# Supplementary material for: Screening of Human Circular RNAs as Biomarkers for Early Onset Detection of Alzheimer’s Disease
Source: Front Neurosci. 2022 Jul 5;16:878287. doi: 10.3389/fnins.2022.878287 (PMC9296062; doi:10.3389/fnins.2022.878287)
Supplement: Supplementary file 2 [file Table_1.XLSX]

## Sheet: up_Test_vs_Control
# Fold Change cut-off: 1.5 # P-value cut-off: 0.05 # Condition pairs: Test_vs_Control # Column A: probeID it represents probe name. # Column B: P-value, P-value calculated from unpaired t-test. # Column C: FDR, FDR is calculated from Benjamini Hochberg FDR. # Column D: FC (abs), the absolute ratio (no log scale) of normalized intensities between two conditions. # Column E: Regulation, it depicts …
Test_vs_Control 1.5 fold up regulated CircRNAs
	P-value and FDR		Fold change and Regulation		Annotations											Group--Raw Intensity		Group--Normalized Intensity		Raw Intensity					Normalized Intensity					miRNA Binding Sites
probeID	P-value	FDR	FC (abs)	Regulation	circRNA	Alias	source	chrom	strand	txStart	txEnd	circRNA_type	best_transcript	GeneSymbol	Sequence	group-Test(raw)	group-Control(raw)	group-Test(normalized)	group-Control(normalized)	[T275, Test](raw)	[T287, Test](raw)	[T288, Test](raw)	[C276, Control](raw)	[C281, Control](raw)	[T275, Test](normalized)	[T287, Test](normalized)	[T288, Test](normalized)	[C276, Control](normalized)	[C281, Control](normalized)	MRE1	MRE2	MRE3	MRE4	MRE5
ASCRP3000314	0.0386706	0.999994	1.55278	up	hsa_circRNA_101805	hsa_circ_0039261	circBase	chr16	+	47531309	47537001	exonic	NM_000293	PHKB	AAATGCATGAGAGGAATTCTCTACTGCTATATGCGTCAGGCCGATAAGGCTCAGTTTATG	85.1667	71.5	6.23525	5.6004	73	70	112.5	88	55	6.07194	6.22121	6.4126	5.77098	5.42982	hsa-miR-15a-5p	hsa-miR-586	hsa-miR-874-5p	hsa-miR-424-5p	hsa-miR-15b-5p
ASCRP3000487	0.0242692	0.999994	1.68851	up	hsa_circRNA_101608	hsa_circ_0036408	circBase	chr15	-	76580186	76588078	exonic	NM_000126	ETFA	AACTATTTATGCAGGCCTCATTGCTACGATTTCAGAGTACCCTGGTAATAGCTGAGCATG	104.667	75	6.63333	5.87758	91.5	98	124.5	80	70	6.46116	6.80549	6.63332	5.71027	6.04488	hsa-miR-647	hsa-miR-612	hsa-miR-330-5p	hsa-miR-518c-5p	hsa-miR-17-3p
ASCRP3000594	0.0388851	0.999994	1.69006	up	hsa_circRNA_039934	hsa_circ_0039934	circBase	chr16	+	68215377	68217269	exonic	NM_004555	NFATC3	AAGAGGAAAAAAAGCCAGTCTCAACGTTTTACTTATACACCAGATGGACGACCTCAGTGG	123.333	86.5	6.8558	6.09873	134	104	132	88.5	84.5	7.05191	6.84158	6.67392	5.88115	6.31631	hsa-miR-3920	hsa-miR-106a-5p	hsa-miR-17-5p	hsa-miR-4793-3p	hsa-miR-18b-5p
ASCRP3000729	0.00618287	0.999994	2.46277	up	hsa_circRNA_101543	hsa_circ_0000607	circBase	chr15	-	62299506	62306191	exonic	NM_017684	VPS13C	AAGTCTCAGAAGAAATACAGAAAGAAATTCAGACTGCAAATGAACACTGGACTCCATGCA	121.833	65.5	6.80996	5.50968	116.5	90	159	71	60	6.80925	6.59155	7.02907	5.3845	5.63486	hsa-miR-643	hsa-miR-337-3p	hsa-miR-100-3p	hsa-miR-632	hsa-miR-19b-2-5p
ASCRP3001732	0.0343151	0.999994	1.95005	up	hsa_circRNA_000479	hsa_circ_0000479	circBase	chr13	-	43528083	43544806	exonic	NM_033255	EPSTI1	AGAAGAGAAGCATTTAGAGAGCATCAGCAATACACAAGTGCATACACCTTGATAGCACCA	140.667	89.5	7.11089	6.14738	121	117	184	88	91	6.90315	7.09914	7.33037	5.87092	6.42384	hsa-miR-942-5p	hsa-miR-4753-3p	hsa-miR-6873-3p	hsa-miR-6739-3p	hsa-miR-6809-3p
ASCRP3001746	0.00414896	0.999994	1.81445	up	hsa_circRNA_005067	hsa_circ_0005067	circBase	chr1	-	32381491	32385259	intronic	ENST00000602889	RP11-84A19.4	AGAAGGAATCCACGTTCTAGTGAGTTTTTCGTTGGAATATACGTTGCACATTTATGGCGA	188.833	117.5	7.55574	6.69621	177.5	150	239	135	100	7.51325	7.45483	7.69915	6.76517	6.62725	hsa-miR-665	hsa-miR-7851-3p	hsa-miR-3192-5p	hsa-miR-1227-3p	hsa-miR-101-5p
ASCRP3002109	0.00925959	0.999994	1.73684	up	hsa_circRNA_401949		25242744	chr18	-	29218606	29246335	exonic	NM_004775	B4GALT6	AGCGGCTGGAATTTGCGTTTTATGTCATTGAACAGCCAACACATATCTCTTTATGGTACA	118.167	82.25	6.77011	5.97365	103	99.5	152	92	72.5	6.61135	6.74064	6.95833	5.94304	6.00425	hsa-miR-8053	hsa-miR-7158-5p	hsa-miR-875-5p	hsa-miR-6825-5p	hsa-miR-576-3p
ASCRP3002265	0.0450431	0.999994	1.58588	up	hsa_circRNA_102957	hsa_circ_0001116	circBase	chr2	-	239090705	239093928	exonic	NM_030768	ILKAP	AGGATACAGAAGGCTGGAGGAAACGTCAGTACTCGGGTTTCATATTTTGCTGTTTTTGAT	135	99.25	7.04629	6.381	121	141	143	109.5	89	6.92903	7.35261	6.85722	6.40552	6.35648	hsa-miR-589-3p	hsa-miR-182-5p	hsa-miR-409-3p	hsa-miR-34c-5p	hsa-miR-340-5p
ASCRP3002604	0.00326732	0.999994	2.00631	up	hsa_circRNA_078353	hsa_circ_0078353	circBase	chr6	+	155054511	155116273	exonic	NM_014892	SCAF8	ATACACTTGCGGCTGTAGCTCAGATCTTGCAAAGTCCTCAAGGCCAGCAGGCGGATCCCC	128.167	79.5	6.94537	5.94082	116	123	145.5	89	70	6.8194	7.11658	6.90013	5.91342	5.96822	hsa-miR-6787-5p	hsa-miR-3960	hsa-miR-8072	hsa-miR-3141	hsa-miR-149-3p
ASCRP3002615	0.00342036	0.999994	1.9089	up	hsa_circRNA_404962		25070500	chr12	+	9833518	9847565	sense overlapping	NM_013269	CLEC2D	ATACCAACAGGTTGTCTGCATTCAAAAGAGCATTCTATTAAAGCTACCTTAATTTGGCGC	190.833	118.5	7.62981	6.69707	177.5	183	212	131	106	7.55348	7.79727	7.53869	6.7214	6.67274	hsa-miR-4775	hsa-miR-3145-3p	hsa-miR-1273h-5p	hsa-miR-3916	hsa-miR-6780a-5p
ASCRP3003097	0.00644117	0.999994	1.60276	up	hsa_circRNA_001736	hsa_circ_0001736	circBase	chr7	+	104714065	104717880	exonic	NM_018682	KMT2E	ATGGGTATTTCTTTAAAAGGAATTTGGATAAAGAGAGGGCAGTGCTACTACAACGCCGGA	78.1667	60.25	6.08814	5.40758	70	63.5	101	69.5	51	5.95665	6.11421	6.19356	5.46562	5.34955	hsa-miR-6844	hsa-miR-6868-3p	hsa-miR-4459	hsa-miR-1248	hsa-miR-2276-5p
ASCRP3003202	0.0257883	0.999994	1.53885	up	hsa_circRNA_017675	hsa_circ_0017675	circBase	chr10	+	7844232	7844817	exonic	NM_005174	ATP5C1	ATTATCTCTGGTGCTGCAGCTCTACAGCATGAGTATCTATGACGATATTGATGCTGACGT	164	124.5	7.37913	6.75728	150	163	179	130	119	7.26426	7.58137	7.29176	6.65734	6.85722	hsa-miR-4799-3p	hsa-miR-153-5p	hsa-miR-223-3p	hsa-miR-4756-3p	hsa-miR-4453
ASCRP3003788	0.0416634	0.999994	1.92047	up	hsa_circRNA_104062	hsa_circ_0001578	circBase	chr6	-	13639794	13644961	exonic	NM_005493	RANBP9	CAATTTAGCATCAGGCAAAGGAAGCACCGCACATTTTTCAGCCAAATTTGTATCCTACTG	335.667	204.5	8.6071	7.66564	296	346	365	198	211	8.46259	8.95099	8.40772	7.45002	7.88125	hsa-miR-376c-5p	hsa-miR-376b-5p	hsa-miR-150-5p	hsa-miR-891a-3p	hsa-miR-135b-5p
ASCRP3003920	0.0107056	0.999994	1.59199	up	hsa_circRNA_000023	hsa_circ_0000023	circBase	chr1	-	21076215	21100103	exonic	NM_016287	HP1BP3	CACCCAGGAACCAATTCTAACTATCAAATGAGAAAGATCAGTCTAAAGAAAAGGAGAAGA	81.8333	62.25	6.14454	5.47371	76	74	95.5	69	55.5	6.10899	6.28889	6.03575	5.3845	5.56293	hsa-miR-4747-5p	hsa-miR-2278	hsa-miR-6886-3p	hsa-miR-6780a-3p	hsa-miR-22-5p
ASCRP3004453	0.00994717	0.999994	1.58513	up	hsa_circRNA_100566	hsa_circ_0017972	circBase	chr10	-	22880557	22880710	exonic	NM_005028	PIP4K2A	CAGTGAAGACGTGGCCGAAATGCACAACATCCTGAAGAAATACCACCAGAATTCCCTGAC	282.833	199.25	8.29951	7.63491	264	268	316.5	209.5	189	8.25435	8.45302	8.19117	7.56749	7.70233	hsa-miR-653-3p	hsa-miR-122-5p	hsa-miR-661	hsa-miR-506-5p	hsa-miR-134-3p
ASCRP3006736	0.044932	0.999994	1.55639	up	hsa_circRNA_102842	hsa_circ_0001079	circBase	chr2	-	169018296	169038600	exonic	NM_013233	STK39	CTGGTAATATTCTTCTGGGTGAGGATGGTTCAGTACAAATAGCAGGCAGTGGAGCTACTG	96.3333	77.25	6.47043	5.83223	89	96	104	84.5	70	6.35941	6.75073	6.30114	5.75103	5.91342	hsa-miR-136-5p	hsa-miR-647	hsa-miR-581	hsa-miR-92a-1-5p	hsa-miR-661
ASCRP3008845	0.0164915	0.999994	1.81067	up	hsa_circRNA_000365	hsa_circ_0000365	circBase	chr11	+	120916382	120924441	exonic	NM_152715	TBCEL	GCAAAGCTTCTTGGGAGACGGTCCACATGATACTACAGGAGTTACCAGACATTTTAAGAA	147.833	99.25	7.20489	6.34836	134.5	149	160	107	91.5	7.10527	7.47389	7.0355	6.34025	6.35648	hsa-miR-3606-3p	hsa-miR-335-3p	hsa-miR-4713-5p	hsa-miR-424-5p	hsa-miR-8068
ASCRP3009147	0.0406348	0.999994	1.76934	up	hsa_circRNA_101099	hsa_circ_0000417	circBase	chr12	+	69644908	69656342	exonic	NM_007007	CPSF6	GCGCGAATATCGTCATCGTTAGAAGGAAGCTGAATATGGTGGGCATGATCAGATAGATTT	102.167	72.75	6.55844	5.73523	79	104	123.5	85.5	60	6.22282	6.85722	6.59528	5.75103	5.71943	hsa-miR-665	hsa-miR-765	hsa-miR-328-5p	hsa-miR-323a-5p	hsa-miR-608
ASCRP3009204	0.0243658	0.999994	2.02851	up	hsa_circRNA_100141	hsa_circ_0007364	circBase	chr1	-	32381495	32385259	exonic	NM_080391	PTP4A2	GCTCCAGTTGAAAAAGAAGGAATCCACGTTCTAGTTTTTCGTTGGAATATACGTTGCACA	248.667	143.75	8.03437	7.01395	223	198	325	178	109.5	7.94435	7.93062	8.22812	7.29176	6.73614	hsa-miR-217	hsa-miR-574-5p	hsa-miR-595	hsa-miR-1323	hsa-miR-203a-3p
ASCRP3009547	0.0350454	0.999994	3.06796	up	hsa_circRNA_016545	hsa_circ_0016545	circBase	chr1	+	223900118	223947183	exonic	NM_001748	CAPN2	GGATTTCTGCATCCGGGTCTTTTCTGAAAAGAAAGCTGACTACCACAGGCCGCAGGATGG	509.5	186.5	9.12142	7.50414	362	309.5	857	185	188	8.84478	8.74014	9.77935	7.35408	7.6542	hsa-miR-5193	hsa-miR-4685-5p	hsa-miR-339-5p	hsa-miR-6836-5p	hsa-miR-4638-5p
ASCRP3009662	0.018492	0.999994	1.69112	up	hsa_circRNA_103044	hsa_circ_0004870	circBase	chr20	-	34302106	34313077	exonic	NM_004902	RBM39	GGGAACAACTGGTCGTCTTCAGTTAATGGCAAGACTTGCAGAGGAGAACCTATTGATAAT	236	157.25	7.97991	7.22192	213.5	237	257.5	172.5	142	7.85734	8.22893	7.85345	7.25051	7.19334	hsa-miR-145-5p	hsa-miR-380-3p	hsa-miR-623	hsa-miR-188-5p	hsa-miR-96-5p
ASCRP3010868	0.0298961	0.999994	1.61641	up	hsa_circRNA_104235	hsa_circ_0001654	circBase	chr6	+	155095122	155116273	exonic	NM_014892	SCAF8	TAGCTCAGATCTTGCAAAGTCCTCAAGGCCAGCAGTTGTATTCCCTGAATGACTATAAAC	154	109	7.21538	6.52259	127	132.5	202.5	122	96	6.96748	7.23623	7.44244	6.51605	6.52913	hsa-miR-552-3p	hsa-miR-802	hsa-miR-1298-3p	hsa-miR-215-3p	hsa-miR-889-5p
ASCRP3011006	0.00969517	0.999994	1.77629	up	hsa_circRNA_087220	hsa_circ_0087220	circBase	chr9	-	77611362	77632364	exonic	NM_152420	C9orf41	TATGGAAAATACTCAAGCCAGGTGGAATTTGGATAAATCTAGCACCAGTATGCATGAGCG	123.667	84	6.8819	6.05303	120	116	135	96	72	6.89408	7.06364	6.68798	6.06118	6.04488	hsa-miR-513a-3p	hsa-miR-513c-3p	hsa-miR-3125	hsa-miR-4711-5p	hsa-miR-3185
ASCRP3011234	0.00431758	0.999994	1.69676	up	hsa_circRNA_101806	hsa_circ_0000698	circBase	chr16	+	47531309	47549512	exonic	NM_000293	PHKB	TCAGGACTCCAGATTATCTACAACACTGATGAGGCTCAGTTTATGAACCTCTTAAAAGCA	129.333	92	6.95941	6.19663	136	115	137	102	82	7.06004	7.00307	6.81514	6.22121	6.17204	hsa-miR-586	hsa-miR-675-3p	hsa-miR-15a-5p	hsa-miR-759	hsa-miR-526b-5p
ASCRP3011454	0.00681127	0.999994	1.6216	up	hsa_circRNA_104776	hsa_circ_0001860	circBase	chr9	+	37126308	37126939	exonic	NM_032226	ZCCHC7	TCCTTCTCAACCTTGTGGGATGTGAAAACTCTGTTACTGAAGCTTCAAGGTTACTGACTT	381.833	259.75	8.77266	8.07524	348	305	492.5	298.5	221	8.75482	8.69762	8.86554	8.18602	7.96447	hsa-miR-29a-5p	hsa-miR-144-5p	hsa-miR-627-3p	hsa-miR-301a-5p	hsa-miR-130a-5p
ASCRP3011578	0.00386599	0.999994	1.67812	up	hsa_circRNA_103936	hsa_circ_0073859	circBase	chr5	-	131006155	131014868	exonic	NM_133372	FNIP1	TCTCATGCTGTGCAGAACAACAATTTGTAATCTTTACACGATGCCACGAATTGGAGAACC	206.5	138.75	7.7615	7.01465	194	189.5	236	145.5	132	7.71954	7.87307	7.6919	6.93984	7.08947	hsa-miR-520f-5p	hsa-miR-146a-3p	hsa-miR-452-5p	hsa-miR-136-5p	hsa-miR-99b-3p
ASCRP3011794	0.0301135	0.999994	1.84476	up	hsa_circRNA_101488	hsa_circ_0000591	circBase	chr15	+	41961025	41962156	exonic	NM_001080541	MGA	TGAAGCAAGAGATTTCTGAATGGATGGGAAGGCCATTGTGACTATGTGGTGATTACAGTT	125.5	81	6.86154	5.9781	103.5	103	170	97	65	6.60025	6.82259	7.16178	6.09147	5.86474	hsa-miR-130b-3p	hsa-miR-182-5p	hsa-miR-205-3p	hsa-miR-492	hsa-miR-222-5p
ASCRP3012081	0.000104359	0.999994	1.5118	up	hsa_circRNA_088333	hsa_circ_0088333	circBase	chr9	+	123924133	123928458	exonic	NM_007018	CNTRL	TGCAGGAGGAACTAGCTAATGTCCAAGACCATTTGAACCTAGCAAAACAGAACTAAAGAA	126.667	96.5	6.91331	6.31704	122	110	148	110	83	6.90315	6.94473	6.89206	6.30875	6.32533	hsa-miR-6071	hsa-miR-17-3p	hsa-miR-367-5p	hsa-miR-558	hsa-miR-4482-3p
ASCRP3012190	0.0231357	0.999994	3.62488	up	hsa_circRNA_001481	hsa_circ_0001481	circBase	chr5	-	49694940	49707217	sense overlapping	NM_198449	EMB	TGCTCAGCAGGAGCTTCATCAACGATATATGTCAGATCTAAAGAACATTCTAGTATGCCA	323.333	114	8.46254	6.60461	343	208	419	100	128	8.72644	8.0174	8.64379	6.17371	7.0355	hsa-miR-1252-5p	hsa-miR-4644	hsa-miR-548m	hsa-miR-6758-5p	hsa-miR-6797-5p
ASCRP3012392	0.0264573	0.999994	1.97279	up	hsa_circRNA_100978	hsa_circ_0003302	circBase	chr11	+	120916382	120930794	exonic	NM_152715	TBCEL	TGGATGTTCCACAGGAAGAAGTGCCATTCAGCATTTTAAGAAAGAAAGATGGATCAACCT	185.667	112.5	7.54251	6.56227	151	177	229	132	93	7.23742	7.75392	7.63618	6.73614	6.3884	hsa-miR-651-3p	hsa-miR-298	hsa-miR-154-5p	hsa-miR-335-3p	hsa-miR-424-5p
ASCRP3012810	0.00873637	0.999994	1.53507	up	hsa_circRNA_011333	hsa_circ_0011333	circBase	chr1	-	32372021	32385259	exonic	NM_080391	PTP4A2	TTACACGCTCGTTTTTCGTTGGAATATACGTTGCACATTTATGGCGATTCTGAGTGTGAG	125	94	6.85354	6.23523	116	104	155	108	80	6.83317	6.75852	6.96892	6.31857	6.15189	hsa-miR-1277-5p	hsa-miR-3924	hsa-miR-5094	hsa-miR-4724-5p	hsa-miR-186-5p
ASCRP3012864	0.0274654	0.999994	1.60388	up	hsa_circRNA_100242	hsa_circ_0002316	circBase	chr1	-	58971731	59004982	exonic	NM_145243	OMA1	TTATACCTCAGGTAGTCAAGTGAAAAAATGAGCTTCATCTGTGGATTGCAGTCTGCTGCT	138.167	100	7.03499	6.35343	147.5	101	166	113	87	7.19826	6.78928	7.11744	6.42104	6.28582	hsa-miR-136-5p	hsa-miR-145-5p	hsa-miR-618	hsa-miR-606	hsa-miR-766-5p
ASCRP3013524	0.0282102	0.999994	1.6216	up	hsa_circRNA_101546	hsa_circ_0002138	circBase	chr15	+	63824845	63855207	exonic	NM_006537	USP3	TTTTATGTTGTTTGGAAGATTATGCCAAACTTTAGTGTGCCGGTCCAACAAAAGCCCTTG	79.3333	60.25	6.14598	5.44857	67	74	97	67	53.5	5.93127	6.35648	6.1502	5.34955	5.54759	hsa-miR-128-3p	hsa-miR-627-3p	hsa-miR-29a-5p	hsa-miR-29b-1-5p	hsa-miR-301a-5p

## Sheet: down_Test_vs_Control
# Fold Change cut-off: 1.5 # P-value cut-off: 0.05 # Condition pairs: Test_vs_Control # Column A: probeID it represents probe name. # Column B: P-value, P-value calculated from unpaired t-test. # Column C: FDR, FDR is calculated from Benjamini Hochberg FDR. # Column D: FC (abs), the absolute ratio (no log scale) of normalized intensities between two conditions. # Column E: Regulation, it depicts …
Test_vs_Control 1.5 fold down regulated CircRNAs
	P-value and FDR		Fold change and Regulation		Annotations											Group--Raw Intensity		Group--Normalized Intensity		Raw Intensity					Normalized Intensity					miRNA Binding Sites
probeID	P-value	FDR	FC (abs)	Regulation	circRNA	Alias	source	chrom	strand	txStart	txEnd	circRNA_type	best_transcript	GeneSymbol	Sequence	group-Test(raw)	group-Control(raw)	group-Test(normalized)	group-Control(normalized)	[T275, Test](raw)	[T287, Test](raw)	[T288, Test](raw)	[C276, Control](raw)	[C281, Control](raw)	[T275, Test](normalized)	[T287, Test](normalized)	[T288, Test](normalized)	[C276, Control](normalized)	[C281, Control](normalized)	MRE1	MRE2	MRE3	MRE4	MRE5
ASCRP3003301	0.0322009	0.999994	1.54779	down	hsa_circRNA_008603	hsa_circ_0008603	circBase	chr17	+	19554859	19575269	exonic	NM_000382	ALDH3A2	ATTGTAGCCGCTGTGCTTGTCAAGAGTGAATTCAATGTGTACAGTCAGGAAGTCATTACT	107.333	164	6.63944	7.26966	90	99	133	175	153	6.3884	6.78928	6.74064	7.22623	7.31309	hsa-miR-6072	hsa-miR-6891-3p	hsa-miR-6813-5p	hsa-miR-6878-3p	hsa-miR-141-5p
ASCRP3004049	0.0274949	0.999994	1.84702	down	hsa_circRNA_003601	hsa_circ_0003601	circBase	chr1	+	32560384	32566163	exonic	NM_018056	TMEM39B	CACTTCCGCTTCCATAACACACATTACTATGACAAGCGCTGGTCCTGTGAACTCTTCCTG	139.667	243	7.07903	7.96422	163	115	141	262	224	7.39929	7.0152	6.82259	7.93751	7.99094	hsa-miR-214-3p	hsa-miR-3619-5p	hsa-miR-761	hsa-miR-634	hsa-miR-1226-3p
ASCRP3004089	0.0487132	0.999994	1.62252	down	hsa_circRNA_405629		25070500	chr17	-	73826108	73827429	exonic	NM_199242	UNC13D	CAGAAGCACAAGAAGGACCTTCACCCATTGTTTGATGAGACCTTTGAATTCCTCCTGACC	103.167	164.5	6.61535	7.31359	97	90	122.5	151	178	6.59155	6.62725	6.62725	7.02308	7.6041	hsa-miR-3135b	hsa-miR-4518	hsa-miR-6736-3p	hsa-miR-637	hsa-miR-4731-5p
ASCRP3004693	0.0494258	0.999994	1.58194	down	hsa_circRNA_103901	hsa_circ_0004539	circBase	chr5	-	77805606	77806221	exonic	NM_005779	LHFPL2	CATGAAGAAAAGCATCTTCAATGTCTGTGGGCTGTTGCAAGGAATTGCAGGTGAGGCCGC	65.3333	103.25	5.77062	6.43232	51	57	88	105.5	101	5.51378	5.81649	5.9816	6.28813	6.57651	hsa-miR-661	hsa-miR-642a-3p	hsa-miR-23a-5p	hsa-miR-92a-2-5p	hsa-miR-198
ASCRP3006099	0.0245034	0.999994	1.54879	down	hsa_circRNA_404428		25070500	chr1	+	2333781	2334445	intronic	ENST00000306256	RER1	CTCAGATTTGGGGACAGTGTGACTGACTGGAGAGCGGTTGTGCAGTAAAGCAGAGGCGCT	66	101	5.76875	6.39989	56	55	87	117.5	84.5	5.57306	5.84186	5.89131	6.50551	6.29427	hsa-miR-3692-3p	hsa-miR-4690-3p	hsa-miR-7108-3p	hsa-miR-6856-3p	hsa-miR-1285-3p
ASCRP3007362	0.00424555	0.999994	1.50906	down	hsa_circRNA_066246	hsa_circ_0066246	circBase	chr3	-	57139884	57140182	exonic	NM_017563	IL17RD	GAAAGACCTGTAAGCAGCCTGTGACCTGTTGTTACAGCCGGACAATCTAGCTTGTAAACC	202.167	296	7.70649	8.30015	204	164.5	238	329	263	7.78642	7.60811	7.72495	8.34477	8.25553	hsa-miR-6089	hsa-miR-8075	hsa-miR-382-5p	hsa-miR-8080	hsa-miR-4496
ASCRP3008853	0.0217435	0.999994	1.55231	down	hsa_circRNA_023983	hsa_circ_0023983	circBase	chr11	-	89106599	89135710	exonic	NM_016931	NOX4	GCAACATTTGGGGTTCATCTTAAAATAGTAGGAGACTGGACAGAGGGCTGCTGAAGTATC	114.833	173	6.72883	7.36324	98	99	147.5	190	156	6.52783	6.75852	6.90013	7.40887	7.31761	hsa-miR-1298-3p	hsa-miR-4439	hsa-miR-4538	hsa-miR-1206	hsa-miR-3144-3p
ASCRP3008890	0.0100498	0.999994	1.50124	down	hsa_circRNA_007881	hsa_circ_0007881	circBase	chr12	-	96692646	96694138	exonic	NM_002595	CDK17	GCACCCTGCACAGCTATAAGAGAAGTCAGAAATTGGCTTTGGAAAAATGGAAACCTACAT	167	242	7.37734	7.96349	149	156	196	262	222	7.23104	7.49637	7.40462	7.95772	7.96928	hsa-miR-4778-3p	hsa-miR-1248	hsa-miR-448	hsa-miR-3682-5p	hsa-miR-367-5p
ASCRP3011791	0.0346473	0.999994	1.60721	down	hsa_circRNA_101340	hsa_circ_0031584	circBase	chr14	+	32559707	32586493	exonic	NM_001173	ARHGAP5	TGAAGATACAGGAAGATGATCCCTATGATCTTGAAGATGTTTCTGCACAGAAATGAGGGA	63.1667	102.25	5.74758	6.43214	50	53	86.5	114	90.5	5.4629	5.85646	5.92336	6.44745	6.41682	hsa-miR-329-5p	hsa-miR-152-3p	hsa-miR-148a-3p	hsa-miR-452-3p	hsa-miR-148b-3p
ASCRP3011808	0.0469631	0.999994	1.62236	down	hsa_circRNA_084527	hsa_circ_0084527	circBase	chr8	-	54963571	54975935	exonic	NM_006330	LYPLA1	TGAAGGTATGATGCACAGTTCGTGTCAACAGGCCTGTTAGGCCTGTTACATTAAATATGA	59.3333	94	5.57076	6.26886	48	45	85	114	74	5.41299	5.45744	5.84186	6.43222	6.1055	hsa-miR-671-5p	hsa-miR-4307	hsa-miR-6071	hsa-miR-3190-3p	hsa-miR-891a-3p
ASCRP3012522	0.00482167	0.999994	1.74398	down	hsa_circRNA_042200	hsa_circ_0042200	circBase	chr17	+	16342894	16345340	exonic	NR_027160	LRRC75A-AS1	TGGTCTTGGGTGTCAATTCTTGAATCGCTGAAACCTCTACAACTTAGTTGACCGTAACTG	115.333	190	6.73968	7.54207	110	108	128	212.5	167.5	6.70537	6.88037	6.63332	7.60688	7.47726	hsa-miR-612	hsa-miR-661	hsa-miR-6860	hsa-miR-6774-5p	hsa-miR-1285-3p

## Sheet: up_T274_vs_Control
# Fold Change cut-off: 1.5 # Condition pairs: T274_vs_Control # Column A: probeID it represents probe name. # Column B: Fold change, positive value indicates up-regulation and negative value indicates down-regulation. # Column C: FC (abs), Absolute Fold change between two samples. # Column D: Log Fold change, log2 value of absolute fold change. Positive value indicates up-regulation and negative …
T274_vs_Control 1.5 fold up regulated CircRNAs
	Fold change and Regulation				Annotations									Raw Intensity			Normalized Intensity			miRNA Binding Sites
probeID	Fold Change	Regulation	circRNA	Alias	source	chrom	strand	txStart	txEnd	circRNA_type	best_transcript	GeneSymbol	Sequence	[T274, T274](raw)	[C276, Control](raw)	[C281, Control](raw)	[T274, T274](normalized)	[C276, Control](normalized)	[C281, Control](normalized)	MRE1	MRE2	MRE3	MRE4	MRE5
ASCRP3000003	3.2406	up	hsa_circRNA_007418	hsa_circ_0007418	circBase	chr1	+	22816372	22818026	exonic	NM_014870	ZBTB40	AAAAAACTAGAAATGTGTTCAGAAATTAAAGGTCCACAGAAGGAGGGCCTGTCCTCCCAA	538	127	98	8.28203	6.62238	6.54917	hsa-miR-6510-5p	hsa-miR-20b-3p	hsa-miR-593-3p	hsa-miR-3200-5p	hsa-miR-345-3p
ASCRP3000016	1.96742	up	hsa_circRNA_007390	hsa_circ_0007390	circBase	chr15	-	73854236	73866136	exonic	NM_012428	NPTN	AAAAACTTGCGCCAGAGAAACACAAATTAAGTACTGCTTACAATCCGCTCCTGACATCAC	250	95	110	7.35334	6.07194	6.68214	hsa-miR-1272	hsa-miR-6756-5p	hsa-miR-4799-3p	hsa-miR-578	hsa-miR-4257
ASCRP3000025	4.34092	up	hsa_circRNA_102887	hsa_circ_0057691	circBase	chr2	-	200233327	200246543	exonic	NM_015265	SATB2	AAAAAGTACAAGAAGATTAAAGGAATAATCAAGCTGGGAAGGTGGAACCCTCTCCCCCTC	12431.5	1160	643.5	12.1909	10.278	9.86783	hsa-miR-9-5p	hsa-miR-1264	hsa-miR-628-5p	hsa-miR-514a-5p	hsa-miR-30c-1-3p
ASCRP3000035	1.90295	up	hsa_circRNA_061825	hsa_circ_0061825	circBase	chr21	-	43782390	43786644	exonic	NM_003225	TFF1	AAAAATTAAAAGAGATCGATATTAAATCCCTGACTCGGGGTCGCCTTTGGAGCAGAGAGG	145	75	67	6.59155	5.50586	5.82075	hsa-miR-4640-5p	hsa-miR-4733-3p	hsa-miR-6785-5p	hsa-miR-6885-5p	hsa-miR-6895-5p
ASCRP3000039	1.52884	up	hsa_circRNA_101560	hsa_circ_0007527	circBase	chr15	-	65759015	65772737	exonic	NM_017743	DPP8	AAAACAAAGGAATTTTGGGCCACCATTTTGGATTCAGCAGTGCTTGGTCCATCCTACTAG	106	72.5	64	6.13916	5.30464	5.74879	hsa-miR-19b-1-5p	hsa-miR-19b-2-5p	hsa-miR-19a-5p	hsa-miR-125a-3p	hsa-miR-890
ASCRP3000048	1.70175	up	hsa_circRNA_101633	hsa_circ_0036629	circBase	chr15	+	85657103	85664245	exonic	NM_002605	PDE8A	AAAACATGGAGAGGTAATCAATATTATCAATGCTGCCCAGGAAAGTAGTCCCATGCCTGT	238	104	106	7.32063	6.35648	6.75073	hsa-miR-203a-5p	hsa-miR-432-5p	hsa-miR-770-5p	hsa-miR-34c-5p	hsa-miR-616-3p
ASCRP3000051	1.61293	up	hsa_circRNA_102445	hsa_circ_0004552	circBase	chr19	+	11015626	11019883	exonic	NM_199141	CARM1	AAAACCACACCGACTTCAAGGACAAGATGAAGATGTGTGTGTCTTTAAGTGCTCAGTGTC	223	132.5	83	7.21129	6.75741	6.28582	hsa-miR-644a	hsa-miR-572	hsa-miR-19b-2-5p	hsa-miR-19b-1-5p	hsa-miR-548a-3p
ASCRP3000081	1.82222	up	hsa_circRNA_103519	hsa_circ_0068075	circBase	chr3	+	179045348	179046139	exonic	NM_016331	ZNF639	AAAAGGAAGACTCTACACCCTTCTCGTTATTCAGGCATTTTTTACTGTCTACAGAAACTT	352.5	152	117	7.78096	6.98894	6.84158	hsa-miR-183-3p	hsa-miR-651-5p	hsa-miR-500a-5p	hsa-miR-1185-5p	hsa-miR-181d-5p
ASCRP3000084	2.01584	up	hsa_circRNA_405561		25070500	chr17	+	29183972	29192818	exonic	NM_024857	ATAD5	AAAAGTTACATAGGGTGTTGTTTGTGGCATTTGAAACCACCCTCTTGTCCTCTCTTAACT	1345	356	254	9.34582	8.47937	8.18952	hsa-miR-5584-3p	hsa-miR-29b-2-5p	hsa-miR-5002-5p	hsa-miR-329-5p	hsa-miR-30d-3p
ASCRP3000099	1.62128	up	hsa_circRNA_047135	hsa_circ_0047135	circBase	chr18	+	20570899	20576425	exonic	NM_002894	RBBP8	AAAATGGATGTTACTGTAATAGATACAAAGGAAACTCAAGGTCCCATGAGCCCCCTTGGT	234	109	118	7.2833	6.29809	6.87423	hsa-miR-6770-5p	hsa-miR-1324	hsa-miR-519d-5p	hsa-miR-145-3p	hsa-miR-526b-5p
ASCRP3000105	1.54631	up	hsa_circRNA_008091	hsa_circ_0008091	circBase	chr2	-	207003208	207007555	exonic	NM_005006	NDUFS1	AAAATTCTTCAAGACATTGCTTCGGGAAGCCATCCATTTAGCCAGTTGCAGAGTTTTCAA	151.5	104.5	70	6.71855	6.28813	5.89131	hsa-miR-4477a	hsa-miR-2682-3p	hsa-miR-4762-5p	hsa-miR-6858-3p	hsa-miR-877-3p
ASCRP3000106	1.59838	up	hsa_circRNA_026134	hsa_circ_0026134	circBase	chr12	+	49658864	49667113	exonic	uc001rtt.1	TUBA1C	AAAATTGAAGTTTCCATTTACTACTTCTCCCCCGGACTCCTTGGTAGTCTGTTAGTGGGA	15363	3652	1720	12.4752	11.9067	11.6905	hsa-miR-593-5p	hsa-miR-4739	hsa-miR-1293	hsa-miR-548al	hsa-miR-103a-3p
ASCRP3000112	1.96069	up	hsa_circRNA_004561	hsa_circ_0004561	circBase	chr8	-	93929156	93941802	intronic	ENST00000517540	TRIQK	AAACAAATTGGCAGTATAAATTTAATGTGTTGTTTTCAAGTGTGTCATGTGTCCAGATGC	193	116	61	7.04373	6.45295	5.69179	hsa-miR-8065	hsa-miR-3145-3p	hsa-miR-6832-5p	hsa-miR-548ar-5p	hsa-miR-3916
ASCRP3000115	1.56578	up	hsa_circRNA_000980	hsa_circ_0000980	circBase	chr2	+	19538077	19538212	antisense	ENST00000449124	AC092594.1	AAACAAGCATCATCCTCTTCTGAAGAAAGACAAGCATGAGGTGCTCCAACATTTTTCAGG	206	119	90.5	7.11137	6.52913	6.39984	hsa-miR-6807-3p	hsa-miR-4709-3p	hsa-miR-574-5p	hsa-miR-3135b	hsa-miR-3689b-3p
ASCRP3000122	1.75801	up	hsa_circRNA_404317		25242744	chrX	-	8553307	8565297	exonic	NM_000216	KAL1	AAACACTTCCGTTCTTCCAAAGCCTCTCTTCCCCAAGAAGAGCTACGAATGCTTGACCAG	8591	1979	962	11.6183	11.0501	10.5586	hsa-miR-28-5p	hsa-miR-412-3p	hsa-miR-3139	hsa-miR-708-5p	hsa-miR-6754-3p
ASCRP3000173	1.90547	up	hsa_circRNA_046753	hsa_circ_0046753	circBase	chr18	+	3252272	3256234	exonic	uc002kls.3	MYL12A	AAACTTTATGATAAAATAGCTGCTGAGCGGTTTTGCAGACTACCATCTTCCCTGCAACTC	373	145.5	125	7.86613	6.91316	6.95881	hsa-miR-103a-2-5p	hsa-miR-6844	hsa-miR-4762-3p	hsa-miR-4796-3p	hsa-miR-141-5p
ASCRP3000175	2.12533	up	hsa_circRNA_045801	hsa_circ_0045801	circBase	chr17	-	74385612	74397235	exonic	NM_022066	UBE2O	AAACTTTTTTTTACTTGCAGGTCTCTTCTTCGATGATTCCTATGGCTTCTACCCAGGCCA	521	178	132	8.25277	7.28098	7.04918	hsa-miR-6885-5p	hsa-miR-612	hsa-miR-3192-5p	hsa-miR-328-5p	hsa-miR-1248
ASCRP3000185	1.55241	up	hsa_circRNA_067524	hsa_circ_0067524	circBase	chr3	-	138400808	138407816	exonic	NM_006219	PIK3CB	AAAGAAGCTGGTTTGGATCTTCGGTCAGAAGTGCACATTCCTGCTGTCTCAGTACAATTT	186	115	84	6.96892	6.4126	6.25624	hsa-miR-3977	hsa-miR-3664-5p	hsa-miR-4518	hsa-miR-302d-5p	hsa-miR-6835-3p
ASCRP3000195	2.3827	up	hsa_circRNA_405972		25070500	chr2	-	150432224	150438785	exonic	NM_015702	MMADHC	AAAGAGAAGTGCTCTTAGAAAAGGTGCTTTGTAACAGAGCCAGACTGGTTTCCTATCTCC	211	89	65	7.13123	5.9797	5.77757	hsa-miR-138-1-3p	hsa-miR-1208	hsa-miR-8063	hsa-miR-6851-5p	hsa-miR-3682-5p
ASCRP3000209	2.06601	up	hsa_circRNA_021832	hsa_circ_0021832	circBase	chr11	+	46342260	46342972	exonic	uc001ncg.3	CREB3L1	AAAGCAAAACCAAAAAAAAAAAAAAAAAGATGCAGCATCAAGATCTGGGCCCCAACACCA	109	60	46	6.19848	5.09931	5.20395	hsa-miR-4739	hsa-miR-1207-5p	hsa-miR-4763-3p	hsa-miR-3147	hsa-miR-6752-5p
ASCRP3000231	1.61082	up	hsa_circRNA_404544		25070500	chr1	-	86590527	86611866	exonic	NM_152890	COL24A1	AAAGGAGACACTGGACCTCCCGAAATCACTTCTTCATTTTATTGTACTATGTGTGGCTGG	489	213	159.5	8.17087	7.58513	7.38102	hsa-miR-3145-3p	hsa-miR-1248	hsa-miR-545-5p	hsa-miR-4703-3p	hsa-miR-7154-5p
ASCRP3000273	1.85397	up	hsa_circRNA_008077	hsa_circ_0008077	circBase	chrX	+	37245851	37285253	exonic	NM_000950	PRRG1	AAATAATGAAAAAACTGATGCTCACCCCATTTAGAGAAAGAAATCCACCTCCCCAACCCC	1972	494	382	9.81435	8.96705	8.88042	hsa-miR-1272	hsa-miR-548as-3p	hsa-miR-4778-3p	hsa-miR-4668-3p	hsa-miR-548h-3p
ASCRP3000303	2.01954	up	hsa_circRNA_091722	hsa_circ_0091722	circBase	chrX	-	151934651	151936377	exonic	NM_005362	MAGEA3	AAATCTGAATAAATAATTCTTCCTCTTCAGTTCTGAGGGGACAGGCTGACCTGGAGGACC	457	186	114.5	8.10187	7.37451	6.80119	hsa-miR-4268	hsa-miR-1909-3p	hsa-miR-3619-5p	hsa-miR-4695-5p	hsa-miR-4728-3p
ASCRP3000331	2.21864	up	hsa_circRNA_103492	hsa_circ_0001346	circBase	chr3	+	149563797	149639014	exonic	NM_007282	RNF13	AAATTCAAGAAAGGTGATTTTACAACGAGATGCTGCTCTCCATAGGGATGCTCATGCTGT	1659	355.5	281	9.58359	8.47937	8.38847	hsa-miR-654-3p	hsa-miR-34b-5p	hsa-miR-580-5p	hsa-miR-7-5p	hsa-miR-511-5p
ASCRP3000348	1.93827	up	hsa_circRNA_049637	hsa_circ_0049637	circBase	chr19	+	13049413	13055304	exonic	NM_004343	CALR	AACAAAATTTCTATTAAATTAAATTTTGTGTCTCCGCGGCGTCCGTCCGTACTGCAGAGC	348	125.5	125.5	7.77384	6.63695	7.00119	hsa-miR-2355-3p	hsa-miR-877-3p	hsa-miR-6791-3p	hsa-miR-5193	hsa-miR-6881-3p
ASCRP3000374	2.06173	up	hsa_circRNA_040831	hsa_circ_0040831	circBase	chr16	+	88694029	88695262	exonic	NM_144604	ZC3H18	AACACATCCCCAGACCGAGGTCCCTGAGCGTGAGCAGCGTCTCCTCAGTGTCCAGTGCTA	1082.5	271.5	242.5	9.10411	8.0006	8.11992	hsa-miR-3692-5p	hsa-miR-6893-3p	hsa-miR-370-3p	hsa-miR-5787	hsa-miR-4731-5p
ASCRP3000382	1.7238	up	hsa_circRNA_052254	hsa_circ_0052254	circBase	chr19	+	56111729	56114504	exonic	uc002qlk.1	ZNF524	AACAGACCCTTGGAGGCAGGGGCTGTGGAAATAAATCTCTGCCTGCTGGCCCCGCGCGCG	449	175	153	8.07181	7.26426	7.30816	hsa-miR-328-5p	hsa-miR-6803-5p	hsa-miR-6885-5p	hsa-miR-7111-5p	hsa-miR-637
ASCRP3000433	2.20544	up	hsa_circRNA_401976		25242744	chr18	+	55398645	55399255	exonic	uc002lgv.1	LOC100505549	AACCATTCAGTACTGATTAAATGCTTGGAACTTGTCAGATATGCTCTCCCAGCCCTTCTT	16884	2175	1760	12.6227	11.2365	11.7268	hsa-miR-6764-3p	hsa-miR-320a	hsa-miR-320b	hsa-miR-503-3p	hsa-miR-29b-2-5p
ASCRP3000438	1.52447	up	hsa_circRNA_043650	hsa_circ_0043650	circBase	chr17	+	39845126	39847898	exonic	NM_005801	EIF1	AACCCTTATTTAAATAAAACTTGTTTTCAGAAATACCGCCCCTCTGCCCCAGTCACTGAG	22167	3514	3096	13.0087	11.8662	12.9346	hsa-miR-6760-5p	hsa-miR-623	hsa-miR-4716-3p	hsa-miR-4739	hsa-miR-6798-5p
ASCRP3000449	1.54774	up	hsa_circRNA_003673	hsa_circ_0003673	circBase	chr4	-	107216250	107230146	exonic	NM_033115	TBCK	AACCTGTGAGATTATCTTAGAAGACCTAGGACTCCAAAAATGTTTCCCCTGAAGGACGCT	134.5	83.5	75	6.54467	5.78413	6.04488	hsa-miR-96-3p	hsa-miR-4701-3p	hsa-miR-5002-5p	hsa-miR-5007-5p	hsa-miR-4691-3p
ASCRP3000458	1.57842	up	hsa_circRNA_406261		25070500	chr3	+	39939338	39942417	sense overlapping	NM_015460	MYRIP	AACGACTAAGGTTTGATATGATCAAAGCTGTCACTTCAGTCTTTCACTAACTGGGCTCCT	95.5	72	52	6.03575	5.3845	5.37004	hsa-miR-3689b-3p	hsa-miR-3689c	hsa-miR-3689a-3p	hsa-miR-7851-3p	hsa-miR-30b-3p
ASCRP3000485	1.76846	up	hsa_circRNA_002837	hsa_circ_0002837	circBase	chr19	-	41847787	41848152	exonic	NM_000660	TGFB1	AACTATTGCTTCAGGGGAAATTGAGGGCTTTCGCCTTAGCGCCCACTGCTCCTGTGACAG	454	175.5	148.5	8.07538	7.27633	7.22943	hsa-miR-1307-3p	hsa-miR-6081	hsa-miR-1199-3p	hsa-miR-4685-5p	hsa-miR-6724-5p
ASCRP3000490	1.5934	up	hsa_circRNA_022149	hsa_circ_0022149	circBase	chr11	-	57258696	57268516	exonic	NM_003627	SLC43A1	AACTCAGGGCACTGTCCTCGGAGATGCCAGTGCCTGCTTCACTGCGTCCTGCACCCTCAT	209	97	116	7.12349	6.06118	6.84158	hsa-miR-4640-5p	hsa-miR-328-5p	hsa-miR-6721-5p	hsa-miR-6837-5p	hsa-miR-637
ASCRP3000491	1.83395	up	hsa_circRNA_009044	hsa_circ_0009044	circBase	chr1	-	227213755	227223308	exonic	NM_003607	CDC42BPA	AACTCCATGGAATGGATTCAGACTCTTCCTCTCAAAAAGTGTGTGGATTCTCATGCCATA	422	180	126	8.01275	7.30475	6.97084	hsa-miR-3149	hsa-miR-7161-3p	hsa-miR-512-3p	hsa-miR-876-5p	hsa-miR-9-5p
ASCRP3000492	2.12942	up	hsa_circRNA_403834		25242744	chr7	-	72863871	72865324	exonic	NM_032408	BAZ1B	AACTCCCGTGGCAGGTTGCATCTGCACTGGAGAAATGGAAGACAGCAATCCGGGAAGCTC	260.5	168.5	53	7.39751	7.16764	5.44645	hsa-miR-5001-5p	hsa-miR-16-5p	hsa-miR-539-3p	hsa-miR-377-3p	hsa-miR-5095
ASCRP3000558	1.55355	up	hsa_circRNA_101630	hsa_circ_0036627	circBase	chr15	+	85656607	85669605	exonic	NM_002605	PDE8A	AAGAATATTTTTCTCAGTTTCCAGCCAGAGACGACACTCTTCCATGGCCCGGATACATTC	209	103	114.5	7.15167	6.24835	6.78384	hsa-miR-338-3p	hsa-miR-203a-5p	hsa-miR-597-3p	hsa-miR-670-3p	hsa-miR-103a-3p
ASCRP3000566	1.52884	up	hsa_circRNA_062557	hsa_circ_0062557	circBase	chr22	-	24108020	24109780	exonic	NM_213720	CHCHD10	AAGACACAAATGTGCAATTAAAAGTTTATTTTAGACCACACCGCCCAGCCGCGCCCTCTG	301	134	140.5	7.59169	6.76517	7.19334	hsa-miR-6782-5p	hsa-miR-6846-5p	hsa-miR-6756-5p	hsa-miR-637	hsa-miR-6787-5p
ASCRP3000575	2.26829	up	hsa_circRNA_100445	hsa_circ_0016404	circBase	chr1	+	212977661	212977993	exonic	NM_001042552	TATDN3	AAGACCTACCATCAACCTTTTACAAGAGCAAGGTTGGACTAGATTTCTCCCCCAGATTTG	4067	654.5	546	10.6981	9.44385	9.58922	hsa-miR-511-5p	hsa-miR-32-3p	hsa-miR-141-5p	hsa-miR-761	hsa-miR-296-3p
ASCRP3000583	1.68033	up	hsa_circRNA_092470	hsa_circ_0000941	circBase	chr19	+	45781180	45781873	exonic	NM_031417	MARK4	AAGAGAATTGGAGCTGCGGGAGCGAGTACTCAGAGGGAAGTACCGGGTCCCTTTCTACAT	191	91	94	6.99743	6.03758	6.4598	hsa-miR-5193	hsa-miR-136-5p	hsa-miR-622	hsa-miR-3065-3p	hsa-miR-1267
ASCRP3000608	2.08604	up	hsa_circRNA_402819		25242744	chr3	-	33114035	33118729	exonic	uc011axk.1	GLB1	AAGATGAAGATGGCTGGGCTGAACGCCATCCAGACTCTCGATTCCTTCCTTGGGCTTTTC	287	116	94.5	7.5348	6.46389	6.48418	hsa-miR-5090	hsa-miR-6791-3p	hsa-miR-6775-5p	hsa-miR-5685	hsa-miR-1248
ASCRP3000617	1.79667	up	hsa_circRNA_404026		25242744	chr8	+	42401611	42403923	exonic	NM_138436	SMIM19	AAGATTCGTTTAAGACAACAACTGGAAATGTATTCCATTTCCCCATGGCTGGGGGTTATG	218	109.5	88.5	7.18922	6.33132	6.35648	hsa-miR-301b-5p	hsa-miR-3147	hsa-miR-144-3p	hsa-miR-6815-5p	hsa-miR-891a-3p
ASCRP3000640	1.58278	up	hsa_circRNA_044097	hsa_circ_0044097	circBase	chr17	-	42929776	42932372	exonic	NM_004247	EFTUD2	AAGCCTTTTCTCTGTCTGTCTTCCACCACTGGCAGGAACAAGATCACCATGATTGCTGAG	24434	11934	1891.5	13.2334	13.2793	11.8627	hsa-miR-1909-3p	hsa-miR-4711-5p	hsa-miR-6722-3p	hsa-miR-6735-5p	hsa-miR-939-3p
ASCRP3000647	2.01305	up	hsa_circRNA_104396	hsa_circ_0002690	circBase	chr7	+	73510951	73511519	exonic	NM_002314	LIMK1	AAGCTGTACTGGTGTTGTGACTGCAGTGCCTCCCTGTCGCACCAGTACTATGAGAAGGAT	2427	555.5	386.5	10.0407	9.16653	8.89602	hsa-miR-767-3p	hsa-miR-608	hsa-miR-543	hsa-miR-188-3p	hsa-miR-125a-3p
ASCRP3000670	1.59408	up	hsa_circRNA_103286	hsa_circ_0003862	circBase	chr3	+	11354777	11356967	exonic	NM_006395	ATG7	AAGGACGAAGGATCTAAAGAAGTACCACTTCTACTATTGGTTTTGCTATCCTGCCCTCTG	195	103	90	7.02169	6.29809	6.39984	hsa-miR-345-3p	hsa-miR-302b-3p	hsa-miR-302a-3p	hsa-miR-29b-3p	hsa-miR-432-5p
ASCRP3000671	1.53093	up	hsa_circRNA_403718		25242744	chr6	-	142221459	142231148	exonic	uc003qit.1	AK097143	AAGGACTGCTGGAATGCTGACTTGGTTTATGTATCTATCTCTTTCCCACACCATCTATGC	585	242	193	8.38308	7.82351	7.71383	hsa-miR-4635	hsa-miR-362-5p	hsa-miR-3157-5p	hsa-miR-4692	hsa-miR-1910-3p
ASCRP3000685	1.51559	up	hsa_circRNA_101329	hsa_circ_0031408	circBase	chr14	-	25443870	25444056	exonic	NM_014178	STXBP6	AAGGCGAATATTTAACTTATATCTGCCTGTCAGATTCACTGCGTGCTGTCCTCACTTGTT	144.5	93	75	6.60643	5.96822	6.04488	hsa-miR-513a-3p	hsa-miR-145-5p	hsa-miR-890	hsa-miR-501-5p	hsa-miR-96-5p
ASCRP3000689	1.6184	up	hsa_circRNA_102447	hsa_circ_0005360	circBase	chr19	+	11221327	11222315	exonic	NM_000527	LDLR	AAGGCTGTGGGGACCAACGAATGCTTGGACAACAACGGCGGCTGTTCCCACGTCTGCAAT	230	116	104	7.26465	6.48283	6.65734	hsa-miR-671-5p	hsa-miR-616-3p	hsa-miR-670-3p	hsa-miR-181d-5p	hsa-miR-181b-5p
ASCRP3000717	1.88788	up	hsa_circRNA_000459	hsa_circ_0000459	circBase	chr12	+	124091978	124101150	exonic	NM_020936	DDX55	AAGTCAACTGGGTTTTGCAGTATGACCCTCCCAGCAATGCAAGGTTGGAGCCATAATCAT	826.5	271	198.5	8.80124	7.99401	7.77493	hsa-miR-5001-3p	hsa-miR-6738-3p	hsa-miR-3152-5p	hsa-miR-1249-3p	hsa-miR-6883-5p
ASCRP3000729	2.11678	up	hsa_circRNA_101543	hsa_circ_0000607	circBase	chr15	-	62299506	62306191	exonic	NM_017684	VPS13C	AAGTCTCAGAAGAAATACAGAAAGAAATTCAGACTGCAAATGAACACTGGACTCCATGCA	140	71	60	6.59155	5.3845	5.63486	hsa-miR-643	hsa-miR-337-3p	hsa-miR-100-3p	hsa-miR-632	hsa-miR-19b-2-5p
ASCRP3000732	1.98664	up	hsa_circRNA_086441	hsa_circ_0086441	circBase	chr9	-	19063005	19063578	exonic	NM_017645	HAUS6	AAGTGATCCATTTCAAAAAGAGCAAGATCATCTGGTAGAAGAGCCCTGCCTCTTTCTTGT	527	175.5	152	8.26377	7.25051	7.29636	hsa-miR-153-5p	hsa-miR-627-3p	hsa-miR-4502	hsa-miR-892c-3p	hsa-miR-105-5p
ASCRP3000753	1.68451	up	hsa_circRNA_059180	hsa_circ_0059180	circBase	chr20	-	1349620	1373816	exonic	NM_000801	FKBP1A	AAGTTTTATTATTGCAATAAAAGTGCTTTATGCCGGCTTTTCTCAGTTTCCGGGACGTCG	116	79	59	6.34025	5.61291	5.56293	hsa-miR-4467	hsa-miR-5196-5p	hsa-miR-7106-5p	hsa-miR-4728-5p	hsa-miR-6797-5p
ASCRP3000763	1.71365	up	hsa_circRNA_039830	hsa_circ_0039830	circBase	chr16	-	67471916	67477081	exonic	NM_004691	ATP6V0D1	AATAAAACTGCCCTCTCTAAGGCCAACTGTCCGGCTTTTTTCCAGGACTGCATTTCAGAG	963.5	349	221	8.98709	8.46208	7.95796	hsa-miR-6823-5p	hsa-miR-8485	hsa-miR-4656	hsa-miR-6754-5p	hsa-miR-1266-5p
ASCRP3000774	1.69357	up	hsa_circRNA_054937	hsa_circ_0054937	circBase	chr2	+	63816284	63834330	exonic	NM_001199111	MDH1	AATAAATATATATTCAAATGAACCTTCGCGCCCTTTGGCAAGCTCGGACTCATCTTCTGG	83.5	54	51	5.80578	4.67844	5.41299	hsa-miR-513b-5p	hsa-miR-7161-3p	hsa-miR-1287-5p	hsa-miR-1197	hsa-miR-215-3p
ASCRP3000778	1.69102	up	hsa_circRNA_104584	hsa_circ_0083861	circBase	chr8	-	30557597	30560757	exonic	NM_000637	GSR	AATAACCAGCGATGGATTTTTTCAGCTGGAAGAATTGCCCGGTCCCATATAGAAATCATC	356	137	145.5	7.79591	6.83106	7.24497	hsa-miR-487b-5p	hsa-miR-181a-2-3p	hsa-miR-487a-5p	hsa-miR-542-5p	hsa-miR-450b-3p
ASCRP3000791	1.68887	up	hsa_circRNA_025984	hsa_circ_0025984	circBase	chr12	-	46751970	46754992	exonic	NM_018976	SLC38A2	AATACATGCTTAATCCTGAGCTTTGTTCTTCCTGTTAAGTGGTGTACTGGTGATGACCGG	598.5	298	139	8.41108	8.17795	7.13209	hsa-miR-548aq-5p	hsa-miR-548a-5p	hsa-miR-548d-5p	hsa-miR-548n	hsa-miR-548b-5p
ASCRP3000801	1.56757	up	hsa_circRNA_400455		25242744	chr1	-	235409734	235424067	exonic	NM_016374	ARID4B	AATAGAGGAAGAAGATCTAATCATATGCCCTTGATGAGCCTCCCTATTTGACAGTGGGCA	2912	737	552.5	10.2691	9.6439	9.59716	hsa-miR-6780a-3p	hsa-miR-4778-3p	hsa-miR-128-3p	hsa-miR-6740-3p	hsa-miR-942-5p
ASCRP3000817	1.61942	up	hsa_circRNA_039466	hsa_circ_0039466	circBase	chr16	+	56660791	56661024	exonic	NM_175617	MT1E	AATATGTGACTGACAATAAAAACAATTTTGACTTTAAGCTGCTGTTCCTGCTGCCCCGTG	497	194	178.5	8.18829	7.43342	7.5522	hsa-miR-4704-3p	hsa-miR-30c-2-3p	hsa-miR-6788-5p	hsa-miR-30c-1-3p	hsa-miR-4269
ASCRP3000823	2.41095	up	hsa_circRNA_406971		25070500	chr7	+	79818266	79842185	exonic	NM_002069	GNAI1	AATCAAAAAGAGCCCTCTCACTATATGCTATCCAGAATATGCAGGTGCTGGTGAATCTGG	849	241	153	8.82847	7.82139	7.29636	hsa-miR-4778-3p	hsa-miR-1255b-2-3p	hsa-miR-1248	hsa-miR-7161-3p	hsa-miR-548n
ASCRP3000828	1.64138	up	hsa_circRNA_043614	hsa_circ_0043614	circBase	chr17	-	39738530	39743147	exonic	NM_000526	KRT14	AATCAATACAGCTTCATTATCTGAGTTGCATAAACCCGAGCACCTTCTCTTCACTCAGCC	622	217	207	8.45285	7.6118	7.86407	hsa-miR-765	hsa-miR-4691-5p	hsa-miR-6858-5p	hsa-miR-4739	hsa-miR-4784
ASCRP3000834	2.15591	up	hsa_circRNA_104463	hsa_circ_0082002	circBase	chr7	+	116339124	116340338	exonic	NM_000245	MET	AATCATGAGCACTGCTTTAATAGGATAAACCTCTCATAATGAAGGCCCCCGCTGTGCTTG	461	144	131	8.10187	6.91814	7.06902	hsa-miR-23a-3p	hsa-miR-506-5p	hsa-miR-609	hsa-miR-130a-5p	hsa-miR-450a-1-3p
ASCRP3000852	1.69482	up	hsa_circRNA_054654	hsa_circ_0054654	circBase	chr2	-	56097854	56151298	exonic	NM_001039348	EFEMP1	AATCTGGAAATGAAAATGGAGAGTTCTACCTACGACTAGAACCCTCTGGTCTCTGAGGGA	173	97	77	6.90114	6.14001	6.14001	hsa-miR-181b-5p	hsa-miR-181d-5p	hsa-miR-4728-5p	hsa-miR-6883-5p	hsa-miR-4739
ASCRP3000866	1.58048	up	hsa_circRNA_104601	hsa_circ_0084125	circBase	chr8	-	42294506	42295095	exonic	NM_006749	SLC20A2	AATGACGTGAGGAAGAGCACTGTCCATGACCCATGGCTCTGTGAAATCGCCCATCTCCAA	287	153.5	108	7.53091	7.00494	6.73614	hsa-miR-2113	hsa-miR-877-3p	hsa-miR-432-5p	hsa-miR-492	hsa-miR-185-3p
ASCRP3000867	1.68719	up	hsa_circRNA_001795	hsa_circ_0001795	circBase	chr8	-	42294506	42323435	exonic	NM_006749	SLC20A2	AATGACGTGAGGTTCCGCTGTGTGGCAGCTGATTGCTTCCTTCCTGAGGCTTCCAATCTC	1249	377.5	293	9.26273	8.58254	8.43368	hsa-miR-5193	hsa-miR-6838-5p	hsa-miR-4279	hsa-miR-6780a-3p	hsa-miR-3909
ASCRP3000893	1.56272	up	hsa_circRNA_077760	hsa_circ_0077760	circBase	chr6	-	122779664	122779826	exonic	NM_020755	SERINC1	AATGGAAGAACAACTGAATAAGATACCATGTTTGTGTGGAAGTGCCCCGTGTTTGCTATG	375.5	186	135	7.85267	7.32775	7.08947	hsa-miR-466	hsa-miR-4632-5p	hsa-miR-323a-3p	hsa-miR-6875-3p	hsa-miR-139-5p
ASCRP3000907	1.59246	up	hsa_circRNA_406821		25070500	chr6	+	109175427	109197553	exonic	NM_032131	ARMC2	AATGTTCAAAGGAACAACATCTTTACCATCTCATCTCAAGAATGGAGGGGTGTGGTGTCT	772.5	303	212	8.72743	8.20407	7.90828	hsa-miR-6876-5p	hsa-miR-7106-5p	hsa-miR-627-3p	hsa-miR-6846-5p	hsa-miR-1249-5p
ASCRP3000914	1.79037	up	hsa_circRNA_091412	hsa_circ_0091412	circBase	chrX	-	118750908	118754014	exonic	NM_145799	SEPT6	AATTAAAACAAGAAGCTTTAATTTGGGCTTCCTGTAGACACCCTTTTCCTGCGCAACAGA	332	129	132	7.70665	6.69728	7.0355	hsa-miR-6785-5p	hsa-miR-6867-5p	hsa-miR-4739	hsa-miR-1207-5p	hsa-miR-6803-5p
ASCRP3000915	1.63492	up	hsa_circRNA_406457		25070500	chr4	-	25193245	25198922	antisense	NR_037934	SEPSECS-AS1	AATTAAAGAGAGTGTTTTAGGGCACTGAACTTCATCTCCTCATTCCTACCCTCCTGGTCT	1629	429	398	9.56641	8.75844	8.95596	hsa-miR-1303	hsa-miR-619-5p	hsa-miR-1273g-3p	hsa-miR-6778-3p	hsa-miR-3159
ASCRP3000919	1.85239	up	hsa_circRNA_403615		25242744	chr6	-	45073658	45290704	exonic	NM_181356	SUPT3H	AATTAATCTGAAACTGCTTATCAATAACAGCTGTAGCACTGTGGCTTTTCTCCATGGACT	280.5	125	99	7.4927	6.64658	6.56004	hsa-miR-548ar-3p	hsa-miR-548a-3p	hsa-miR-548ah-3p	hsa-miR-548am-3p	hsa-miR-548f-3p
ASCRP3000953	1.65384	up	hsa_circRNA_029352	hsa_circ_0029352	circBase	chr12	-	125396193	125396954	exonic	uc001ugu.1	UBC	AATTTCATTGCACTTTCCTTTCAATAAAGTTGTTGCATTCCCGTGGGATGCAGATCTTCG	183	119.5	68.5	6.9593	6.52391	5.94304	hsa-miR-6844	hsa-miR-3692-5p	hsa-miR-7161-3p	hsa-miR-200c-5p	hsa-miR-3667-3p
ASCRP3000958	2.10927	up	hsa_circRNA_042688	hsa_circ_0042688	circBase	chr17	-	27041298	27043076	exonic	NM_031934	RAB34	AATTTCTTTGTTACGAGCACTTATTTAAGATCTCCAAGGTCATTGTGGTGGGGGACCTGT	181	79	72.5	6.94571	5.65885	6.07907	hsa-miR-612	hsa-miR-6860	hsa-miR-1285-3p	hsa-miR-216a-3p	hsa-miR-6791-5p
ASCRP3000970	1.63385	up	hsa_circRNA_059550	hsa_circ_0059550	circBase	chr20	+	19867164	19983103	exonic	NM_001242581	RIN2	AATTTTTGAAATATCCTTCTTTCAGTGGTGTTGTTGAAAGGGCTTGGCAGCTCCCAAATG	455	194	158	8.09595	7.41945	7.35592	hsa-miR-608	hsa-miR-6787-3p	hsa-miR-1249-5p	hsa-miR-4651	hsa-miR-940
ASCRP3000973	1.7483	up	hsa_circRNA_011717	hsa_circ_0011717	circBase	chr1	+	38273472	38275126	exonic	NM_198446	C1orf122	ACAAAACACCTTCAGTAGAGCCTTGATTAAAAGGAAACCTGCAGACTCTCTCGGCCACGC	251	126.5	94	7.36652	6.63695	6.48418	hsa-miR-558	hsa-miR-1538	hsa-miR-22-3p	hsa-miR-1913	hsa-miR-6749-3p
ASCRP3000986	1.87973	up	hsa_circRNA_058197	hsa_circ_0058197	circBase	chr2	-	217536827	217542954	exonic	NM_000599	IGFBP5	ACAAAGCATTTATTTAATAAAGTTATGCATTCAGTTAGGCCCCTGCCGCAGACACATGGA	190	85	80	7.03642	5.94304	6.30875	hsa-miR-6734-3p	hsa-miR-4723-3p	hsa-miR-4651	hsa-miR-6766-5p	hsa-miR-6731-5p
ASCRP3000989	2.13236	up	hsa_circRNA_025597	hsa_circ_0025597	circBase	chr12	-	21788274	21810728	exonic	NM_001174097	LDHB	ACAAATAAAATTAACTATTGTAGTGTGCTCCGCACGACTGTTACAGAGGTCTCCAGAGCC	102	57	44	6.07373	4.90941	5.05314	hsa-miR-3157-5p	hsa-miR-4802-3p	hsa-miR-5088-5p	hsa-miR-449b-3p	hsa-miR-5187-5p
ASCRP3000992	1.56406	up	hsa_circRNA_407331		25070500	chrX	-	129917520	129943235	intronic	ENST00000370935	ENOX2	ACAAATACTCCTTCAGCTGCACATAAATCAACTCCTCCTCTGTAATGGAACAGCTAGTGC	1533	485	356	9.49972	8.95208	8.75677	hsa-miR-3916	hsa-miR-619-5p	hsa-miR-6878-5p	hsa-miR-3609	hsa-miR-3145-3p
ASCRP3001036	1.74084	up	hsa_circRNA_103122	hsa_circ_0004339	circBase	chr21	-	34953607	34958487	exonic	NM_017613	DONSON	ACAATGCAAATGCTTAAGACTTCACATGTATCATTCTCCGAGCCTGATATTCCGTCCTCA	101	62.5	50	6.04488	5.12016	5.37004	hsa-miR-296-3p	hsa-miR-135a-5p	hsa-miR-135b-5p	hsa-miR-548d-5p	hsa-miR-570-5p
ASCRP3001102	2.07161	up	hsa_circRNA_405555		25070500	chr17	-	26918715	26926848	intronic	ENST00000481916	RP11-192H23.4	ACAGACTGACACATCTCACAGTGGGGTTTCCCGTGCATAGGAGATCCAAGACAGCAGAAG	668	205	167	8.53407	7.50599	7.46064	hsa-miR-7851-3p	hsa-miR-4739	hsa-miR-328-5p	hsa-miR-1273h-5p	hsa-miR-4656
ASCRP3001114	1.62419	up	hsa_circRNA_406688		25070500	chr5	+	141765092	141770616	intronic	ENST00000510311	AC005592.2	ACAGATGGAAAAGGCGGCTCTCTGACTAGTGAAAGGGATCACAGTATAAGACAGTGAATA	320	172	110	7.66134	7.25051	6.67274	hsa-miR-328-5p	hsa-miR-6810-3p	hsa-miR-4739	hsa-miR-3192-5p	hsa-miR-6748-3p
ASCRP3001160	1.67431	up	hsa_circRNA_104736	hsa_circ_0086414	circBase	chr9	-	16435552	16437522	exonic	NM_017637	BNC2	ACAGTGGCTGGTTGCAATGCTGCATTCCCCTCTCGCCGAAGCCGAGACAGGATGCTGCTG	3247	983.5	468.5	10.4119	10.0472	9.28949	hsa-miR-149-5p	hsa-miR-92a-1-5p	hsa-let-7g-3p	hsa-miR-30c-1-3p	hsa-miR-892b
ASCRP3001162	1.74316	up	hsa_circRNA_100423	hsa_circ_0006267	circBase	chr1	+	198247090	198266370	exonic	NM_133494	NEK7	ACAGTGTGACTACCCACCTCTTCCTTCAGATCACTATTCAGAAGAACATTTTAAGAAGCA	10503.5	2707	1030.5	11.9552	11.5693	10.7376	hsa-miR-516b-5p	hsa-miR-335-3p	hsa-miR-29b-1-5p	hsa-miR-380-3p	hsa-miR-130a-5p
ASCRP3001171	2.02575	up	hsa_circRNA_406007		25070500	chr2	+	190584297	190585513	exonic	NM_144708	ANKAR	ACATAAAGGCCTCCCATATCTTATCAGATTTCTGAGTTCTGATTCAGGCACCATTCCTGC	1243	323.5	248	9.25547	8.31827	8.15577	hsa-miR-153-5p	hsa-miR-4328	hsa-miR-1245b-5p	hsa-miR-3142	hsa-let-7f-2-3p
ASCRP3001188	1.77287	up	hsa_circRNA_009725	hsa_circ_0009725	circBase	chr1	+	10460449	10480201	exonic	uc001arc.3	PGD	ACATCAGACTGAGTCTGTGCTTTTAATAGGACTGTCTCCAAAGTTGATGATTTCTTGGCC	154.5	93	67	6.73614	5.94304	5.87707	hsa-miR-6735-5p	hsa-miR-6775-5p	hsa-miR-6879-5p	hsa-miR-6756-3p	hsa-miR-4632-5p
ASCRP3001190	1.6047	up	hsa_circRNA_063981	hsa_circ_0063981	circBase	chr22	-	50904191	50904269	exonic	NM_002972	SBF1	ACATCCACCTCCTCCCTGAAGATGCAGGTCCTGGACCCGGAGCTGGAGTTGGCTGACCTC	97126	45030	5336.5	15.2124	15.1529	13.9073	hsa-miR-6825-5p	hsa-miR-6883-5p	hsa-miR-149-3p	hsa-miR-658	hsa-miR-7106-5p
ASCRP3001206	2.12734	up	hsa_circRNA_103311	hsa_circ_0064651	circBase	chr3	+	30029633	30032700	exonic	NM_001003792	RBMS3	ACATGCACCTGCATATTCTTACCAACAGTCTAATATATGACTGCTGCTGCTCCTATGCAA	501	164	134	8.19958	7.14489	7.07616	hsa-miR-613	hsa-miR-367-5p	hsa-miR-619-5p	hsa-miR-658	hsa-miR-206
ASCRP3001210	1.88821	up	hsa_circRNA_006471	hsa_circ_0006471	circBase	chr19	-	11623870	11625036	exonic	NM_016581	ECSIT	ACATGGAGCCTGACCTTAGTGCCAGGGTCACCATCTACCAGGTCCCTCGCCGGCTCCCTC	1424.5	355.5	302	9.41209	8.48424	8.5059	hsa-miR-4646-5p	hsa-miR-3156-5p	hsa-miR-6753-5p	hsa-miR-5196-5p	hsa-miR-204-3p
ASCRP3001221	2.01406	up	hsa_circRNA_001454	hsa_circ_0001454	circBase	chr4	+	154524454	154533552	exonic	NM_015196	KIAA0922	ACATGTTTTCTGAGAAACAGGACATACCTTTCGTAGAGTTTGTCCCTGTTGGGTGTGATT	176.5	89	65	6.89711	5.96822	5.80578	hsa-miR-4659a-3p	hsa-miR-4659b-3p	hsa-miR-580-3p	hsa-miR-4778-3p	hsa-miR-329-5p
ASCRP3001236	1.80182	up	hsa_circRNA_080788	hsa_circ_0080788	circBase	chr7	+	75933300	75933614	exonic	NM_001540	HSPB1	ACATTTATCTTCTGTTTTTCTCAAATAAAGTTCAAAGCAACCACCTGTCAGCTGCCCCCC	141.5	75	69	6.59528	5.56038	5.93127	hsa-miR-6865-5p	hsa-miR-4739	hsa-miR-6770-3p	hsa-miR-4467	hsa-miR-6722-3p
ASCRP3001247	1.62446	up	hsa_circRNA_101562	hsa_circ_0035943	circBase	chr15	-	66021409	66025156	exonic	NM_005848	DENND4A	ACCAACACTATTTCTCAGCATATTTCTCATTTTATGCATAAAGTTCCTTTTCCATCTCCT	129	78	68	6.50683	5.6707	5.94304	hsa-miR-641	hsa-miR-199a-3p	hsa-miR-199b-3p	hsa-miR-653-5p	hsa-miR-376b-3p
ASCRP3001248	2.37446	up	hsa_circRNA_024310	hsa_circ_0024310	circBase	chr11	-	113612415	113614762	exonic	NM_004724	ZW10	ACCAACATATCACAAATTATTCCTGATTCTAAGATAAATGTGCCAGAGTTACCCACTCCT	180.5	89	57.5	6.9593	5.89131	5.53208	hsa-miR-181b-2-3p	hsa-miR-4420	hsa-miR-3145-3p	hsa-miR-181b-3p	hsa-miR-1304-3p
ASCRP3001256	2.04459	up	hsa_circRNA_048085	hsa_circ_0048085	circBase	chr19	+	676388	683392	exonic	NM_005860	FSTL3	ACCAAGGAAATAAAGACTCAAGCCATTTGGGAAGTCGGTGCCGCTGCCGTCTCTGCGTTC	701.5	211	169.5	8.61387	7.6277	7.53642	hsa-miR-500b-3p	hsa-miR-6069	hsa-miR-6862-3p	hsa-miR-4763-3p	hsa-miR-6784-3p
ASCRP3001262	1.63127	up	hsa_circRNA_004646	hsa_circ_0004646	circBase	chr1	+	162546566	162567648	exonic	NM_003115	UAP1	ACCAATCCAATGTGAAATCTCTCCTCTTATCTCCTATGCTGGAGAAGACTTTTCCAGATT	4625	1431	576	10.8449	10.6187	9.65914	hsa-miR-522-3p	hsa-miR-4727-5p	hsa-miR-224-3p	hsa-miR-3617-3p	hsa-miR-153-5p
ASCRP3001284	1.64158	up	hsa_circRNA_406606		25070500	chr5	-	58764121	58804477	intronic	ENST00000309641	PDE4D	ACCAGATACTGTTCCTTGATAGTTCCAATATCTGTAATCTTGTTGGTCTACCTGTGCAGT	111	83	51	6.28736	5.795	5.34955	hsa-miR-3916	hsa-miR-6831-5p	hsa-miR-6760-5p	hsa-miR-3145-3p	hsa-miR-6739-5p
ASCRP3001335	2.71819	up	hsa_circRNA_085323	hsa_circ_0085323	circBase	chr8	-	109240495	109254142	exonic	NM_001568	EIF3E	ACCCCAAAGGTCGCGATAATATTATTGACCTCTTCCTTTATCAGCCACAATATATAATGA	772.5	182.5	148	8.72374	7.32476	7.23742	hsa-miR-4422	hsa-miR-3135b	hsa-miR-4795-5p	hsa-miR-493-3p	hsa-miR-20a-3p
ASCRP3001348	1.53008	up	hsa_circRNA_103074	hsa_circ_0060627	circBase	chr20	+	46252654	46256767	exonic	NM_006534	NCOA3	ACCCTGAGAGCTTTATTACCAGACATGATCTTTCAGTCTTACCTGCAGTGGTGAAAAACG	93.5	68	50.5	5.9873	5.41862	5.32876	hsa-miR-381-3p	hsa-miR-539-3p	hsa-miR-300	hsa-miR-141-5p	hsa-miR-29b-1-5p
ASCRP3001363	2.7981	up	hsa_circRNA_401999		25242744	chr19	-	430683	440932	exonic	NM_012435	SHC2	ACCGGTACAGTACATGGGCTGCATCGAGGTTCTCCGCTCTATGCGCTCCCTGGACTTTAA	1325	274	190.5	9.32816	8.00809	7.67934	hsa-miR-6888-5p	hsa-miR-4675	hsa-miR-7150	hsa-miR-3622a-5p	hsa-miR-4764-5p
ASCRP3001405	1.51212	up	hsa_circRNA_059711	hsa_circ_0059711	circBase	chr20	+	30330343	30389603	exonic	NM_012112	TPX2	ACCTGGCCTGGAATAAATACGTTTTGTCTTTCCCTCGTTCTTGATACATATTTGCCAGAC	646	261.5	204	8.50093	7.95917	7.84954	hsa-miR-29b-1-5p	hsa-miR-942-5p	hsa-miR-3925-3p	hsa-miR-6868-3p	hsa-miR-4778-3p
ASCRP3001440	1.63613	up	hsa_circRNA_101055	hsa_circ_0026218	circBase	chr12	-	50529514	50537840	exonic	NM_147190	CERS5	ACGACTAGGAATCTATCCATTCTGATTTATTGCCAAACCCTGTGCACTCTGTATTGGCAT	106.5	69	58.5	6.17537	5.34955	5.58062	hsa-miR-383-3p	hsa-miR-766-3p	hsa-miR-570-3p	hsa-miR-145-3p	hsa-miR-204-3p
ASCRP3001442	1.9287	up	hsa_circRNA_407277		25070500	chrX	+	24094105	24094366	intronic	ENST00000253039	EIF2S3	ACGACTTCCAGTGTATTTTGAAATAGATTTAAGCAATAAACTTTCACCACCCCGCCCAGC	257	102.5	102	7.39465	6.30875	6.5853	hsa-miR-6735-5p	hsa-miR-3686	hsa-miR-138-2-3p	hsa-miR-551b-5p	hsa-miR-548p
ASCRP3001454	1.55051	up	hsa_circRNA_100685	hsa_circ_0020080	circBase	chr10	+	116590610	116608496	exonic	NM_020940	FAM160B1	ACGCTCATAGGCAGCTTGCACCTTCTCTTCCTTTACAAGAAGATTTTGTTTATCACTGGA	5122	1263	791	10.9785	10.3998	10.2918	hsa-miR-26b-3p	hsa-miR-222-5p	hsa-let-7e-5p	hsa-let-7a-5p	hsa-let-7c-5p
ASCRP3001505	1.53784	up	hsa_circRNA_001188	hsa_circ_0001188	circBase	chr21	+	37705943	37713844	exonic	NM_015358	MORC3	ACTATTCCCTGAGGCTTTGCCCGAAGTTTTTACATACAAATTCTACTAGTCACACCTGGC	86	66	47	5.83135	5.21692	5.20395	hsa-miR-6756-3p	hsa-miR-5088-3p	hsa-miR-3140-3p	hsa-miR-1248	hsa-miR-3127-3p
ASCRP3001534	1.52146	up	hsa_circRNA_030254	hsa_circ_0030254	circBase	chr13	+	50025688	50042096	exonic	NM_031915	SETDB2	ACTCCTTTCCAGAAGACTGTACATTTCTAATGTTTCATCCATTTGTGGACCAAAAGATGG	152	107.5	70	6.74625	6.36817	5.91342	hsa-miR-653-3p	hsa-miR-153-5p	hsa-miR-3977	hsa-miR-181b-5p	hsa-miR-33b-5p
ASCRP3001535	1.6354	up	hsa_circRNA_001233	hsa_circ_0000463	circBase	chr12	-	132609079	132609271	antisense	NR_003290	EP400NL	ACTCCTTTCCCTGTGCTTTCCGATACTCACCACCAGGACTGTGACTTCCTGAATGCACTG	26934	18066.5	1513	13.3944	13.9398	11.4296	hsa-miR-627-5p	hsa-miR-550a-5p	hsa-miR-515-3p	hsa-miR-499a-3p	hsa-miR-550a-3-5p
ASCRP3001537	1.902	up	hsa_circRNA_405032		25070500	chr12	+	85459039	85460676	exonic	NM_001079910	LRRIQ1	ACTCGAATTGGTTACAACAGTTACATTTCAAGATTTGCCAGGCTGTGTTCTCTCCACACT	2476	643	382	10.0645	9.39915	8.87492	hsa-miR-185-5p	hsa-miR-7515	hsa-miR-6864-5p	hsa-miR-3658	hsa-miR-584-5p
ASCRP3001613	1.53173	up	hsa_circRNA_052535	hsa_circ_0052535	circBase	chr2	+	9517036	9520937	exonic	NM_003887	ASAP2	ACTGTGAGGAGCTGGAGCCGGATGAAACGGCCCTCCACCTTGCAGTCAGATCCGTGGATC	367	175	144	7.82324	7.23024	7.18592	hsa-miR-6876-3p	hsa-miR-1304-5p	hsa-miR-3129-5p	hsa-miR-7974	hsa-miR-6882-3p
ASCRP3001618	2.15179	up	hsa_circRNA_406499		25070500	chr4	-	87275682	87292020	exonic	uc003hpv.3	MAPK10	ACTGTTGAATTAGACCCGTTTCCTATAGATGAGAAACCATACAAGCTGTGAACCATAATT	256	107	86	7.38749	6.27809	6.28582	hsa-miR-153-3p	hsa-miR-4704-5p	hsa-miR-3156-5p	hsa-miR-4709-5p	hsa-miR-3147
ASCRP3001633	1.70863	up	hsa_circRNA_089921	hsa_circ_0089921	circBase	chrX	-	15444028	15477863	exonic	NM_003662	PIR	ACTTCAAATTGGACCCAGGAGCCAAACATTCCCAACCTATCCCTAAAGGTATCCTACCTC	283	147	99	7.51193	6.91814	6.56004	hsa-miR-4653-5p	hsa-miR-3921	hsa-miR-4303	hsa-miR-6783-3p	hsa-miR-6837-3p
ASCRP3001648	1.95451	up	hsa_circRNA_406309		25070500	chr3	+	99584817	99585905	intronic	ENST00000421999	CMSS1	ACTTCCTTTCCTGTCACAGGTTATTTTCACTTAGATATTGCACGTGGGCATTTTGGAGGA	2632	958	277.5	10.1402	9.99874	8.34809	hsa-miR-651-3p	hsa-miR-185-5p	hsa-miR-4306	hsa-miR-6739-5p	hsa-miR-6891-5p
ASCRP3001668	1.5396	up	hsa_circRNA_405543		25070500	chr17	+	15907201	15907487	intronic	ENST00000261647	TTC19	ACTTGTTATGAGTAAGGACATTGCCTAGTATTGGCCCCTCACTGAAGCAGTTTTCAAAAC	304.5	142	134.5	7.60965	6.89003	7.08416	hsa-miR-182-5p	hsa-miR-4513	hsa-miR-5586-3p	hsa-miR-4685-5p	hsa-miR-4452
ASCRP3001678	1.50032	up	hsa_circRNA_402266		25242744	chr2	+	58311223	58316858	exonic	NM_006296	VRK2	ACTTTTGGGTTACAAAAATCCAGACCAGCTTTCCCCACAAATAAACCAGAGAAAGATGCA	1488.5	517	343	9.46408	9.05579	8.70182	hsa-miR-153-5p	hsa-miR-548m	hsa-miR-4436b-5p	hsa-miR-548aq-5p	hsa-miR-3686
ASCRP3001687	1.81579	up	hsa_circRNA_102015	hsa_circ_0007882	circBase	chr17	+	27809214	27818883	exonic	NM_020791	TAOK1	AGAAAATCCCTCAAGATCGACCTACATCAGAGGAACTTTTAAAGGATGGCCCCAGAAGTA	160.5	82	79	6.77068	5.63486	6.18532	hsa-miR-516b-5p	hsa-miR-20b-3p	hsa-miR-516a-3p	hsa-miR-516b-3p	hsa-miR-124-3p
ASCRP3001698	1.65032	up	hsa_circRNA_103686	hsa_circ_0070348	circBase	chr4	-	85781564	85781775	exonic	NM_014991	WDFY3	AGAAACTGTATATGATGCTGCCAGTGTTTAACAGGAATTAGAAGTGCGTCTCACCAACCA	240	111	105	7.33224	6.48283	6.73614	hsa-miR-483-3p	hsa-miR-103a-3p	hsa-miR-107	hsa-let-7f-2-3p	hsa-miR-412-3p
ASCRP3001701	1.95379	up	hsa_circRNA_020151	hsa_circ_0020151	circBase	chr10	-	120828957	120830597	exonic	NM_003750	EIF3A	AGAAAGAATCTCACACAAGATGAGATGCAAAGCTTTCAAATTCTGCCTCCAATACACGCG	147	66	76	6.67038	5.31675	6.09147	hsa-miR-518c-5p	hsa-miR-29b-1-5p	hsa-miR-4722-3p	hsa-miR-892b	hsa-miR-9-5p
ASCRP3001760	1.52535	up	hsa_circRNA_104232	hsa_circ_0078357	circBase	chr6	+	155063089	155099179	exonic	NM_001286189	SCAF8	AGAAGTTTATTCAGAAAGATTGTGCCTCTACTCCTGCTTGTACAGACTGCTTTTCCAGCA	956.5	341	275	8.9734	8.3992	8.32934	hsa-miR-889-5p	hsa-miR-876-3p	hsa-miR-103a-2-5p	hsa-miR-578	hsa-miR-506-5p
ASCRP3001801	2.32216	up	hsa_circRNA_103689	hsa_circ_0007324	circBase	chr4	+	87693930	87696805	exonic	NM_006264	PTPN13	AGACATGTCACTTCCTTCATTGGTATTGAAAGCAACAAGTAATCCTTCCCCTCTACCACC	1879	405	282.5	9.74122	8.66808	8.38344	hsa-miR-548d-3p	hsa-miR-489-3p	hsa-miR-145-5p	hsa-miR-29a-5p	hsa-miR-520g-5p
ASCRP3001815	1.66727	up	hsa_circRNA_103893	hsa_circ_0073030	circBase	chr5	-	74135898	74137504	exonic	NM_015566	FAM169A	AGACCCAGAAAATTCTTGCTCTCTTTGCACCTGAAGATTCACTGACAGAGGATGGCATTC	254	150	87	7.37632	6.96892	6.30875	hsa-miR-583	hsa-miR-518a-5p	hsa-miR-527	hsa-miR-647	hsa-miR-19a-3p
ASCRP3001829	2.21653	up	hsa_circRNA_077032	hsa_circ_0077032	circBase	chr6	-	75823317	75875495	exonic	NM_004370	COL12A1	AGACTACAAACCACAAGTTGGAGTGATTGCAGATCAACGTGGTTCTCCTCAAGATTTAGT	339	130	95	7.73034	6.68798	6.4761	hsa-miR-18a-5p	hsa-miR-7107-3p	hsa-miR-3692-3p	hsa-miR-134-5p	hsa-miR-215-3p
ASCRP3001840	3.88935	up	hsa_circRNA_400850		25242744	chr11	+	118890859	118892596	exonic	NM_016146	TRAPPC4	AGACTTTGCCCTCAAGAATCCATTCTATTCCTTAGAAATGCCTATCAGGCTCTTTGCCAT	2400	210	310.5	10.0294	7.58513	8.55467	hsa-miR-1246	hsa-miR-4774-3p	hsa-miR-6888-3p	hsa-miR-526b-5p	hsa-miR-130b-3p
ASCRP3001877	3.11656	up	hsa_circRNA_083776	hsa_circ_0083776	circBase	chr8	+	27514298	27530537	exonic	NM_016240	SCARA3	AGAGCTATTTCCAGGAGTTTTTCAGAAAAGTGGACTCTCTCTCCGAAGACATCTCCTTGA	3663	612.5	304	10.5738	9.33693	8.53082	hsa-miR-297	hsa-miR-3149	hsa-miR-574-5p	hsa-miR-6882-3p	hsa-miR-4726-5p
ASCRP3001903	1.84161	up	hsa_circRNA_403179		25242744	chr4	+	88977237	88989213	exonic	NM_000297	PKD2	AGAGTTTCAAGTCTCTTCAAATTCATCAATTTTAACAGGACCATGAGCCAGCTCTCGACA	150	84	65	6.70479	5.84186	5.80578	hsa-miR-3691-3p	hsa-miR-8080	hsa-miR-216b-5p	hsa-miR-4803	hsa-miR-670-3p
ASCRP3001904	1.79644	up	hsa_circRNA_029865	hsa_circ_0029865	circBase	chr13	+	28840851	28869475	exonic	NM_175854	PAN3	AGATAAATTTCAGTTCCTACAGAGGTTGACAGCTACCATAGCCTATTCCCTCTAGAACCA	231.5	106	101	7.26739	6.26799	6.57651	hsa-miR-4659a-3p	hsa-miR-4659b-3p	hsa-miR-561-3p	hsa-miR-301b-3p	hsa-miR-301a-3p
ASCRP3001943	1.62194	up	hsa_circRNA_043415	hsa_circ_0043415	circBase	chr17	-	37571278	37576171	exonic	NM_004774	MED1	AGATGACTTCATTGCCAAAGTTGTTCAAAGGCTCTTCCTGGTCAGCAGCACTGCTATTTC	491	179	191	8.18147	7.25366	7.71383	hsa-miR-6804-5p	hsa-miR-452-3p	hsa-miR-6741-5p	hsa-miR-148b-3p	hsa-miR-152-3p
ASCRP3001989	2.93681	up	hsa_circRNA_049948	hsa_circ_0049948	circBase	chr19	+	17311447	17313692	exonic	NM_004145	MYO9B	AGCAAAGCTCAGAAGAAGAAGCGGAAGCAGGAGCGTGCTCCCCCTCCGGACAGCAGCATC	2614	380.5	311	10.1307	8.59441	8.55851	hsa-miR-4778-3p	hsa-miR-141-5p	hsa-miR-103a-2-5p	hsa-miR-4659b-3p	hsa-miR-4659a-3p
ASCRP3002030	1.71666	up	hsa_circRNA_102625	hsa_circ_0052760	circBase	chr2	-	15564438	15567918	exonic	NM_015909	NBAS	AGCAGAGGAAATAGAGCATTATGCTCGGCAGTTTTAACGGTGACTCCCTGATGATCATTC	169	97	72	6.84158	6.07907	6.04488	hsa-miR-455-3p	hsa-miR-300	hsa-miR-510-5p	hsa-miR-381-3p	hsa-miR-539-3p
ASCRP3002034	1.90569	up	hsa_circRNA_004745	hsa_circ_0004745	circBase	chr17	+	33932723	33935406	exonic	NM_001282	AP2B1	AGCAGATTCAAATCCAATGTTCTCTCTTTCCAGACGTAGTGAACTGTATGCAGACTGACA	256.5	127.5	81	7.39036	6.69728	6.22282	hsa-miR-6832-5p	hsa-miR-4756-3p	hsa-miR-26b-5p	hsa-miR-2681-3p	hsa-miR-4494
ASCRP3002094	1.64843	up	hsa_circRNA_104756	hsa_circ_0086694	circBase	chr9	-	33932559	33933626	exonic	NM_018449	UBAP2	AGCCTCTCTGCACATGCAGCCCTCTCCTCGAGCACGTCACACACACTCCAAAGACAACAG	76904	27918	5320	14.8623	14.416	13.8664	hsa-miR-483-5p	hsa-miR-608	hsa-miR-612	hsa-miR-504-3p	hsa-miR-320b
ASCRP3002104	1.63918	up	hsa_circRNA_056473	hsa_circ_0056473	circBase	chr2	+	131796425	131801156	exonic	NM_015320	ARHGEF4	AGCGAATGTTCTTTCTCTTTGACCACCAGCTCATCTACTGTAAGAAGCTCATCAGCGATG	431	215	128	8.02941	7.60379	7.02907	hsa-miR-3194-3p	hsa-miR-572	hsa-miR-6728-3p	hsa-miR-4786-3p	hsa-miR-4487
ASCRP3002105	1.52654	up	hsa_circRNA_405805		25070500	chr19	+	50117789	50119476	exonic	NM_020719	PRR12	AGCGAGGACGCTGGCGTTGCAGACGGGGCGTGAACCCCCACCCATCTGGCGAGTCCAGAA	538	230	182	8.28974	7.74162	7.61733	hsa-miR-6882-3p	hsa-miR-4456	hsa-miR-4739	hsa-miR-6868-3p	hsa-miR-6846-5p
ASCRP3002112	2.22813	up	hsa_circRNA_005152	hsa_circ_0005152	circBase	chr16	-	9009110	9011013	exonic	NM_003470	USP7	AGCTAAGTATCAAAGGAAAGAAAAATAGCTGTGTACATGATGCCAACCGAGGGGGATGAT	169	85.5	57	6.84158	5.71027	5.66123	hsa-miR-4775	hsa-miR-4782-5p	hsa-miR-374c-3p	hsa-miR-144-5p	hsa-miR-6809-3p
ASCRP3002118	1.59779	up	hsa_circRNA_406707		25070500	chr5	+	162890861	162891808	exonic	NM_012484	HMMR	AGCTAGAAAAGTTAAGTCTTCGGAATCAAAGGTTGTGCACCATCTCCAGGTGCTTATGAT	248	136	95	7.34671	6.82259	6.51868	hsa-miR-6844	hsa-miR-4690-5p	hsa-miR-4742-5p	hsa-miR-129-5p	hsa-miR-5003-3p
ASCRP3002134	1.52634	up	hsa_circRNA_402483		25242744	chr2	-	225422375	225422573	exonic	NM_003590	CUL3	AGCTCTACACTGGACTAAGAGAAGTTGTTACCGAACATCTCATAAATAAGATGACCATGG	227	136	91	7.24735	6.79037	6.48418	hsa-miR-548t-3p	hsa-miR-548aa	hsa-miR-548e-3p	hsa-miR-208a-5p	hsa-miR-548o-3p
ASCRP3002147	1.66255	up	hsa_circRNA_402505		25242744	chr2	-	239082174	239103511	exonic	NM_030768	ILKAP	AGCTGACCCCCAATGACAGGGAAAGAAGCTCAGAAAGGACCCCTGCTCTTTGATGACCTC	1089	347	272	9.10684	8.44148	8.3054	hsa-miR-6515-3p	hsa-miR-6809-3p	hsa-miR-329-5p	hsa-miR-6870-3p	hsa-miR-4691-5p
ASCRP3002161	1.7148	up	hsa_circRNA_060332	hsa_circ_0060332	circBase	chr20	-	37049238	37063962	exonic	uc002xig.3	SNHG17	AGCTGTCGTTCACTTTTTACCCACCCATTCAATAAACCTTACAGAATTGCCCGTCCCTCG	373	160	133	7.86071	7.1044	7.06094	hsa-miR-6510-5p	hsa-miR-6754-5p	hsa-miR-6812-5p	hsa-miR-6798-5p	hsa-miR-1249-5p
ASCRP3002175	1.54352	up	hsa_circRNA_406376		25070500	chr3	-	145701394	145708714	intergenic			AGCTTGCTCATGAATACCCCAATGGTCCTCATGATAATACCCCAACTAGACCTTTAACTT	130	85.5	69	6.51868	5.84186	5.94304	hsa-miR-1277-5p	hsa-miR-190a-3p	hsa-miR-1252-5p	hsa-miR-6739-5p	hsa-miR-2054
ASCRP3002179	1.785	up	hsa_circRNA_008068	hsa_circ_0008068	circBase	chr13	-	30801548	30857928	exonic	NM_032116	KATNAL1	AGCTTTGCGAAGAAGGTTAGAAAAAAGGATATATATACCTCTCCCAACAGGTCTCTGAAA	8723	1826.5	999	11.6472	10.9464	10.6761	hsa-miR-4686	hsa-miR-4778-3p	hsa-miR-1236-3p	hsa-miR-145-3p	hsa-miR-6875-3p
ASCRP3002182	1.5819	up	hsa_circRNA_104548	hsa_circ_0001777	circBase	chr7	-	158580694	158591763	exonic	NM_020728	ESYT2	AGCTTTGTCTATCTTCTTCCTTAGGAAACCAGTTCATTTTCCAGACACTGAAAGAGCAGA	323	186	105	7.66372	7.35995	6.64418	hsa-miR-1283	hsa-miR-515-5p	hsa-miR-182-3p	hsa-miR-519e-5p	hsa-miR-519d-5p
ASCRP3002205	1.631	up	hsa_circRNA_406690		25070500	chr5	+	143586380	143586631	sense overlapping	NM_020768	KCTD16	AGGAAGACTGAAAAGGGAAGCTGAATACTTCCAGCTCCCAGACTTGTTTATTTTACTCGC	159	92	77	6.75741	5.93127	6.17204	hsa-miR-4755-5p	hsa-miR-5006-3p	hsa-miR-6734-3p	hsa-miR-5694	hsa-miR-7151-5p
ASCRP3002208	2.29959	up	hsa_circRNA_404628		25070500	chr1	+	186375214	186381025	exonic	ENST00000478571	C1orf27	AGGAAGCAAAACAGCAATTTGGAAAGTTTAGATTCTGAAAAAGAGTTCCACGTCCTCCCT	225.5	96	71	7.23383	6.07194	5.99297	hsa-miR-640	hsa-miR-7151-5p	hsa-miR-29a-5p	hsa-miR-2054	hsa-miR-219a-2-3p
ASCRP3002210	1.593	up	hsa_circRNA_102140	hsa_circ_0044927	circBase	chr17	-	58275620	58292135	exonic	NM_032582	USP32	AGGAAGCTAGTAATCATGCCCAGGATTGGAAATGTACCTTCTCCGAATGCACCTTTAAAG	235.5	133	100	7.28098	6.70767	6.51079	hsa-miR-410-5p	hsa-miR-584-5p	hsa-miR-148a-5p	hsa-miR-577	hsa-miR-494-5p
ASCRP3002259	1.9129	up	hsa_circRNA_003785	hsa_circ_0003785	circBase	chr18	+	32902351	32907027	sense overlapping	TCONS_00026319	XLOC_012658	AGGAGTCTGCAGAGAAGTCTTCTCTTTCTTCCTCACCCCATAGTAAGACTAGGACTCAAT	7935	1656	821	11.5241	10.8228	10.3538	hsa-miR-1277-5p	hsa-miR-3916	hsa-miR-4777-5p	hsa-miR-5702	hsa-miR-6891-5p
ASCRP3002260	2.33597	up	hsa_circRNA_103639	hsa_circ_0007646	circBase	chr4	+	52729602	52758017	exonic	NM_015115	DCUN1D4	AGGAGTGGTTAAAAGGAATGACTTCTCTCCAATTTTCAGCTGAACTCTCATCTCTCAACA	352	126	93	7.78096	6.64658	6.46729	hsa-miR-33a-3p	hsa-miR-520a-5p	hsa-miR-617	hsa-miR-15b-3p	hsa-miR-890
ASCRP3002278	1.73054	up	hsa_circRNA_406237		25070500	chr3	+	16336362	16345099	exonic	uc003cax.3	OXNAD1	AGGCAGAAAAAATAAAGAGGGTTGATTTCTTTATTCCAGGAGTCTCTGTGGTTGGTGGGT	202	110	86.5	7.08947	6.34025	6.25624	hsa-miR-6868-3p	hsa-miR-6739-3p	hsa-miR-4639-3p	hsa-miR-632	hsa-miR-6886-5p
ASCRP3002295	2.08034	up	hsa_circRNA_406673		25070500	chr5	-	136770511	136771563	intronic	ENST00000282223	SPOCK1	AGGCTACTGATATTTACCACTAAAATTAGTGTTTTAATAAGTAAAAAAACTCCCCCAAGA	138	79	52	6.57399	5.68479	5.34955	hsa-miR-4477a	hsa-miR-3606-3p	hsa-miR-6739-3p	hsa-miR-548y	hsa-miR-19b-1-5p
ASCRP3002329	1.64562	up	hsa_circRNA_406809		25070500	chr6	+	88046726	88085428	exonic	uc021zck.1	SMIM8	AGGTATATTCTGATAATAAATCATCATTGATCAAGATGTCTTCAGCACCTGAGCCTCCAA	89	71	48	5.91143	5.28628	5.09931	hsa-miR-6854-5p	hsa-miR-153-5p	hsa-miR-510-3p	hsa-miR-3160-5p	hsa-miR-203a-5p
ASCRP3002339	1.64049	up	hsa_circRNA_103255	hsa_circ_0063776	circBase	chr22	+	46493805	46494438	exonic	NR_027033	MIRLET7BHG	AGGTGATGCCTGAAGCTCAAGGGACTGTGTCCACCCTCAGAATGTGGCCCCGTCCCAGAG	528	216.5	168	8.26943	7.61457	7.49603	hsa-miR-7-5p	hsa-miR-433-3p	hsa-miR-141-5p	hsa-miR-631	hsa-miR-363-5p
ASCRP3002346	1.58304	up	hsa_circRNA_032891	hsa_circ_0032891	circBase	chr14	-	90397884	90398971	exonic	NM_145231	EFCAB11	AGGTGGCTCCCAAATTACCGGAAAGGACTGTTCTTGAGGTATTCAGGTATATTACTCGAG	1256	423	299	9.26879	8.73366	8.47852	hsa-miR-887-5p	hsa-miR-6868-3p	hsa-miR-6884-5p	hsa-miR-4664-3p	hsa-miR-7974
ASCRP3002397	1.69434	up	hsa_circRNA_103999	hsa_circ_0074854	circBase	chr5	+	162940560	162944680	exonic	NM_013283	MAT2B	AGTCACTTAAGACCTCCCCATGTTATAGTACATTGTGCAGCAGAGAGAAGACCAGATGTT	723	309.5	175	8.64334	8.22331	7.54192	hsa-miR-646	hsa-miR-367-3p	hsa-miR-32-5p	hsa-miR-338-3p	hsa-miR-25-3p
ASCRP3002424	1.88433	up	hsa_circRNA_092383	hsa_circ_0002045	circBase	chr10	+	102697158	102710510	exonic	NM_018121	FAM178A	AGTCGGTGAAGTTAGTTGTTCTCATTCTTTTTCTTCTGGACAACGGATGATGTCAGTTCA	239	133	72	7.29597	6.69728	6.06657	hsa-miR-4459	hsa-miR-5010-3p	hsa-miR-3188	hsa-miR-6882-5p	hsa-miR-627-3p
ASCRP3002443	2.08029	up	hsa_circRNA_017969	hsa_circ_0017969	circBase	chr10	-	22856779	22862386	exonic	NM_005028	PIP4K2A	AGTGACAAAGAAAAGTACATAGTGGAATGTCATGGGATCACCCTTCTTCCCCAGTTCTTG	3723	705	536.5	10.5874	9.54501	9.51624	hsa-miR-4271	hsa-miR-4661-5p	hsa-miR-4672	hsa-miR-1305	hsa-miR-4667-5p
ASCRP3002464	1.52827	up	hsa_circRNA_026213	hsa_circ_0026213	circBase	chr12	-	50523580	50531603	exonic	uc001rwc.3	CERS5	AGTGCTTCAACCCACCTCTTTCAAGTGGGCTTTATCACTATTATATCATGGAATTGGCCT	271.5	149.5	111	7.45961	6.9593	6.73614	hsa-miR-5196-5p	hsa-miR-6762-5p	hsa-miR-495-3p	hsa-miR-6875-3p	hsa-miR-558
ASCRP3002467	1.75863	up	hsa_circRNA_404954		25070500	chr12	-	2790819	2791778	intronic	ENST00000501371	CACNA1C-AS1	AGTGGAAGGAAAGATGAGAGGTCTCATCCTGAGACGTCTCCTCCTGACCCGCCATGGCTG	344	147	124	7.75281	6.94571	6.931	hsa-miR-6854-5p	hsa-miR-3934-3p	hsa-miR-4776-5p	hsa-miR-6746-5p	hsa-miR-4437
ASCRP3002500	1.7129	up	hsa_circRNA_405896		25070500	chr2	-	61708319	61713097	exonic	NM_003400	XPO1	AGTTCAAATAAAGGTCGCTGAAAATTTTGTTCCCCCTCTGTTGGATGCAGTTCTCATTGA	1568	470.5	319	9.52475	8.9147	8.58191	hsa-miR-4778-3p	hsa-miR-3683	hsa-miR-573	hsa-miR-1248	hsa-miR-6802-5p
ASCRP3002509	2.03582	up	hsa_circRNA_051825	hsa_circ_0051825	circBase	chr19	+	49506535	49519182	exonic	NM_006666	RUVBL2	AGTTCTGACACTGTGACTCTGTATAAAATGGTTGGGAAGCTGCGTGCCCACTCCCACATC	988	305	198.5	9.01617	8.22109	7.76004	hsa-miR-7113-5p	hsa-miR-6843-3p	hsa-miR-5088-5p	hsa-miR-6872-3p	hsa-miR-6880-5p
ASCRP3002510	3.03619	up	hsa_circRNA_103998	hsa_circ_0074817	circBase	chr5	-	158204420	158223486	exonic	NM_001290360	EBF1	AGTTCTGCAAAGGAACACCAGGCAGATTCATTTATACAGCAGCTACTCCCTGTATCAAAG	797	162.5	140	8.7558	7.12694	7.18013	hsa-miR-21-3p	hsa-miR-651-3p	hsa-miR-27a-3p	hsa-miR-138-1-3p	hsa-miR-539-5p
ASCRP3002514	1.6525	up	hsa_circRNA_000595	hsa_circ_0000595	circBase	chr15	+	44615162	44630515	exonic	NM_138423	CASC4	AGTTGATGATCTTCCCCCTGGTTAAACTACAGAACAACATATCGTATCAGATGGCAGACA	1191	431	252	9.20014	8.7695	8.18147	hsa-miR-4677-5p	hsa-miR-335-3p	hsa-miR-3663-5p	hsa-miR-6739-3p	hsa-miR-4686
ASCRP3002530	1.67125	up	hsa_circRNA_101525	hsa_circ_0035381	circBase	chr15	+	55621921	55634000	exonic	NM_004855	PIGB	AGTTTTACCATTCTGTATGGTGTTCTGTGTTTTTTTGCCAGTTGTGCTCCTGGTTCACAT	351	167.5	118	7.77164	7.18055	6.88088	hsa-miR-124-5p	hsa-miR-624-5p	hsa-miR-802	hsa-miR-302d-3p	hsa-miR-9-5p
ASCRP3002564	1.68355	up	hsa_circRNA_404957		25070500	chr12	+	4763457	4794491	exonic	NM_005002	NDUFA9	ATAACAAGGGATAAAGTGGAGCGGGTTCTGCCATTACTGCAATAGCCACATCTGTGTGTC	250	113.5	109	7.35334	6.45295	6.75073	hsa-miR-6833-3p	hsa-miR-3928-3p	hsa-miR-541-5p	hsa-miR-298	hsa-miR-3689d
ASCRP3002569	1.53964	up	hsa_circRNA_401920		25242744	chr18	-	12366963	12367381	exonic	NM_006796	AFG3L2	ATAACTATCTTTCAAAAGGAGTAAATCAAAGCCAGCTGCTACCACACGCTCTTCTGGAGG	154	90	84	6.74961	5.96822	6.28582	hsa-miR-513b-3p	hsa-miR-6507-3p	hsa-miR-4768-5p	hsa-miR-6509-3p	hsa-miR-520g-5p
ASCRP3002575	1.62892	up	hsa_circRNA_000480	hsa_circ_0000480	circBase	chr13	+	46559797	46563115	antisense	NM_015070	ZC3H13	ATAAGATGGTGAAGGAGTTCTCTGTCATCTCTGTGGTCTCTAGAAGAGCTCTGATCCTGT	1823	678.5	304	9.69947	9.4852	8.5059	hsa-miR-5197-3p	hsa-miR-3154	hsa-miR-548ar-5p	hsa-miR-4739	hsa-miR-6844
ASCRP3002634	1.50471	up	hsa_circRNA_000801	hsa_circ_0000801	circBase	chr17	+	71229358	71239142	exonic	NM_017941	C17orf80	ATACTTCGTCCTGTGTTGTAGCTGGAGTTTCAGACGTCTGAGCTGACATTCACGTTTCAT	194.5	146	71	7.04008	6.93297	5.96822	hsa-miR-6815-3p	hsa-miR-4446-5p	hsa-miR-4753-3p	hsa-miR-766-3p	hsa-miR-130b-5p
ASCRP3002636	1.52031	up	hsa_circRNA_101283	hsa_circ_0030586	circBase	chr13	-	95813442	95840796	exonic	NM_005845	ABCC4	ATAGAAATCCAATAGGCATCAGAGACCCCAACTCTACAAGGCCTTTCCTTTACTGTCAGA	200	110	104.5	7.08814	6.31857	6.64898	hsa-miR-29b-3p	hsa-miR-29c-3p	hsa-miR-29a-3p	hsa-miR-128-2-5p	hsa-miR-544a
ASCRP3002647	2.62658	up	hsa_circRNA_100787	hsa_circ_0021647	circBase	chr11	+	34107610	34112225	exonic	NM_005898	CAPRIN1	ATAGCAGTGGAATCAATGTAAATGCAGCTCCATTCCAATCCATGCAAACGGTGGTAAATT	6544	701	780	11.2904	9.54878	10.2457	hsa-miR-873-5p	hsa-miR-20b-3p	hsa-miR-20a-3p	hsa-miR-649	hsa-miR-1296-3p
ASCRP3002655	1.57801	up	hsa_circRNA_103941	hsa_circ_0003319	circBase	chr5	+	133996808	133997276	exonic	NM_021982	SEC24A	ATAGCTTCATAAAGTCAGGTCCTGTCCAAAATGCATTGCTGTCTTCACAAGAGTCAGTGA	160	110	67	6.75741	6.42104	5.77757	hsa-miR-573	hsa-miR-198	hsa-miR-643	hsa-miR-525-5p	hsa-miR-362-5p
ASCRP3002681	1.73673	up	hsa_circRNA_404725		25070500	chr10	+	17747023	17747548	intronic	uc009xjw.2	STAM	ATATCATTTTAGTAAAAGAACATGGGTGCATTTATGTTGTGTACCTTCTTTCCTGAAGCT	122.5	77	58	6.38193	5.57054	5.60058	hsa-miR-548n	hsa-miR-1252-3p	hsa-miR-6824-3p	hsa-miR-576-5p	hsa-miR-20a-3p
ASCRP3002691	2.24793	up	hsa_circRNA_103490	hsa_circ_0004565	circBase	chr3	+	149563797	149619949	exonic	NM_007282	RNF13	ATATGAAAAAGGGTGATTTTACAACGAGATGCTGCTCTCCATAGGGATGCTCATGCTGTC	1844	393	295	9.71228	8.62716	8.46021	hsa-miR-654-3p	hsa-miR-511-5p	hsa-miR-632	hsa-miR-643	hsa-miR-889-5p
ASCRP3002693	1.59334	up	hsa_circRNA_404558		25070500	chr1	-	108697604	108724650	exonic	NM_013386	SLC25A24	ATATGAACAGGAAAAATTGAGGCTTCAGAAATTGTCCAGTCTCTCCAGACACTGGGTCTG	1084	401	257	9.10182	8.66097	8.19855	hsa-miR-519d-5p	hsa-miR-6836-3p	hsa-miR-4760-3p	hsa-miR-29a-5p	hsa-miR-6882-3p
ASCRP3002694	2.60592	up	hsa_circRNA_406705		25070500	chr5	+	159437506	159446038	sense overlapping	NM_003314	TTC1	ATATGAAGAAGATGAAGGAACTTTGAACTTATCCAGCTTTAGCGTCACCTCCCTCACTGG	707	169	151	8.61172	7.17348	7.28638	hsa-miR-1303	hsa-miR-5001-5p	hsa-miR-3614-3p	hsa-miR-7161-3p	hsa-miR-1244
ASCRP3002707	2.14715	up	hsa_circRNA_402931		25242744	chr3	+	122525703	122545912	exonic	NM_032839	DIRC2	ATATTAAAGATCGCATAGAGGCTGTGTTATATGCAGGTCTCCGGATAACTGTGCTCCTGA	333	122	104	7.71182	6.59155	6.62725	hsa-miR-4691-5p	hsa-miR-452-3p	hsa-miR-3173-5p	hsa-miR-3194-3p	hsa-miR-224-3p
ASCRP3002720	1.51931	up	hsa_circRNA_102380	hsa_circ_0047841	circBase	chr18	-	59739905	59751839	exonic	NM_012327	PIGN	ATATTGGGACAAGCTTTGATCTTGCCTCTGTCTATTGCTTTCTGACTGTGTTCAGTCCTT	346	180	130	7.76059	7.30475	7.00961	hsa-miR-500a-5p	hsa-miR-362-5p	hsa-miR-141-5p	hsa-miR-215-3p	hsa-miR-335-5p
ASCRP3002741	1.56154	up	hsa_circRNA_007408	hsa_circ_0007408	circBase	chr2	+	36764604	36764689	sense overlapping	NM_016441	CRIM1	ATCAACGTGGAAGGAAGTTGCTGCCCAATGTGTCCAGACCCTCTGCTCGACCGTCAGCTG	1809	560	389	9.68756	9.17498	8.9142	hsa-miR-7843-5p	hsa-miR-4632-5p	hsa-miR-6768-5p	hsa-miR-6735-5p	hsa-miR-4674
ASCRP3002747	1.98503	up	hsa_circRNA_100675	hsa_circ_0003839	circBase	chr10	+	104119940	104120152	exonic	NM_004193	GBF1	ATCAAGGATGAGATGTGCCGTCACTTATTCCAGGCACAGCTTTGGTCCCCTATGGTCTTC	247	102	94	7.34301	6.24042	6.46729	hsa-miR-105-5p	hsa-miR-15b-3p	hsa-miR-185-3p	hsa-miR-362-5p	hsa-miR-143-3p
ASCRP3002765	1.72953	up	hsa_circRNA_072697	hsa_circ_0072697	circBase	chr5	+	64863339	64868113	exonic	NM_015342	PPWD1	ATCACTAAGCTCTTAGAGTTTGAAAGAGTCTATCTTGATAATCTCCCCAGTGCATCCATG	961.5	299	256	8.98543	8.17649	8.21362	hsa-miR-23a-3p	hsa-miR-4717-3p	hsa-miR-182-5p	hsa-miR-23b-3p	hsa-miR-23c
ASCRP3002772	1.65844	up	hsa_circRNA_104695	hsa_circ_0004380	circBase	chr8	-	141407718	141415797	exonic	NM_031466	TRAPPC9	ATCAGAATTTCTTCAGAATGCAGTTTACATTAACCTTCGACAGGTGCCCTCACCACCAAT	214	106.5	106	7.16931	6.19684	6.68214	hsa-miR-34b-5p	hsa-miR-20a-3p	hsa-miR-217	hsa-miR-449c-5p	hsa-miR-770-5p
ASCRP3002806	2.70447	up	hsa_circRNA_104341	hsa_circ_0006010	circBase	chr7	-	32672154	32678977	exonic	NR_036680	DPY19L1P1	ATCATTTATATACACATGTGTACCTGTGTAATGTGGACACCACCTCTCCGCGAAAGCTTC	2909.5	512	332	10.2643	9.02751	8.63035	hsa-miR-759	hsa-miR-580-3p	hsa-miR-561-3p	hsa-miR-509-5p	hsa-miR-454-3p
ASCRP3002822	1.90042	up	hsa_circRNA_062032	hsa_circ_0062032	circBase	chr21	+	47407412	47424963	exonic	NM_001848	COL6A1	ATCCATGTTGCTGACTTTTCCAAATAAAGGTTTTCACTCCTCTTGCTGCTCCTTCGAATG	2543	590	424	10.0998	9.25705	9.08995	hsa-miR-6867-3p	hsa-miR-5001-5p	hsa-miR-661	hsa-miR-615-5p	hsa-miR-4685-5p
ASCRP3002840	4.5853	up	hsa_circRNA_035301	hsa_circ_0035301	circBase	chr15	+	52311410	52358462	exonic	NM_002748	MAPK6	ATCCTGTTTGAAGAAAAAGGACAAATAAAACATGGCCAGCAAATACACCCCTCTTCCTCG	1459	181	141	9.44178	7.32775	7.16178	hsa-miR-548bb-5p	hsa-miR-548y	hsa-miR-548ab	hsa-miR-548n	hsa-miR-548aq-5p
ASCRP3002843	1.69415	up	hsa_circRNA_402893		25242744	chr3	+	62177142	62204657	exonic	NM_002841	PTPRG	ATCCTTCTCATTGCTGTGCTCGTTTACTGGAGTTTGCAGCTCTCCACCCATCCACATGAA	3497	858	570	10.514	9.86035	9.64652	hsa-miR-6868-3p	hsa-miR-5196-3p	hsa-miR-8075	hsa-miR-6803-5p	hsa-miR-6756-5p
ASCRP3002845	1.84065	up	hsa_circRNA_405814		25070500	chr19	+	57088080	57089646	intronic	ENST00000594953	ZNF470	ATCCTTGATTTGTCATCAGAGATGTCATACTGACTTGGAGTGTGTGTGGGTGACCAAATC	2028	850	237	9.83885	9.84657	8.07069	hsa-miR-4262	hsa-miR-181c-5p	hsa-miR-181b-5p	hsa-miR-181a-5p	hsa-miR-181d-5p
ASCRP3002852	3.2003	up	hsa_circRNA_046900	hsa_circ_0046900	circBase	chr18	+	9814016	9845688	exonic	NM_006868	RAB31	ATCGAAGAGCTCTTTCAAGGAATCATTTCATTCATTGGCTCCCATGTACTATCGAGGCTC	939	173	153	8.94941	7.23423	7.30816	hsa-miR-4325	hsa-miR-6500-3p	hsa-miR-4677-5p	hsa-miR-3200-5p	hsa-miR-4663
ASCRP3002857	2.27301	up	hsa_circRNA_406408		25070500	chr3	+	185146284	185155418	exonic	NM_004721	MAP3K13	ATCGCATTCAAGTTTTGGAGCCCTCTCTTAAGTCAGAACTCTGTCCCAAAAATCTTCTGA	1097.5	277	195	9.12159	8.07158	7.80239	hsa-miR-148b-5p	hsa-miR-3154	hsa-miR-7107-3p	hsa-miR-7156-5p	hsa-miR-6827-3p
ASCRP3002865	2.39142	up	hsa_circRNA_006969	hsa_circ_0006969	circBase	chr5	+	73128162	73136585	exonic	NM_001080479	ARHGEF28	ATCTAAAGAAAAGAAGATCGCTCCTTCGATATCCTAAAAAAATCCAAGCCGCCCTCGACA	243	96	79	7.31837	5.99297	6.12803	hsa-miR-607	hsa-miR-4446-3p	hsa-miR-4797-5p	hsa-miR-5581-3p	hsa-miR-4498
ASCRP3002886	1.68397	up	hsa_circRNA_080302	hsa_circ_0080302	circBase	chr7	+	64526630	64527428	exonic	NR_033416	CCT6P3	ATCTGAAACTGATACGAGGGCCTTCATCCCAGAATAATCACTGAAGGATTTGAAGCTGTG	521.5	205	165	8.25001	7.52308	7.47321	hsa-miR-627-3p	hsa-miR-520d-5p	hsa-miR-524-5p	hsa-miR-548s	hsa-miR-3617-5p
ASCRP3002905	1.61806	up	hsa_circRNA_406888		25070500	chr6	-	158549139	158569986	exonic	NM_032861	SERAC1	ATCTTCATTCTTCTATAGTTCGCTCAGGTATTGCCTGGCAGGCAAGAAAAGAACTTCACA	317	185	100	7.65956	7.35408	6.57651	hsa-miR-301a-5p	hsa-miR-646	hsa-miR-367-5p	hsa-miR-22-5p	hsa-miR-4303
ASCRP3002913	1.55315	up	hsa_circRNA_007579	hsa_circ_0007579	circBase	chr12	-	24982756	25002883	exonic	NM_005504	BCAT1	ATCTTGAGCAAATTAACTGATATCCAGCCTTCTCTTGGAGTCAAGAAGCCTACCAAAGCC	389.5	194.5	139	7.90803	7.43342	7.11224	hsa-miR-6730-3p	hsa-miR-6873-3p	hsa-miR-3156-3p	hsa-miR-1285-3p	hsa-miR-6755-3p
ASCRP3002943	1.52986	up	hsa_circRNA_008534	hsa_circ_0008534	circBase	chr2	+	61258553	61259248	exonic	NM_002618	PEX13	ATGAAGTAACAGATCTGCTGATTTGGGTCCTACTTTAATGACAAGACCTGGACAACCAGC	193	115.5	88	7.00775	6.43222	6.35648	hsa-miR-548az-5p	hsa-miR-548t-5p	hsa-miR-3662	hsa-miR-3646	hsa-miR-20b-5p
ASCRP3002947	1.6044	up	hsa_circRNA_102627	hsa_circ_0008083	circBase	chr2	-	15601324	15618413	exonic	NM_015909	NBAS	ATGAATATTCTGTTTTGCTGCCCGAAGCTTGCCAGGCTATGATGACCTTAATCCTGATTG	109.5	69	59	6.23724	5.41862	5.69179	hsa-miR-670-3p	hsa-miR-205-3p	hsa-miR-519d-5p	hsa-miR-138-2-3p	hsa-miR-876-5p
ASCRP3002981	1.67113	up	hsa_circRNA_006005	hsa_circ_0006005	circBase	chr2	+	207705830	207746615	sense overlapping	ENST00000438070	AC008269.2	ATGAGGCAAAGCACACTCTGAAGTTTTCCTCTTCTCCTGTGTTAGAAAGCGTGAAGAATA	2003	626	367.5	9.82658	9.3554	8.81612	hsa-miR-1252-5p	hsa-miR-3916	hsa-miR-6884-5p	hsa-miR-3145-3p	hsa-miR-3976
ASCRP3002988	1.59871	up	hsa_circRNA_102651	hsa_circ_0008911	circBase	chr2	+	27830711	27830906	exonic	NM_032434	ZNF512	ATGATCGAAAGATATCCTTCTTTCCAGAGTCAGGACAGCCAGAGTGCTTAAAGGAGATGA	154	89.5	77	6.73445	5.94304	6.17204	hsa-miR-146a-3p	hsa-let-7f-2-3p	hsa-miR-612	hsa-miR-1301-3p	hsa-miR-593-3p
ASCRP3002991	1.62287	up	hsa_circRNA_042339	hsa_circ_0042339	circBase	chr17	-	18243356	18250970	exonic	NM_004169	SHMT1	ATGATCTTCTACAGGAAAGGCTCCCCTGCAAACTTTGCTGTGTACACTGCCCTGGTGGAA	1936.5	572.5	400.5	9.7814	9.20177	8.96392	hsa-miR-1207-3p	hsa-miR-3945	hsa-miR-329-5p	hsa-miR-6771-5p	hsa-miR-3972
ASCRP3003004	2.71886	up	hsa_circRNA_001153	hsa_circ_0001455	circBase	chr4	+	164514761	164515093	antisense	NM_017923	MARCH1	ATGCAAGGTTTTATAAGCTCATCCTCAACCATGACTTCCTTCCAATTTTGTCCACTCATT	807	186	154	8.77705	7.35995	7.30816	hsa-miR-95-5p	hsa-miR-155-5p	hsa-miR-526b-3p	hsa-miR-1271-3p	hsa-miR-519e-3p
ASCRP3003019	1.55043	up	hsa_circRNA_001490	hsa_circ_0001490	circBase	chr5	+	61653517	61657356	exonic	NM_004520	KIF2A	ATGCATTAGCAGATTGATGAACATAGGATATGTGTGTGTGTAAGAAAACGACCACTCAAT	427	373	82	8.02342	8.55867	6.22282	hsa-miR-659-3p	hsa-miR-5002-5p	hsa-miR-203b-5p	hsa-miR-4460	hsa-miR-6718-5p
ASCRP3003034	1.50805	up	hsa_circRNA_101231	hsa_circ_0000467	circBase	chr13	-	21742126	21742538	exonic	NM_145061	SKA3	ATGCGAGGAATAATAAAAGTACACGAGCAAGAAGCCATTAACTCTGACCCAGAGTTGTCT	115	76	66.5	6.30114	5.53985	5.87707	hsa-miR-153-5p	hsa-miR-382-5p	hsa-miR-520g-3p	hsa-miR-549a	hsa-miR-520h
ASCRP3003037	1.55715	up	hsa_circRNA_102300	hsa_circ_0006990	circBase	chr18	+	9931806	9937063	exonic	NM_003574	VAPA	ATGCGTATTTGAAATGCCCAATGAAAATGATAAATTGGCCCCTTCACAGATGTAGTCACT	210	113.5	99	7.14743	6.44055	6.57651	hsa-miR-19b-1-5p	hsa-miR-19a-5p	hsa-miR-587	hsa-miR-342-3p	hsa-miR-624-5p
ASCRP3003045	1.89429	up	hsa_circRNA_089739	hsa_circ_0089739	circBase	chr9	+	140671069	140676849	exonic	NM_024757	EHMT1	ATGCTGGTTCAGGGTAATTTTATGGAGTGTCAGCCCGAGAGCAGCATCTCTCACCGTTTC	269.5	127	95	7.45961	6.62847	6.44745	hsa-miR-4745-3p	hsa-miR-1538	hsa-miR-1915-5p	hsa-miR-1301-3p	hsa-miR-138-5p
ASCRP3003049	2.12077	up	hsa_circRNA_103744	hsa_circ_0006552	circBase	chr4	-	143029245	143045913	exonic	NM_003866	INPP4B	ATGGAAAAGATGCCTCCTGATTAGGACTGGTATGAACAGTTGTATCCCCTCATCCTTACC	444	145	132	8.06576	6.91316	7.04918	hsa-miR-100-3p	hsa-miR-555	hsa-miR-454-3p	hsa-miR-30d-3p	hsa-miR-369-3p
ASCRP3003057	1.52833	up	hsa_circRNA_008336	hsa_circ_0008336	circBase	chr7	+	33397466	33427756	exonic	NM_014451	BBS9	ATGGAACCTACAAGCAGGCATTCCGCGAGTTATCCAATGTAAATTTAGACTTCCCCTAAA	204	121	93	7.10265	6.58154	6.39984	hsa-miR-7161-3p	hsa-miR-3653-3p	hsa-miR-4513	hsa-miR-4499	hsa-miR-373-5p
ASCRP3003073	1.56983	up	hsa_circRNA_104950	hsa_circ_0089252	circBase	chr9	-	134514021	134526336	exonic	NM_005312	RAPGEF1	ATGGAGTGAAGACTCTCAGCGTTCTCATCTCTCTTCCTTCACCATGAAGCTGATGGACAA	5283	1326	787	11.031	10.4793	10.2815	hsa-miR-766-3p	hsa-miR-367-5p	hsa-miR-9-5p	hsa-miR-770-5p	hsa-miR-504-5p
ASCRP3003109	3.45496	up	hsa_circRNA_002453	hsa_circ_0002453	circBase	chr3	-	8977554	8990254	exonic	NM_020165	RAD18	ATGTACAATGCCCAATGCGATGCTTTGCATCCTAAATCAGACTGCTCTCTCTGTATAAGA	758	151	116.5	8.70297	6.99649	6.83212	hsa-miR-208b-5p	hsa-miR-3164	hsa-miR-3120-3p	hsa-miR-4677-5p	hsa-miR-208a-5p
ASCRP3003113	1.81234	up	hsa_circRNA_080790	hsa_circ_0080790	circBase	chr7	-	75956107	75988342	exonic	NM_012479	YWHAG	ATGTAGCTGTCGTACATTGAGCAAATAAACTTACAGATCTGACGCCAGTGAGGGGGTTGT	295	161	91	7.56939	7.07839	6.34469	hsa-miR-3916	hsa-miR-6758-3p	hsa-miR-7158-5p	hsa-miR-6892-3p	hsa-miR-4668-5p
ASCRP3003118	1.64053	up	hsa_circRNA_011449	hsa_circ_0011449	circBase	chr1	+	33283175	33324476	sense overlapping	NM_022753	S100PBP	ATGTCATTAAAAAGAAATAAAAGTTCTTTGTCAGTGACTGGTGTTGGCCCGGCTGACTCG	101	63	58.5	6.08617	5.0639	5.68011	hsa-miR-1273g-3p	hsa-miR-619-5p	hsa-miR-1285-3p	hsa-miR-1303	hsa-miR-7851-3p
ASCRP3003122	1.60703	up	hsa_circRNA_028671	hsa_circ_0028671	circBase	chr12	-	118682698	118693460	exonic	NM_016281	TAOK3	ATGTCCTATAGTGGGAAGCAGACCCATGAGGTACTGAAGATTTACCCCCCAAAAAAAATT	275	134	116	7.48131	6.77123	6.82259	hsa-miR-4301	hsa-miR-326	hsa-miR-3674	hsa-miR-3155a	hsa-miR-1468-3p
ASCRP3003152	1.55889	up	hsa_circRNA_100454	hsa_circ_0007015	circBase	chr1	-	214625147	214638300	exonic	NM_005401	PTPN14	ATGTTCTATGTGCCAAATGTGTCATGGCTTCAGCAAGAGGCCACAAGCTATCTTCCAGAG	180	125	69.5	6.93051	6.63695	5.94304	hsa-miR-766-3p	hsa-miR-642a-3p	hsa-miR-519d-5p	hsa-miR-326	hsa-miR-96-5p
ASCRP3003160	1.97248	up	hsa_circRNA_060303	hsa_circ_0060303	circBase	chr20	-	36145818	36156083	exonic	NM_001167822	BLCAP	ATGTTTAATAAAGCTTTATAAACTTTAGTTTTCCTTCCGCATACCCCGGGAAGGCAGGGC	132	77	57.5	6.50683	5.53985	5.51378	hsa-miR-6830-5p	hsa-miR-4685-5p	hsa-miR-6893-5p	hsa-miR-665	hsa-miR-4763-3p
ASCRP3003162	1.76886	up	hsa_circRNA_400103	hsa_circ_0092346	circBase	chrX	-	71496584	71496784	intronic	ENST00000316084	RPS4X	ATTAAAAAGGCTTCCTTACTCTTTTTAAAGTAAAATTCTTTTCCTCCCGGGCCGGAGCCG	233.5	114	97	7.28098	6.40552	6.51079	hsa-miR-766-3p	hsa-miR-671-5p	hsa-miR-524-5p	hsa-miR-155-5p	hsa-miR-198
ASCRP3003163	1.69047	up	hsa_circRNA_091743	hsa_circ_0091743	circBase	chrX	+	152771320	152775004	exonic	NM_001711	BGN	ATTAAAGAAACACCGTGCAACGTGGCCCTCGTCCTGGTGAACAACAAGATCTCCAAGATC	647	235	191	8.49428	7.76447	7.70924	hsa-miR-939-5p	hsa-miR-6848-5p	hsa-miR-4728-5p	hsa-miR-762	hsa-miR-6721-5p
ASCRP3003165	2.00988	up	hsa_circRNA_089660	hsa_circ_0089660	circBase	chr9	+	140136362	140138158	exonic	uc004cmg.1	TUBB4B	ATTAAAGCATTTTCATAGTGCGGCAAGTACGTGCCCCGCGCCGTGCTCGTGGATCTGGAG	152	78	65	6.71226	5.57054	5.83977	hsa-miR-6829-3p	hsa-miR-5193	hsa-miR-4692	hsa-miR-4638-5p	hsa-miR-608
ASCRP3003207	1.5008	up	hsa_circRNA_405580		25070500	chr17	-	40152499	40155575	exonic	ENST00000585866	DNAJC7	ATTATTATACAAAAGCCATAGTCCCACGCCTTTGACATCTCATCCTTCAGTCCCTTTGCT	410.5	161	188	7.97263	7.08947	7.68432	hsa-miR-217	hsa-miR-556-5p	hsa-miR-3184-3p	hsa-miR-199b-5p	hsa-miR-1299
ASCRP3003277	1.60514	up	hsa_circRNA_402462		25242744	chr2	+	209179916	209185083	exonic	NM_015040	PIKFYVE	ATTGATCCTATTGTGCTTCAGTTCAGCTAATCATAACCACATGATGGCACTACTCCAGCA	217	130	81	7.16471	6.74121	6.22282	hsa-miR-6855-5p	hsa-miR-219b-5p	hsa-miR-153-5p	hsa-miR-4730	hsa-miR-6868-5p
ASCRP3003313	3.26211	up	hsa_circRNA_400062	hsa_circ_0092291	circBase	chr20	-	32677771	32678011	intronic	ENST00000374980	EIF2S2	ATTTAAGAAGGTTGGCATGTCTGTCAACATGTTTGAGTGGCTCTCCTCTAGACAGAAACG	3286	442	328.5	10.428	8.82476	8.61969	hsa-miR-526a	hsa-miR-518f-5p	hsa-miR-520c-5p	hsa-miR-518d-5p	hsa-miR-519a-5p
ASCRP3003324	1.51409	up	hsa_circRNA_101009	hsa_circ_0025388	circBase	chr12	+	9020437	9021799	exonic	NM_144670	A2ML1	ATTTACTTGGATGAGGATACTGTAGTTGCTCTCCAAGCTCTTGCCAAATATGCCACTACC	250	137	110	7.35334	6.80442	6.70537	hsa-miR-653-5p	hsa-miR-509-3p	hsa-miR-584-3p	hsa-miR-370-3p	hsa-miR-93-3p
ASCRP3003332	1.60199	up	hsa_circRNA_058196	hsa_circ_0058196	circBase	chr2	-	217536827	217541605	exonic	NM_000599	IGFBP5	ATTTATTTAATAAAGTTATGCATTCAGTTATGCAAACCTTCCCGTGGCCGCAAACGTGGC	92.5	62	58	5.95472	4.98678	5.56293	hsa-miR-6734-3p	hsa-miR-4723-3p	hsa-miR-4651	hsa-miR-6766-5p	hsa-miR-6731-5p
ASCRP3003343	1.58406	up	hsa_circRNA_404777		25070500	chr10	+	76285013	76315227	intronic	ENST00000539909	ADK	ATTTCTATCCTGGCCAGGGCTTTTTTCTTACAGTTTCCCCAGAGTCAGTATTAAAGGTGG	176	100	84.5	6.92211	6.24042	6.27654	hsa-miR-4739	hsa-miR-619-5p	hsa-miR-3145-3p	hsa-miR-1285-3p	hsa-miR-3192-5p
ASCRP3003344	1.51709	up	hsa_circRNA_101767	hsa_circ_0038648	circBase	chr16	+	24043456	24105618	exonic	NM_002738	PRKCB	ATTTCTGAACTTCAGAAAGCCAGTGTTGATGGCTGGACCCCCGCAGCAAACACAAGTTTA	248	127	117	7.33633	6.62847	6.84158	hsa-miR-181b-5p	hsa-miR-181c-5p	hsa-miR-181d-5p	hsa-miR-181a-5p	hsa-miR-329-5p
ASCRP3003350	2.74588	up	hsa_circRNA_104503	hsa_circ_0082582	circBase	chr7	+	138203933	138255748	exonic	NM_003852	TRIM24	ATTTGAGCTCACCAGTGGGAGGGTCTTATAATCTTCCCTCTCTTCCGGATAGGCAGTTGG	2468	422	298	10.0563	8.73366	8.46447	hsa-miR-29a-5p	hsa-miR-29b-1-5p	hsa-miR-367-5p	hsa-miR-27a-3p	hsa-miR-27b-3p
ASCRP3003351	1.51013	up	hsa_circRNA_102441	hsa_circ_0049249	circBase	chr19	-	10478730	10479094	exonic	NM_003331	TYK2	ATTTGAGTACCTCTTTGAGCAGGTATCACTCCTCCTTGCTTCAATCTCTTTGCCCTCTTC	1763	475	442	9.64742	8.91943	9.18607	hsa-miR-637	hsa-miR-671-3p	hsa-miR-23a-5p	hsa-miR-512-3p	hsa-miR-324-5p
ASCRP3003371	2.55983	up	hsa_circRNA_102234	hsa_circ_0046292	circBase	chr17	+	79941429	79943483	exonic	NM_024083	ASPSCR1	ATTTTCCACAGATCAGGTTTCAGAGGAGCGTGCTCGACCTTTCTCTCCAGTGGAGATTTG	751	211	139	8.69211	7.53448	7.13765	hsa-miR-593-5p	hsa-miR-657	hsa-miR-518a-5p	hsa-miR-527	hsa-miR-127-5p
ASCRP3003374	1.6208	up	hsa_circRNA_074537	hsa_circ_0074537	circBase	chr5	-	149823791	149829319	exonic	NM_005617	RPS14	ATTTTCTGTTAATAAATTGCCTTCATGTAAACTGTTTCAACTCCGCCCCCTCCCACTCTC	23914	4471	2999.5	13.2018	12.1152	12.895	hsa-miR-502-5p	hsa-miR-4793-5p	hsa-miR-7160-5p	hsa-miR-6868-3p	hsa-miR-6875-3p
ASCRP3003393	1.57359	up	hsa_circRNA_402472		25242744	chr2	+	217293318	217303208	exonic	NM_014140	SMARCAL1	CAAAAACAGTAGGACTGCCCGCTGTCGAGCAGCTATGCCGGTCCTAAAGTTGCAAAGGTG	130.5	93	59	6.46797	5.99297	5.63486	hsa-miR-432-3p	hsa-miR-3937	hsa-miR-6884-5p	hsa-miR-488-3p	hsa-miR-493-3p
ASCRP3003396	1.82637	up	hsa_circRNA_405275		25070500	chr14	-	89123719	89131833	exonic	NM_183387	EML5	CAAAAAGAACCCTCAATTGATGAAAGGTGGGAGGTGTTGCTGTTTTTCTCCTGATGGTAA	390	175	116.5	7.90602	7.22623	6.84786	hsa-miR-8068	hsa-miR-215-3p	hsa-miR-627-3p	hsa-miR-641	hsa-miR-4733-5p
ASCRP3003400	1.76831	up	hsa_circRNA_406682		25070500	chr5	-	139421954	139422721	sense overlapping	NM_004883	NRG2	CAAAAATCTCAAGAAAGAGGTGGGCAAGATCCTGTGCACTGACTGCGCGGGCTCTGTTTC	124	86.5	53	6.45295	5.83135	5.42982	hsa-miR-639	hsa-miR-6743-3p	hsa-miR-4687-3p	hsa-miR-637	hsa-miR-1913
ASCRP3003413	2.49165	up	hsa_circRNA_092558	hsa_circ_0001594	circBase	chr6	-	27775963	27782476	sense overlapping	NM_021066	HIST1H2AJ	CAAAAGGCCTATTATCTATACGGCCAAGACCCGCTCTTCTCGGGCCGGGCTTCAGTTTCC	807	216	152	8.77129	7.59075	7.31761	hsa-miR-7107-5p	hsa-miR-924	hsa-miR-4775	hsa-miR-1468-3p	hsa-miR-548n
ASCRP3003417	2.25044	up	hsa_circRNA_089863	hsa_circ_0089863	circBase	chrX	+	9905173	9905725	exonic	NM_001649	SHROOM2	CAAAATCCCCTCTCCTAGAAGCACAGAGGAGAGAATTGAGCGGGTGATGGACAACAACAC	4798.5	1085	470	10.8981	10.1779	9.27782	hsa-miR-3191-5p	hsa-miR-4763-3p	hsa-miR-3151-5p	hsa-miR-328-5p	hsa-miR-942-5p
ASCRP3003442	1.50513	up	hsa_circRNA_102218	hsa_circ_0046092	circBase	chr17	+	79027467	79031767	exonic	NM_006340	BAIAP2	CAAAGAACTCGACCATCATGGAGCAGTTCAACCCTAGCCTCCGGAACTTCATCGCCATGG	145	91.5	77	6.6236	5.90542	6.162	hsa-miR-515-3p	hsa-miR-519e-3p	hsa-miR-412-3p	hsa-miR-212-5p	hsa-miR-647
ASCRP3003444	1.96215	up	hsa_circRNA_069397	hsa_circ_0069397	circBase	chr4	-	36212011	36231267	exonic	NM_015230	ARAP2	CAAAGAAGGTTAAATCAGGATGGCTGGATAAACTCTCTCCTCAAGGGCTTAAGCAGGTAA	785	273	172	8.74323	8.02342	7.51817	hsa-miR-4659a-3p	hsa-miR-4659b-3p	hsa-miR-4762-3p	hsa-miR-27b-5p	hsa-miR-1248
ASCRP3003454	1.58424	up	hsa_circRNA_101154	hsa_circ_0002488	circBase	chr12	+	112321384	112321572	exonic	NM_003668	MAPKAPK5	CAAAGATGTTGTGAGGAAAGCTGTGACTTGTGGTCCCTAGGGGTGATTATCTATGTGATG	183.5	107.5	82	6.97658	6.33132	6.29427	hsa-miR-326	hsa-miR-888-5p	hsa-miR-616-5p	hsa-miR-204-3p	hsa-miR-149-5p
ASCRP3003460	1.62444	up	hsa_circRNA_405413		25070500	chr15	+	85619092	85652361	exonic	NM_002605	PDE8A	CAAAGCTGTTGCCTCCCGTGCAACTGAAGGTCTATCAGATCATCAAAACTCTCAGAAAAC	583	261	166.5	8.37984	7.91252	7.44727	hsa-miR-4421	hsa-miR-5699-3p	hsa-miR-30a-3p	hsa-miR-32-5p	hsa-miR-4682
ASCRP3003462	1.55097	up	hsa_circRNA_104366	hsa_circ_0006229	circBase	chr7	-	47384352	47385954	exonic	NM_022748	TNS3	CAAAGGAGGACGTGGCTCCTCTGCTGAACAGCCCCTGGGCGGGAGACTCAGGAAGCTGAG	223	118	106	7.19907	6.48283	6.64898	hsa-miR-324-3p	hsa-miR-24-3p	hsa-miR-484	hsa-miR-219a-1-3p	hsa-miR-138-5p
ASCRP3003473	1.71464	up	hsa_circRNA_003943	hsa_circ_0003943	circBase	chr7	-	6854394	6862991	exonic	NM_198097	CCZ1B	CAAATACCTTACCACCTCCCTTTTCCCAAGGCACATCGAACCTGAGGACAAGGTTTATAG	31394	9329	2499	13.5637	13.0612	12.5103	hsa-miR-100-3p	hsa-miR-26b-5p	hsa-miR-1297	hsa-miR-556-5p	hsa-miR-370-5p
ASCRP3003524	1.93972	up	hsa_circRNA_028595	hsa_circ_0028595	circBase	chr12	+	117178149	117178899	exonic	NM_032814	RNFT2	CAACACGGATAACATTCCACCTGAAAGGTTTGGAGTCTCTGGCAAGCTCCCCTGACTGTG	649	206	176.5	8.50259	7.54514	7.54835	hsa-miR-4525	hsa-miR-6752-5p	hsa-miR-525-5p	hsa-miR-520a-5p	hsa-miR-6887-3p
ASCRP3003529	1.77917	up	hsa_circRNA_029830	hsa_circ_0029830	circBase	chr13	+	28712642	28835595	exonic	NM_175854	PAN3	CAACAGACATTTAATAACAATGGCTCAAATTGATCAAGCAGATATGCCAGCTCCCCGGGC	444	157	165	8.07069	7.04555	7.43342	hsa-miR-6089	hsa-miR-1237-5p	hsa-miR-6746-3p	hsa-miR-593-5p	hsa-miR-1181
ASCRP3003530	2.11331	up	hsa_circRNA_002268	hsa_circ_0002268	circBase	chr6	+	13228047	13230425	exonic	NM_030948	PHACTR1	CAACAGATTGGCACCAAGCTCACCAGCTCTGAGCAGCGGGTCCCCTGTTCCACTTCTTAC	1223	289.5	254.5	9.23447	8.11733	8.19261	hsa-miR-877-3p	hsa-miR-6875-3p	hsa-miR-367-5p	hsa-miR-6809-3p	hsa-miR-6072
ASCRP3003546	1.84144	up	hsa_circRNA_005528	hsa_circ_0005528	circBase	chr2	+	87114895	87115116	exonic	NR_037931	ANAPC1P1	CAACATGGCAGCTCTAAGGAAGAGAATGTTGTTTTAAAGTTCTCTGAACATGGGGGAACC	428	188	121	8.02941	7.36615	6.931	hsa-miR-5708	hsa-miR-4701-3p	hsa-miR-765	hsa-miR-4522	hsa-miR-513a-5p
ASCRP3003586	1.50669	up	hsa_circRNA_100073	hsa_circ_0010358	circBase	chr1	-	19499357	19501527	exonic	NM_020765	UBR4	CAACTCATTGACACCTATGCATCGTTCACCAGATGCTGTCCCACACCCCAGATTCTACTG	739	265	255.5	8.66808	7.95239	8.20101	hsa-miR-1301-3p	hsa-miR-125a-3p	hsa-miR-509-5p	hsa-miR-148b-3p	hsa-miR-501-5p
ASCRP3003610	1.70427	up	hsa_circRNA_407344		25070500	chrX	-	153940503	153944604	exonic	NM_080612	GAB3	CAAGAAGAATCTCCCTCTCTGGTTTAGACAACATGAGAACCTGGAAAGGCCTGGCGCAAG	3585.5	1174.5	462	10.5492	10.2879	9.2721	hsa-miR-939-5p	hsa-miR-6858-5p	hsa-miR-6515-5p	hsa-miR-6797-5p	hsa-miR-6856-5p
ASCRP3003611	1.54474	up	hsa_circRNA_000967	hsa_circ_0000967	circBase	chr19	+	58755330	58758160	exonic	NM_014480	ZNF544	CAAGAAGAGGACCTGTGCAGGGCAGAGCAGGAGGCCCCCCGAGACTGGTCTTCTGAGGAC	462	207.5	165.5	8.11603	7.53869	7.43863	hsa-miR-3909	hsa-miR-6852-3p	hsa-miR-2115-5p	hsa-miR-3685	hsa-miR-6733-3p
ASCRP3003636	1.66581	up	hsa_circRNA_001606	hsa_circ_0001606	circBase	chr6	-	42980912	42981094	sense overlapping	NM_014623	MEA1	CAAGATCCTGAACAAGAGGAGGAGACACCATGGGCCCTGAGCGTATCTTCCCCAATCAGA	422	176.5	149	8.01275	7.27633	7.27672	hsa-miR-670-3p	hsa-miR-4326	hsa-miR-1237-3p	hsa-miR-6085	hsa-miR-659-3p
ASCRP3003643	1.60625	up	hsa_circRNA_407177		25070500	chr9	+	37126308	37147442	intronic	ENST00000534928	ZCCHC7	CAAGCAAGCTGTTTTGAAAGTGTCTAATATTGGCTGATGTAGAGCTATAGCTTCAAGGTT	160	115.5	63.5	6.76517	6.48283	5.68011	hsa-miR-3916	hsa-miR-548d-5p	hsa-miR-3121-3p	hsa-miR-3976	hsa-miR-3662
ASCRP3003664	2.44948	up	hsa_circRNA_100691	hsa_circ_0020117	circBase	chr10	-	118464661	118466796	exonic	NM_025015	HSPA12A	CAAGGAGCCGGAATGCATCCATGTGATGAGAAACGGCTCCCACATCTGCATATTCATCTC	445	135	115	8.06845	6.72936	6.82259	hsa-miR-149-3p	hsa-miR-578	hsa-miR-30b-3p	hsa-miR-653-3p	hsa-miR-586
ASCRP3003671	1.69515	up	hsa_circRNA_020094	hsa_circ_0020094	circBase	chr10	+	116879948	116925405	exonic	NM_207303	ATRNL1	CAAGGGGACCTCTCCAGAGATATGGACACTCTCTTGCTTTATATCAGGTTAACAGAACCT	680.5	258	188.5	8.55946	7.91676	7.67934	hsa-miR-3133	hsa-miR-543	hsa-miR-181a-5p	hsa-miR-4262	hsa-miR-221-3p
ASCRP3003700	1.60509	up	hsa_circRNA_085973	hsa_circ_0085973	circBase	chr8	+	145161990	145162515	exonic	NM_032272	MAF1	CAATAAAAGTTTCTGTGACTTAGGGTCCCAGTGATCTGTATTTGATGAGGAGGAGCCGAG	82	63	46	5.74431	5.02402	5.09931	hsa-miR-3187-5p	hsa-miR-6774-5p	hsa-miR-4731-5p	hsa-miR-1228-5p	hsa-miR-4632-5p
ASCRP3003708	1.66862	up	hsa_circRNA_041782	hsa_circ_0041782	circBase	chr17	-	7143737	7144998	exonic	NM_007278	GABARAP	CAATAAAGAGGAAACCACCAAGCTGAAGTGATAGTAGAAAAGGCTCCCAAAGCTCGGATA	158	92	71	6.76517	6.03758	6.01545	hsa-miR-4739	hsa-miR-5681a	hsa-miR-6758-5p	hsa-miR-6876-5p	hsa-miR-6891-5p
ASCRP3003721	1.71852	up	hsa_circRNA_103240	hsa_circ_0007704	circBase	chr22	+	41721567	41721922	exonic	NM_017590	ZC3H7B	CAATAGGGCCGCCTGCTACTTCACCATGGTCGACACTACCCCTAAAGCAAGAAGAATATG	949	326.5	230.5	8.96296	8.33326	8.03033	hsa-miR-1301-3p	hsa-miR-545-3p	hsa-miR-217	hsa-miR-34c-5p	hsa-miR-544a
ASCRP3003761	1.71388	up	hsa_circRNA_104339	hsa_circ_0079675	circBase	chr7	+	28758369	28763949	exonic	NM_004904	CREB5	CAATGCATTCAGAAGCCAAAATGGCCTGTCCCAGGCTCTCTATCTTCTCTGCTACATCTC	927	313	239	8.94136	8.2508	8.07738	hsa-miR-23a-5p	hsa-miR-296-3p	hsa-miR-492	hsa-miR-136-5p	hsa-miR-324-5p
ASCRP3003795	1.57768	up	hsa_circRNA_101592	hsa_circ_0036287	circBase	chr15	+	74911537	74912566	exonic	NM_003992	CLK3	CACAAACGCCGCACCAGGTCTTGTAGCAGCGCCTCCTCGATGCATCACTGTAAGCGATAC	463	190	175.5	8.11603	7.39108	7.52537	hsa-miR-519d-5p	hsa-miR-92b-5p	hsa-miR-493-3p	hsa-miR-519e-5p	hsa-miR-187-5p
ASCRP3003800	2.06719	up	hsa_circRNA_407287		25070500	chrX	-	51070572	51099879	sense overlapping	ENST00000425150	RP11-348F1.3	CACAAATCATGGATGTGGTCCCAGTGATCCATGGAAATGTGAAGTCCAGGAGTGGCTGTG	308	132	91	7.62587	6.7214	6.435	hsa-miR-7107-3p	hsa-miR-3916	hsa-miR-3145-3p	hsa-miR-3198	hsa-miR-153-5p
ASCRP3003812	1.59165	up	hsa_circRNA_001680	hsa_circ_0001680	circBase	chr7	+	18624903	18633652	exonic	NM_014707	HDAC9	CACAAGATGCAAAGGATGATTTCCCCCTTCGAAAAACTGTGGATGTGAAGTCAGAAGTTC	598	267	171	8.41372	7.97645	7.50995	hsa-miR-6772-3p	hsa-miR-578	hsa-miR-511-5p	hsa-miR-4677-5p	hsa-miR-6728-3p
ASCRP3003847	1.51397	up	hsa_circRNA_101184	hsa_circ_0028944	circBase	chr12	+	121659715	121659969	exonic	NM_002560	P2RX4	CACAGCAACGGAGGAAAACTCCCTCTTCGTCATGACCAACGTGATCCTCACCATGAACCA	283.5	148	116	7.5083	6.94571	6.87423	hsa-miR-216a-3p	hsa-miR-29b-1-5p	hsa-miR-34c-5p	hsa-miR-29a-5p	hsa-miR-659-3p
ASCRP3003855	1.90935	up	hsa_circRNA_019875	hsa_circ_0019875	circBase	chr10	-	105382226	105496624	exonic	uc010qqu.1	SH3PXD2A	CACAGCCGAGGACACCACAAGGACTGGGAGTGGAAGATGCCTTCTCCAGGGGGAAATTAG	946	290	210	8.96849	8.15282	7.918	hsa-miR-6776-3p	hsa-miR-6514-3p	hsa-miR-6881-3p	hsa-miR-4254	hsa-miR-4520-2-3p
ASCRP3003900	1.92422	up	hsa_circRNA_011480	hsa_circ_0011480	circBase	chr1	-	33794470	33836186	exonic	NM_198040	PHC2	CACCAAGTGGAATGTAGAAGACGTCTACGAATTCATCCGCTCTCTGCCAGATCAACCTGG	383	137.5	133	7.89748	6.85722	7.04918	hsa-miR-4763-3p	hsa-miR-4731-5p	hsa-miR-6762-3p	hsa-miR-6752-5p	hsa-miR-4651
ASCRP3003901	1.76707	up	hsa_circRNA_011477	hsa_circ_0011477	circBase	chr1	-	33794470	33815499	exonic	NM_004427	PHC2	CACCAAGTGGAATGTAGAAGACGTCTACGAATTCATCCGCTCTCTGCCAGCATTGTCTCC	514	190	165	8.23971	7.38462	7.45208	hsa-miR-5787	hsa-miR-4745-3p	hsa-miR-4763-3p	hsa-miR-1538	hsa-miR-6724-5p
ASCRP3003925	1.59353	up	hsa_circRNA_037377	hsa_circ_0037377	circBase	chr16	-	2012497	2012657	exonic	NM_002952	RPS2	CACCCTGGGCAACTTCGGTGACAGGCCGCTGCGGCTCTGTGCTGGTACGCCTCATCCCTG	208.5	113	92.5	7.11658	6.4126	6.4761	hsa-miR-4656	hsa-miR-6741-5p	hsa-miR-675-5p	hsa-miR-6791-5p	hsa-miR-6776-5p
ASCRP3003927	1.6197	up	hsa_circRNA_101971	hsa_circ_0041829	circBase	chr17	-	7226053	7226185	exonic	NM_032442	NEURL4	CACCGAGAAGTCCTTCCCACTGCACTCCCCAGAGGTGTATGCGGTAGTCGATCTCTATGG	44313	13153	3764	14.0093	13.4254	13.2018	hsa-miR-34a-5p	hsa-miR-34c-5p	hsa-miR-128-1-5p	hsa-miR-449a	hsa-miR-449b-5p
ASCRP3003935	1.59583	up	hsa_circRNA_401437		25242744	chr15	+	65218264	65223783	exonic	NM_182703	ANKDD1A	CACCGTGAATGCCCTCACCCAGGATGGCCTGACCTTACTGCACTGCGCAGCCCAAAAAGG	3308	537	870.5	10.436	9.09919	10.4241	hsa-miR-4691-5p	hsa-miR-6792-3p	hsa-miR-22-3p	hsa-miR-7843-5p	hsa-miR-6720-5p
ASCRP3003942	2.32929	up	hsa_circRNA_406419		25070500	chr3	+	195435004	195435712	exonic	NR_122105	LINC00969	CACCTAGACTGGATGCAGAGCATGGCAGCTGCTCCCAACCCCAGAACCTTTGCTGTCTTG	853	217	181.5	8.83507	7.61916	7.61119	hsa-miR-29a-3p	hsa-miR-29c-3p	hsa-miR-3065-3p	hsa-miR-767-5p	hsa-miR-27a-3p
ASCRP3003969	1.78706	up	hsa_circRNA_103073	hsa_circ_0060558	circBase	chr20	-	44530905	44531243	exonic	NM_006227	PLTP	CACGCAGCTGGACCTGCGCAGAGCCCAGCAGTGATTGACTCCCCATTGAAGCTGGAGCTG	242.5	124	88	7.31006	6.60025	6.34469	hsa-miR-100-5p	hsa-miR-99a-5p	hsa-miR-34a-5p	hsa-miR-621	hsa-miR-542-3p
ASCRP3003971	1.99137	up	hsa_circRNA_401892		25242744	chr17	+	78796000	78797023	exonic	NM_020761	RPTOR	CACGCCATGTGGATCCCTGGCCGCCTGAACGACAGGAGGACGCCCCTGGGTGAACTGAAC	416	151.5	126	7.99354	7.00494	6.99461	hsa-miR-4683	hsa-miR-3120-5p	hsa-let-7d-3p	hsa-let-7e-3p	hsa-miR-6829-5p
ASCRP3003987	1.61669	up	hsa_circRNA_406239		25070500	chr3	-	21552352	21553249	exonic	ENST00000446749	ZNF385D	CACTACCAATACCATCAATACCAGCTCTGACAAAACAGATGGCACAAGCAAAAGAACTGG	221	111.5	100	7.19334	6.44055	6.56004	hsa-miR-199b-5p	hsa-miR-199a-5p	hsa-miR-153-5p	hsa-miR-5681b	hsa-miR-8082
ASCRP3004006	1.61943	up	hsa_circRNA_000887	hsa_circ_0000887	circBase	chr19	+	8615158	8615503	antisense	NM_012335	MYO1F	CACTCGGGCGTAATTCCCGTCTTCACAGAAACTGATGTTCCCCAGCGGCTGTCCATCTTG	411	167.5	160	7.98169	7.17348	7.39893	hsa-miR-6748-5p	hsa-miR-6759-5p	hsa-miR-4658	hsa-miR-3187-5p	hsa-miR-6860
ASCRP3004020	1.64331	up	hsa_circRNA_104925	hsa_circ_0088681	circBase	chr9	-	130285957	130294057	exonic	NM_022833	FAM129B	CACTGCAACAATGAAAAAACCGGGAAGATCCTGACGGAGTTCCTCCAGTTCTATGAAGAC	125	75	68	6.42594	5.57054	5.84814	hsa-miR-596	hsa-miR-660-3p	hsa-miR-646	hsa-miR-556-5p	hsa-miR-143-5p
ASCRP3004040	3.73064	up	hsa_circRNA_400093	hsa_circ_0092290	circBase	chr8	-	144891235	144891535	intronic	ENST00000320476	SCRIB	CACTGTTTAGTAGGGTCTTCCTGTGGAAGCACAGGAGCTGCCTCCCTAGGTGGGGTTAAG	2689	306	273	10.167	8.22109	8.31412	hsa-miR-512-5p	hsa-miR-328-5p	hsa-miR-588	hsa-miR-383-3p	hsa-miR-608
ASCRP3004046	2.04726	up	hsa_circRNA_100835	hsa_circ_0022502	circBase	chr11	-	62459847	62460269	exonic	NM_032667	BSCL2	CACTTCACTGGGCTCAGGTGATGCTGCATTACCGCTCAGACCTGCTCCAGATGCTGGACA	374	128	123.5	7.86071	6.68798	6.96604	hsa-miR-646	hsa-miR-199b-5p	hsa-let-7g-5p	hsa-let-7e-5p	hsa-miR-658
ASCRP3004056	1.76993	up	hsa_circRNA_029349	hsa_circ_0029349	circBase	chr12	-	125396191	125396596	exonic	uc001ugr.3	UBC	CACTTTCCTTTCAATAAAGTTGTTGCATTCCCAAGTTGATCTTTGCTGGGAAACAGCTGG	302	179	83	7.60317	7.29176	6.26721	hsa-miR-5009-5p	hsa-miR-4782-5p	hsa-miR-130b-5p	hsa-miR-8056	hsa-miR-1324
ASCRP3004070	1.77167	up	hsa_circRNA_405985		25070500	chr2	-	166727312	166727530	sense overlapping	NR_045375	LOC100506124	CAGAAATGAAAGAATTTTCTGTAGATCTGGGATCTGGACACCTGCCCCCCGATTTGATTG	3598	715	647	10.5537	9.58719	9.86989	hsa-miR-3942-3p	hsa-miR-6501-3p	hsa-miR-6810-3p	hsa-miR-4658	hsa-miR-3671
ASCRP3004108	2.07919	up	hsa_circRNA_103669	hsa_circ_0070049	circBase	chr4	+	77659913	77663079	exonic	NM_020859	SHROOM3	CAGACAAGCGCCAGCTCCTCTACTAGTGACCTCTCCAACTATGACCATGCTTATCTAAGG	2350	576.5	340	10.0106	9.21842	8.69066	hsa-miR-637	hsa-miR-661	hsa-miR-328-5p	hsa-miR-665	hsa-miR-762
ASCRP3004120	1.81047	up	hsa_circRNA_406755		25070500	chr6	+	33365805	33366164	exonic	NM_002263	KIFC1	CAGACCACAGAGGTCCCCCCTATTGGAAGTAAAGGGGAACATAGAACTGAAGAGACCTCT	528	188.5	166.5	8.26943	7.38749	7.43863	hsa-miR-4650-5p	hsa-miR-2682-3p	hsa-miR-526b-5p	hsa-miR-6744-3p	hsa-miR-6878-3p
ASCRP3004148	1.78135	up	hsa_circRNA_100228	hsa_circ_0007330	circBase	chr1	-	51926762	51930998	exonic	NM_001981	EPS15	CAGAGATGAGTTTGCAGTTCATGATACCAGTAGTCCTTTGCTAATCAGTGGAACCTCTGC	205	119.5	73	7.10265	6.52391	6.01545	hsa-miR-26a-5p	hsa-miR-26b-5p	hsa-miR-29b-2-5p	hsa-miR-29b-1-5p	hsa-miR-653-3p
ASCRP3004157	1.9487	up	hsa_circRNA_101015	hsa_circ_0000378	circBase	chr12	-	12397195	12397589	exonic	NM_002336	LRP6	CAGAGCTATTGCCTTAGATCCTTCAAGTGGCGGCCCCTTTGTTGCTTTATGCAAACAGAC	371.5	130	133	7.84458	6.68798	7.07616	hsa-miR-640	hsa-miR-135b-5p	hsa-miR-499a-3p	hsa-miR-543	hsa-miR-135a-5p
ASCRP3004165	1.77453	up	hsa_circRNA_045502	hsa_circ_0045502	circBase	chr17	-	66426136	66430767	exonic	NM_017983	WIPI1	CAGAGGAACATCTGTACCCTCTCAACGGCACAGTCATCCGGGTGTTCTCTGTCCCTGATG	435	174.5	143	8.04565	7.25051	7.18592	hsa-miR-1266-3p	hsa-let-7d-5p	hsa-let-7a-5p	hsa-let-7c-5p	hsa-miR-4524a-5p
ASCRP3004166	2.26667	up	hsa_circRNA_405571		25070500	chr17	+	35800609	35800763	exonic	ENST00000589153	TADA2A	CAGAGGAAGCAAAAACTGCTGACACAGCCATTCCATTTCACTGATGTAGCCAATCAAATG	4037	501.5	697.5	10.6811	8.99017	10.0109	hsa-miR-302c-3p	hsa-miR-520d-3p	hsa-miR-4291	hsa-miR-302b-3p	hsa-miR-302d-3p
ASCRP3004173	2.09436	up	hsa_circRNA_104469	hsa_circ_0082140	circBase	chr7	+	127447537	127528065	exonic	NM_014390	SND1	CAGAGGCCAGGATAAGAACAAGAAACTGCGTCCCCTGTATGACATTCCTTACATGTTTGA	1446.5	327	283	9.42649	8.32934	8.39062	hsa-miR-891a-3p	hsa-miR-130a-5p	hsa-miR-371a-5p	hsa-miR-518c-5p	hsa-miR-487a-5p
ASCRP3004240	2.87996	up	hsa_circRNA_089558	hsa_circ_0089558	circBase	chr9	+	139563008	139563125	exonic	NM_016215	EGFL7	CAGCACCTACCGCCGTAGGGTGTGTGCTGTCCGGGCTCACGGGGACCCTGTCTCCGAGTC	486	138	97	8.17233	6.79037	6.50219	hsa-miR-615-5p	hsa-miR-6858-5p	hsa-miR-4745-3p	hsa-miR-5001-5p	hsa-miR-3915
ASCRP3004251	1.58658	up	hsa_circRNA_404054		25242744	chr8	+	69039612	69104760	exonic	NM_024870	PREX2	CAGCAGCGGTGTGCATCGAGGTAAAGTGTAGGCTACTCCTGGCTCTTCTTGAATATTCAG	969.5	308.5	289	8.99442	8.23133	8.42566	hsa-miR-3609	hsa-miR-4465	hsa-miR-6868-3p	hsa-miR-4496	hsa-miR-135b-5p
ASCRP3004254	1.56643	up	hsa_circRNA_004895	hsa_circ_0004895	circBase	chr1	-	33160465	33161645	exonic	NM_030786	SYNC	CAGCAGTACAGGGAAAACAAGAGTAGAGGCCAATTCTCCTCTTCCAAAGAACTCTGGATC	629.5	286	176	8.46532	8.09376	7.54192	hsa-miR-6792-3p	hsa-miR-4691-5p	hsa-miR-4279	hsa-miR-6815-3p	hsa-miR-6829-3p
ASCRP3004266	1.57461	up	hsa_circRNA_092587	hsa_circ_0001899	circBase	chr9	-	137293508	137293613	antisense	NM_002957	RXRA	CAGCCATGGAGCCTCGCCCCGTCGGGGAGCTCAGGGTGCTGATGGGAGAATGCAGCTGTC	242	134	96	7.32063	6.77123	6.56004	hsa-miR-1913	hsa-miR-6791-5p	hsa-miR-4642	hsa-miR-2861	hsa-miR-3130-3p
ASCRP3004284	1.66051	up	hsa_circRNA_002010	hsa_circ_0000065	circBase	chr1	-	44713610	44717214	intronic	NM_001301700	ERI3	CAGCGGCATTGGCAATCCAAAGGGCTCAGCCTTGCTGATCCTCCTGCTCTGATGGGTCTC	1297.5	384	313	9.30839	8.61234	8.54118	hsa-miR-328-5p	hsa-miR-296-3p	hsa-miR-764	hsa-miR-762	hsa-miR-361-3p
ASCRP3004287	1.61247	up	hsa_circRNA_000960	hsa_circ_0000960	circBase	chr19	+	55758339	55758435	antisense	NM_014931	PPP6R1	CAGCGTGTCCAGCAGCTTGCGGTTGACGACCTTGCACTCCTGCAGCACGTCTTCCTCGTC	366	159	143.5	7.83066	7.07839	7.20438	hsa-miR-7154-3p	hsa-miR-6863	hsa-miR-596	hsa-miR-4751	hsa-miR-558
ASCRP3004302	2.41131	up	hsa_circRNA_001302	hsa_circ_0001416	circBase	chr4	+	57976053	57976143	sense overlapping	NR_034081	IGFBP7-AS1	CAGCTGGCAGCCGCTCGGGTAGGTGGTGCCCTTGCTGACCTGGGTGATGGCCTTCTCCCC	1983	390.5	296.5	9.81862	8.63126	8.46634	hsa-miR-22-3p
ASCRP3004306	2.19492	up	hsa_circRNA_100861	hsa_circ_0023180	circBase	chr11	+	68115314	68125315	exonic	NM_002335	LRP5	CAGCTTCATCCACCGTGCCAACCTGGACGGCTCGTTCCGCCTCGCCGCTCCTGCTATTTG	2157	403.5	378	9.90291	8.66808	8.86941	hsa-miR-770-5p	hsa-miR-588	hsa-miR-125a-3p	hsa-miR-455-3p	hsa-miR-545-5p
ASCRP3004425	2.21363	up	hsa_circRNA_100056	hsa_circ_0007677	circBase	chr1	+	12359258	12364785	exonic	NM_015378	VPS13D	CAGTAGTCCAGGTGAGAGATCAAGCCCAGCGCTGTTCACGGGTTCTCCTGGATATTGAGG	923	234	203	8.934	7.74162	7.83356	hsa-miR-331-3p	hsa-miR-612	hsa-miR-545-3p	hsa-miR-619-5p	hsa-miR-29a-3p
ASCRP3004445	1.79243	up	hsa_circRNA_102148	hsa_circ_0045006	circBase	chr17	+	59152280	59161925	exonic	NM_017679	BCAS3	CAGTCTCTGATCGAAGGGGAGTTTCCACAGTGATTGATGCTGCCTCAGTGGTTCCCCCTG	516	177	173	8.23971	7.25366	7.54192	hsa-miR-873-3p	hsa-miR-485-5p	hsa-miR-597-5p	hsa-miR-141-5p	hsa-miR-490-3p
ASCRP3004479	1.59427	up	hsa_circRNA_019744	hsa_circ_0019744	circBase	chr10	-	104238985	104262512	exonic	NM_005736	ACTR1A	CAGTGTACTGAAATAAAGTCGTTCCGATAGACACGTCAGCTCCCTCGCCGCCCTGAACCG	3190	732	630	10.3882	9.62514	9.80551	hsa-miR-1301-3p	hsa-miR-6812-5p	hsa-miR-650	hsa-miR-4739	hsa-miR-4459
ASCRP3004493	1.55703	up	hsa_circRNA_100140	hsa_circ_0005674	circBase	chr1	-	32375638	32377427	exonic	NM_080391	PTP4A2	CAGTTCAGTTTATAAGACAGATTGGCCATTTGATGATGGAGCTCCACCCCCTAATCAGAT	188	105	90.5	7.00775	6.27809	6.4598	hsa-miR-130b-3p	hsa-miR-552-5p	hsa-miR-181a-5p	hsa-miR-764	hsa-miR-17-5p
ASCRP3004527	1.60637	up	hsa_circRNA_104076	hsa_circ_0075748	circBase	chr6	-	17772138	17779330	exonic	NM_022113	KIF13A	CATAAGAAAAGGATAGCCCTGGAAGCAAGGCCTCTTCTAAGCCAGGAGGCAACTGAGGAG	96.5	64	59.5	6.05034	5.12016	5.61291	hsa-miR-455-5p	hsa-miR-502-5p	hsa-let-7c-3p	hsa-miR-103a-2-5p	hsa-miR-222-3p
ASCRP3004541	1.56175	up	hsa_circRNA_104771	hsa_circ_0002702	circBase	chr9	+	35546426	35548532	exonic	NM_014806	RUSC2	CATACCCAGAGGGATGCAAGAGCTAGAGCTGACGGTGCCAAGCTCTCCTGATGAAATGTG	909	362	227.5	8.90846	8.51644	8.01415	hsa-miR-1296-3p	hsa-miR-762	hsa-miR-604	hsa-miR-149-5p	hsa-miR-766-3p
ASCRP3004553	2.06295	up	hsa_circRNA_004440	hsa_circ_0004440	circBase	chr19	+	45781180	45783992	exonic	NM_031417	MARK4	CATAGCGATTTCTGAGCTGCGGGAGCGAGTACTCAGAGGGAAGTACCGGGTCCCTTTCTA	151	71.5	68	6.72822	5.39881	5.96822	hsa-miR-6842-3p	hsa-miR-5193	hsa-miR-6789-3p	hsa-miR-4474-3p	hsa-miR-6802-5p
ASCRP3004592	1.61504	up	hsa_circRNA_019442	hsa_circ_0019442	circBase	chr10	+	101553648	101572901	exonic	NM_000392	ABCC2	CATCACCATCAAGGGTGACAATTCTAATCTAGCCTACTCCTGCCTGTTCTTCATCTCCTA	4877	1133	764.5	10.9216	10.2478	10.2123	hsa-miR-6888-5p	hsa-miR-1226-5p	hsa-miR-1183	hsa-miR-4436a	hsa-miR-8060
ASCRP3004595	1.77632	up	hsa_circRNA_000450	hsa_circ_0000450	circBase	chr12	-	122218777	122219098	exonic	NM_019034	RHOF	CATCACCTACATGCAGGGCAAGAAGACTATGACCGGCTGCGGCCCCTGTCCTACCAGAAC	708	223	214	8.6203	7.66134	7.92148	hsa-miR-6750-5p	hsa-miR-1538	hsa-miR-6822-5p	hsa-miR-4518	hsa-miR-4757-3p
ASCRP3004596	1.76486	up	hsa_circRNA_092454	hsa_circ_0000863	circBase	chr19	-	694845	694932	sense overlapping	NM_214710	PRSS57	CATCACTGCGGAGGCTTCCTGCTGCGAGCCCGCTGGGTGACCCCCCACTCCAGGCCCTAC	2279	528	451	9.97481	9.08043	9.23007	hsa-miR-3619-5p	hsa-miR-671-5p	hsa-miR-7706	hsa-miR-4781-3p	hsa-miR-6165
ASCRP3004600	1.98792	up	hsa_circRNA_406728		25070500	chr6	-	475341	484772	intergenic			CATCAGAGCTTCGCGAGAAGGTGACCCTCTTCCTTCCAGCGGAATATGCTTTCTGACATC	4151	809	587	10.7191	9.77153	9.68406	hsa-miR-4775	hsa-miR-329-5p	hsa-miR-4739	hsa-miR-29a-5p	hsa-miR-4482-3p
ASCRP3004637	2.69341	up	hsa_circRNA_401433		25242744	chr15	-	65041198	65043837	exonic	NM_194272	RBPMS2	CATCGCACGGGACCCCTGTCCGGACACTGTTTGTCAGCGGCCTCCCTGTGGACATTAAAC	4163	552	509	10.728	9.15814	9.43901	hsa-miR-6772-3p	hsa-miR-1287-3p	hsa-miR-1290	hsa-miR-8056	hsa-miR-5684
ASCRP3004646	1.66864	up	hsa_circRNA_100878	hsa_circ_0023409	circBase	chr11	+	71693806	71701763	exonic	NM_018320	RNF121	CATCTACCATAGGGATGGTGACCCTCTTTCAGATGTGGGTTGTTCCCCTCTATTTCACAG	919.5	305	248.5	8.92438	8.21564	8.15577	hsa-miR-410-5p	hsa-miR-329-5p	hsa-miR-1301-3p	hsa-miR-494-5p	hsa-miR-29b-1-5p
ASCRP3004684	2.29326	up	hsa_circRNA_104828	hsa_circ_0087564	circBase	chr9	+	97041039	97055351	exonic	NM_003448	ZNF169	CATCTTCTGGACCTTTGTCCAGATTTGCCTCTGCAACTTGACTCTCCTCTAGGAAGAGTA	541	182.5	120	8.30007	7.33112	6.87423	hsa-miR-766-3p	hsa-miR-502-5p	hsa-miR-15a-3p	hsa-miR-612	hsa-miR-338-3p
ASCRP3004685	1.74206	up	hsa_circRNA_103551	hsa_circ_0068563	circBase	chr3	-	194947437	194947585	exonic	NM_152531	XXYLT1	CATCTTCTTCCTCTCGGTCGCCATGCATCAGATCATGCCCAAAGGTCATCTTCCACGATG	6962	2446	603	11.3736	11.4114	9.73432	hsa-miR-520d-3p	hsa-miR-520a-3p	hsa-miR-302c-3p	hsa-miR-302a-3p	hsa-miR-302b-3p
ASCRP3004688	1.87652	up	hsa_circRNA_007221	hsa_circ_0007221	circBase	chr10	-	75331178	75336119	exonic	uc010qkl.1	USP54	CATCTTTTGCGCTCTCAAGCTCTCTGACACAGCTGGCTATTCTAGTCCCAGAAGAAAGAG	314	153	95	7.64462	6.98894	6.48418	hsa-miR-4677-5p	hsa-miR-103a-2-5p	hsa-miR-4482-3p	hsa-miR-1305	hsa-miR-3614-3p
ASCRP3004700	2.26271	up	hsa_circRNA_102455	hsa_circ_0049547	circBase	chr19	-	12800185	12800444	exonic	NM_032301	FBXW9	CATGACAATGGGCTCAATAGGTCCTTTGATGTGGGCCACAGCTTTCCCATCACTGGGATC	210	93	73	7.1278	5.96822	5.93127	hsa-miR-532-5p	hsa-miR-134-3p	hsa-miR-224-3p	hsa-let-7c-3p	hsa-miR-541-3p
ASCRP3004738	1.56144	up	hsa_circRNA_405139		25070500	chr13	-	43872481	43918886	exonic	NM_017993	ENOX1	CATGCAGCAGATGATAGCAAGTTTTCAGAGGCTATCACAGTGCTGCTTTCCTGGATTGAA	121.5	80	70	6.42594	5.63486	5.93127	hsa-miR-4677-5p	hsa-miR-4446-3p	hsa-miR-6758-3p	hsa-miR-335-3p	hsa-miR-4659b-3p
ASCRP3004748	1.62528	up	hsa_circRNA_001562	hsa_circ_0001562	circBase	chr5	-	179041465	179041560	sense overlapping	NM_005520	HNRNPH1	CATGCTTTTATTTTTTTGTAAAAGCAGTTGAATTATGTTAAATGTTGCCCTTTGCCACGT	131.5	82	66.5	6.51474	5.75103	5.87707	hsa-miR-511-5p	hsa-miR-3688-5p	hsa-miR-4255	hsa-miR-6499-3p	hsa-miR-1305
ASCRP3004762	1.64935	up	hsa_circRNA_008587	hsa_circ_0008587	circBase	chr8	-	90734242	90737869	exonic	NR_125822	LOC101929709	CATGGAGATGCACCTCTCTCAAGTCTTGAACAATGTTTGAGTTCATTGGAAATTTCTGCT	1720.5	571	320	9.62377	9.21417	8.58958	hsa-miR-1248	hsa-miR-6738-3p	hsa-miR-6744-3p	hsa-miR-6847-5p	hsa-miR-761
ASCRP3004765	2.59801	up	hsa_circRNA_104311	hsa_circ_0007140	circBase	chr7	-	6736969	6744854	exonic	NM_006956	ZNF12	CATGGATAGTAGAAGGAGAATTCCTACTTCAGAGCTATCCAGATCTGCCTCCGCTTTCAC	353.5	111	90	7.78859	6.4126	6.40977	hsa-miR-708-3p	hsa-miR-766-3p	hsa-miR-28-3p	hsa-miR-338-3p	hsa-miR-877-3p
ASCRP3004783	2.80956	up	hsa_circRNA_103862	hsa_circ_0072758	circBase	chr5	+	68467096	68470236	exonic	NM_031966	CCNB1	CATGTACATGACTGTCTCCATTATTGATCGGTTCATGCAGGTTGATACTGCCTCTCCAAG	530.5	146	102	8.27409	6.93297	6.63453	hsa-miR-544a	hsa-miR-670-3p	hsa-miR-617	hsa-miR-493-5p	hsa-miR-575
ASCRP3004789	1.50647	up	hsa_circRNA_000987	hsa_circ_0001827	circBase	chr8	+	142139086	142139206	intronic	ENST00000262585	DENND3	CATGTCTTTTGAGAGCTGCGAACTTGGTCCGCCGGCCGGGAATCTGGGGGTGCCCTGGAG	100	72	58.5	6.07373	5.3845	5.58062	hsa-miR-663a	hsa-miR-185-5p	hsa-miR-765	hsa-miR-190b	hsa-miR-342-3p
ASCRP3004800	1.54318	up	hsa_circRNA_101922	hsa_circ_0041103	circBase	chr16	+	89962397	89967202	exonic	NM_014972	TCF25	CATGTTCCCTGGAGAGAGAGCGCTGTACAGCATGGAATGTGCGTTCCACCCCCTGTTCAG	383	178	144	7.87768	7.31761	7.18592	hsa-miR-510-5p	hsa-miR-99b-3p	hsa-miR-148b-5p	hsa-miR-107	hsa-miR-103a-3p
ASCRP3004801	1.58649	up	hsa_circRNA_070605	hsa_circ_0070605	circBase	chr4	+	107246141	107253040	exonic	NM_004757	AIMP1	CATGTTCCTCTTGAACAGGATTTTCTGCCGTCTCTTGGCAAAAATGGCAAATAATGATGC	131	90	63	6.46797	5.94304	5.66123	hsa-miR-6809-3p	hsa-miR-6868-3p	hsa-miR-4753-3p	hsa-miR-4778-3p	hsa-miR-6740-3p
ASCRP3004804	1.70587	up	hsa_circRNA_406326		25070500	chr3	+	113795789	113798724	intronic	ENST00000281273	QTRTD1	CATTAAAAGGACTTTCTGATTTCCTTCCTTGCATTGTCCTCATGCCAGTGTTCGGTTAGG	3241	874.5	491	10.41	9.88865	9.3904	hsa-miR-548e-5p	hsa-miR-130b-3p	hsa-miR-6855-5p	hsa-miR-1304-3p	hsa-miR-1273f
ASCRP3004806	1.84734	up	hsa_circRNA_061206	hsa_circ_0061206	circBase	chr20	+	62630397	62664453	exonic	NM_012469	PRPF6	CATTAAAAGTTTTTATGTCTCGTGTCAGAAGTGTCTGACTCCGTGAGTGGACAGACCGTC	133	99	47	6.5408	6.12974	5.18096	hsa-miR-766-3p	hsa-miR-6720-5p	hsa-miR-22-5p	hsa-miR-5193	hsa-miR-4691-5p
ASCRP3004808	1.55554	up	hsa_circRNA_103038	hsa_circ_0060055	circBase	chr20	-	33866724	33872064	sense overlapping	NM_002212	EIF6	CATTAAAGTGCAGTTCCCTCCGGTGTGTTCGAGGGCGAGCTCTCCGATACCATCCCCGTG	730	298	210	8.65561	8.17233	7.86407	hsa-miR-665	hsa-miR-485-5p	hsa-miR-501-3p	hsa-miR-377-5p	hsa-miR-608
ASCRP3004810	2.2763	up	hsa_circRNA_092108	hsa_circ_0092108	circBase	chrX	-	153759605	153764260	exonic	uc004flx.1	G6PD	CATTAAATCCGCAAACAGCCGTGGCTGTTCCGGGATGGCCTTCTGCCCGAAAACACCTTC	454	143	122.5	8.09354	6.87679	6.9369	hsa-miR-608	hsa-miR-5088-5p	hsa-miR-4651	hsa-miR-4640-5p	hsa-miR-6812-5p
ASCRP3004865	2.80824	up	hsa_circRNA_102053	hsa_circ_0043284	circBase	chr17	+	35802664	35804870	exonic	NM_001488	TADA2A	CATTGATTTTGTTGAAGATGACTCGGACATTTTACATGCTACAGATGACCCTCCCCGACC	1794	292.5	257.5	9.66892	8.13561	8.2229	hsa-miR-544a	hsa-miR-516a-5p	hsa-miR-670-3p	hsa-miR-421	hsa-miR-26a-2-3p
ASCRP3004866	1.60132	up	hsa_circRNA_103547	hsa_circ_0003759	circBase	chr3	+	188326948	188327632	exonic	NM_005578	LPP	CATTGCAGCCAAAGAGCTCCACTGGTTCAACAGCCTCTCCTCCAGTTTCGACCCCAGTCA	17317	3052	2244	12.6449	11.6854	12.2458	hsa-miR-762	hsa-miR-92a-1-5p	hsa-miR-134-5p	hsa-miR-665	hsa-miR-485-5p
ASCRP3004875	2.19647	up	hsa_circRNA_028935	hsa_circ_0028935	circBase	chr12	-	121220457	121221555	exonic	NM_139015	SPPL3	CATTGGCTTCTCATGGATGTTCTTGCAACGATAGCTTTTGCTTTTCTTCTCCTCCCGATG	1858	454	271.5	9.72611	8.86773	8.31412	hsa-miR-3120-3p	hsa-miR-1224-5p	hsa-miR-6076	hsa-miR-6838-5p	hsa-miR-4435
ASCRP3004886	1.56219	up	hsa_circRNA_007242	hsa_circ_0007242	circBase	chr10	+	13169744	13178897	sense overlapping	NM_021980	OPTN	CATTTAAGTGTTGATGTATCACCTCCCCAAAACTGTTGTCAGAAAAAGTGGACAGGGCAG	658	287	182.5	8.51727	8.09617	7.65121	hsa-miR-7851-3p	hsa-miR-1273g-3p	hsa-miR-3192-5p	hsa-miR-1285-3p	hsa-miR-4739
ASCRP3004946	1.70023	up	hsa_circRNA_405117		25070500	chr13	+	21148518	21166543	exonic	NM_006531	IFT88	CCAAGAAAAAAGATAGGTACAAATGATGCAAAATGTGCACCTGGCTCCAGAGACAGATGA	197	106	84	7.05191	6.27809	6.29427	hsa-miR-215-3p	hsa-miR-3115	hsa-miR-320b	hsa-miR-320a	hsa-miR-601
ASCRP3004947	1.56694	up	hsa_circRNA_103014	hsa_circ_0003209	circBase	chr20	+	30370051	30385318	exonic	NM_012112	TPX2	CCAAGAAAGAGAAGAAATCAGTTGCTGACCTGTTACCCTCCAAATCTTCTGTGACCAAGA	572	261	172.5	8.35435	7.91676	7.49603	hsa-miR-22-5p	hsa-miR-103a-2-5p	hsa-miR-515-3p	hsa-miR-619-5p	hsa-miR-29b-1-5p
ASCRP3004964	2.03616	up	hsa_circRNA_003779	hsa_circ_0003779	circBase	chr10	+	104352338	104359301	exonic	NM_016169	SUFU	CCAATCAACCCTCAGCGGCAGAATGGCCTCGCCCACGACCGGGCCCCAGAACACCTTCTG	905	235	221	8.9037	7.78642	7.96928	hsa-miR-6843-3p	hsa-miR-6715b-5p	hsa-miR-3934-3p	hsa-miR-4675	hsa-miR-6845-3p
ASCRP3004965	1.51863	up	hsa_circRNA_401845		25242744	chr17	+	58012553	58018304	exonic	NM_003161	RPS6KB1	CCAATCAGGTCTTTCTGCCCCCATTCACTGGGGAGAATAGAAAGAAAACAATTGACAAAA	409	206	142.5	7.95675	7.53448	7.17348	hsa-miR-328-5p	hsa-miR-4741	hsa-miR-6792-5p	hsa-miR-219a-1-3p	hsa-miR-6818-5p
ASCRP3004995	3.05159	up	hsa_circRNA_104504	hsa_circ_0082600	circBase	chr7	+	138261117	138264277	exonic	NM_003852	TRIM24	CCACATTGACAAATTTTCCAAGGACCTGTTACTATGACTAGTGTACACCCCCCAATACGT	268	82	67	7.43342	5.74431	5.90342	hsa-miR-125a-3p	hsa-miR-365a-5p	hsa-miR-578	hsa-miR-130b-5p	hsa-miR-376a-5p
ASCRP3005008	2.50396	up	hsa_circRNA_401432		25242744	chr15	-	65040617	65043837	exonic	NM_194272	RBPMS2	CCACGCTCAGGTCCGGACACTGTTTGTCAGCGGCCTCCCTGTGGACATTAAACCCAGAGA	3629	509.5	503	10.5652	9.04297	9.43901	hsa-miR-330-5p	hsa-miR-6772-3p	hsa-miR-615-5p	hsa-miR-1228-5p	hsa-miR-6816-5p
ASCRP3005014	2.75344	up	hsa_circRNA_004163	hsa_circ_0004163	circBase	chr18	+	662145	671451	exonic	NM_001071	TYMS	CCACTGAAAATTCAGGGATCCACAAATGCTAAAGAGCTGTCTTCCAAGGGAGTGAAAATC	317	107.5	76	7.66134	6.30875	6.09147	hsa-miR-4778-3p	hsa-miR-6868-5p	hsa-miR-520g-3p	hsa-miR-1268b	hsa-miR-138-5p
ASCRP3005018	1.78642	up	hsa_circRNA_405429		25070500	chr16	-	2052758	2052991	intronic	uc021tak.1	TCRBV20S1	CCACTGGCCTGTGGGAAGAGGCAGGAGGCTTGGGGTCCCCCAGCCTGTGTGCCCCCCCAG	611	212	179	8.43559	7.60379	7.59325	hsa-miR-4640-5p	hsa-miR-6838-5p	hsa-miR-7109-3p	hsa-miR-6845-5p	hsa-miR-4722-3p
ASCRP3005024	2.12801	up	hsa_circRNA_102404	hsa_circ_0048259	circBase	chr19	-	1510148	1510916	exonic	uc010dsl.2	ADAMTSL5	CCAGAAGACCTACCAGTGGGTGCCCTTCCATGGGGGCCCCACCTCTTCCAGAACCTCCTG	1797	429	290	9.67438	8.76273	8.40701	hsa-miR-486-3p	hsa-miR-615-5p	hsa-miR-650	hsa-miR-329-5p	hsa-miR-503-5p
ASCRP3005037	1.55829	up	hsa_circRNA_000736	hsa_circ_0000736	circBase	chr17	+	3839681	3840741	antisense	NM_005173	ATP2A3	CCAGACGACCTCGCCAACATTGGAGGAGATGAGGCCGTCTGTCACCAGGTTCACCCAGAG	105	70	64.5	6.15189	5.28628	5.73757	hsa-miR-6867-5p	hsa-miR-574-5p	hsa-miR-762	hsa-miR-6813-5p	hsa-miR-5001-5p
ASCRP3005061	1.59935	up	hsa_circRNA_073716	hsa_circ_0073716	circBase	chr5	-	123974825	124036962	exonic	NM_020747	ZNF608	CCAGGCATCTGCATCTGGAATGTTTCCTGGACAAAGAAGGTTGACCCCCTGTTTACAGTG	279	153	101	7.48601	6.99649	6.62055	hsa-miR-4492	hsa-miR-762	hsa-miR-6809-3p	hsa-miR-3692-5p	hsa-miR-5006-3p
ASCRP3005063	3.12166	up	hsa_circRNA_101834	hsa_circ_0039914	circBase	chr16	+	68087466	68088520	exonic	NM_017803	DUS2	CCAGGCTTGTAGGTGCTCAGCACAGTGGACTTTGTCGCCCCTGATGATCGAGTTGTCTTC	583	133	109	8.3856	6.76517	6.7214	hsa-miR-7-5p	hsa-miR-504-5p	hsa-miR-130b-5p	hsa-miR-675-5p	hsa-miR-26b-3p
ASCRP3005068	1.55852	up	hsa_circRNA_092445	hsa_circ_0000791	circBase	chr17	+	56350154	56351009	antisense	NM_000250	MPO	CCAGGGGCAGGTCCAGCCCAATCCTCATGACCTGCTCAAACAATCGCTCCCGGATCTCAT	471	185	184	8.13561	7.35408	7.63679	hsa-miR-92a-2-5p	hsa-miR-345-5p	hsa-miR-6756-5p	hsa-miR-6780a-3p	hsa-miR-4732-3p
ASCRP3005078	1.50676	up	hsa_circRNA_405711		25070500	chr19	-	1918802	1919370	antisense	NM_079834	SCAMP4	CCAGTCAGAGATGATGTACAGGTCTTCCTCCTGCAGCGATCCGTGCAGAAACATCAGCAG	760	272	258	8.70138	8.01275	8.20712	hsa-miR-1268b	hsa-miR-6779-5p	hsa-miR-1268a	hsa-miR-149-3p	hsa-miR-3972
ASCRP3005116	1.50308	up	hsa_circRNA_006327	hsa_circ_0006327	circBase	chr15	-	43748089	43749416	exonic	NM_005657	TP53BP1	CCATGCCTCACAAAGCTTCTGTGAAAGTTCTAGTGGACATTTTTATTCCTTCCCCAAGTC	196	114	100	7.03642	6.37832	6.51868	hsa-miR-6875-3p	hsa-miR-513b-5p	hsa-miR-3199	hsa-miR-612	hsa-miR-136-5p
ASCRP3005121	1.52607	up	hsa_circRNA_404211		25242744	chr9	-	99589361	99607298	exonic	NM_001001662	ZNF782	CCATGGTTATTAGAGAAAGAGAAAGGATTTCTAAGCAGGAACTCCCCAGGCATCAGTGTC	282	145	120	7.5139	6.91814	6.89003	hsa-miR-4668-3p	hsa-miR-338-3p	hsa-miR-4753-3p	hsa-miR-6882-3p	hsa-miR-29b-1-5p
ASCRP3005131	2.36899	up	hsa_circRNA_401576		25242744	chr16	+	25151491	25162936	exonic	NM_016309	LCMT1	CCATTCTAGAACTGCATTCAGAGGACACACTTCAGATGGGATGAAGATCTTCTCCCAAGT	214	82	77.5	7.16262	5.68479	6.15189	hsa-miR-146a-3p	hsa-miR-6846-5p	hsa-miR-4693-5p	hsa-miR-6824-5p	hsa-miR-6861-5p
ASCRP3005161	1.78843	up	hsa_circRNA_406401		25070500	chr3	-	178626309	178639698	intergenic			CCCAGAGAAGTAACCCTCTTCCACATGGTGTCTCATGGATTCAGGCTCTGTATTTGAAGA	858	313	197	8.83665	8.24645	7.74946	hsa-miR-3916	hsa-miR-1252-5p	hsa-miR-4685-5p	hsa-miR-5584-5p	hsa-miR-3662
ASCRP3005162	1.57003	up	hsa_circRNA_102916	hsa_circ_0058218	circBase	chr2	+	219114086	219114644	exonic	NM_005731	ARPC2	CCCAGATGCCGAGAAAAAAGAAATGAAAACAATCACTGCTGTTCCCTCGTCACACCAATG	651	225.5	227	8.51135	7.70233	8.01879	hsa-miR-579-5p	hsa-miR-196b-5p	hsa-miR-196a-5p	hsa-miR-432-5p	hsa-miR-1298-3p
ASCRP3005193	2.00522	up	hsa_circRNA_051096	hsa_circ_0051096	circBase	chr19	+	41083063	41089623	exonic	uc010xvl.1	SHKBP1	CCCCAAGACCAATCCTGCGGGAGGGGGACGCATTCCTCACCCGCTCCTCTTCATCTCTTG	2738.5	585	431	10.187	9.24223	9.12418	hsa-miR-4459	hsa-miR-5001-5p	hsa-miR-4699-5p	hsa-miR-6133	hsa-miR-3620-5p
ASCRP3005250	1.80576	up	hsa_circRNA_092493	hsa_circ_0001082	circBase	chr2	-	175426288	175426438	sense overlapping	NM_003387	WIPF1	CCCTCTTCCCTTAATATCTGTATACAAGTGTTGCTTCAAAGTACCAAGGCAAGATGGGCT	16475	6617	1066	12.5935	12.6517	10.8301	hsa-miR-4739	hsa-miR-6892-5p	hsa-miR-765	hsa-miR-9500	hsa-miR-7106-5p
ASCRP3005251	1.68583	up	hsa_circRNA_006999	hsa_circ_0006999	circBase	chr3	+	156411808	156413814	exonic	NM_015508	TIPARP	CCCTCTTCCGCTCCTGTTTTATACTGCTTCCATATTTACAAGGACAAGAATTTTGGGCAG	35199	17832	2043	13.7398	13.9073	12.0654	hsa-miR-147a	hsa-miR-6515-5p	hsa-miR-7110-3p	hsa-miR-520g-3p	hsa-miR-520h
ASCRP3005285	2.31009	up	hsa_circRNA_400692		25242744	chr11	+	596922	598502	exonic	NM_020901	PHRF1	CCGACGGAAGAGGAAGACAAGTACCACATGGAATGCTTGGACCCCCCTCTCCAGGAGGTG	39458	5225	3208	13.8664	12.3442	12.9727	hsa-miR-6510-5p	hsa-miR-4683	hsa-miR-4711-5p	hsa-miR-6752-5p	hsa-miR-4763-3p
ASCRP3005307	1.55676	up	hsa_circRNA_067327	hsa_circ_0067327	circBase	chr3	+	129811943	129813356	exonic	NM_001136152	ALG1L2	CCGCTTCTAGAGTTTGAACAACTGACTCTTGACGGACAGAACCTTCCTTCTCTCGTCTGT	2456.5	723	447	10.0525	9.6123	9.21559	hsa-miR-7974	hsa-miR-4754	hsa-miR-6514-3p	hsa-miR-147b	hsa-miR-3121-5p
ASCRP3005325	3.17074	up	hsa_circRNA_404184		25242744	chr9	+	74533340	74562028	exonic	uc010mov.2	C9orf85	CCTAAAAAGTGTCTTTATCTGCAAACTCTAGTCATGATGTTTGAGTTTGTCTCCCTGTGG	1149	227	150	9.16066	7.71497	7.27672	hsa-miR-103a-2-5p	hsa-miR-6803-5p	hsa-miR-5087	hsa-miR-6848-5p	hsa-miR-6754-5p
ASCRP3005333	1.8778	up	hsa_circRNA_407351		25070500	chrY	-	22669237	22683186	sense overlapping	NR_001542	TTTY10	CCTACAGATTTATACCCTCACTTTGGATGCACTGTGAATCTTGAAACAAAGTTCTCAACT	103.5	51	64	6.15864	4.67844	5.82075	hsa-miR-4644	hsa-miR-3976	hsa-miR-3174	hsa-miR-329-5p	hsa-miR-619-3p
ASCRP3005358	1.80147	up	hsa_circRNA_074660	hsa_circ_0074660	circBase	chr5	-	151122382	151138210	exonic	NM_004045	ATOX1	CCTATTCCTTCCTAGCTTCCCTGCAATAAAATCAAGCTGCTTTTGTTGGAGCGCACTCTC	13420	4995	972.5	12.2954	12.2954	10.5971	hsa-miR-8072	hsa-miR-4467	hsa-miR-6770-3p	hsa-miR-6076	hsa-miR-134-3p
ASCRP3005391	1.50797	up	hsa_circRNA_100750	hsa_circ_0020929	circBase	chr11	+	3988781	4080626	exonic	NM_003156	STIM1	CCTCCTCTCTAGTTTTGCCGAATTGACAAGCCCCTGTGTCACAGTGAGGATGAGAAACTC	4066.5	1769	471	10.6915	10.8981	9.29983	hsa-miR-1301-3p	hsa-miR-215-3p	hsa-miR-873-5p	hsa-miR-556-5p	hsa-miR-136-3p
ASCRP3005392	1.72349	up	hsa_circRNA_100751	hsa_circ_0020934	circBase	chr11	+	4076755	4080626	exonic	NM_003156	STIM1	CCTCCTCTCTTATACAATTGGACCGTGGATGAGGTGGTACAGTGGCTGATCACATATGTG	3970	1200	502	10.6587	10.3274	9.41931	hsa-miR-1301-3p	hsa-miR-215-3p	hsa-miR-493-3p	hsa-miR-608	hsa-miR-670-3p
ASCRP3005405	2.01391	up	hsa_circRNA_092512	hsa_circ_0001201	circBase	chr21	+	46306732	46308705	antisense	NM_000211	ITGB2	CCTCTGAGTCCCTCTCCTTGCAGATGACCAGCAGGAGAATGCCGATCAGCACGATGCCTG	24766	6266.5	1976.5	13.2836	12.5656	11.9817	hsa-miR-4763-3p	hsa-miR-3619-5p	hsa-miR-7150	hsa-miR-1207-5p	hsa-miR-6756-5p
ASCRP3005409	1.82427	up	hsa_circRNA_083913	hsa_circ_0083913	circBase	chr8	+	35406809	35425759	exonic	NM_080872	UNC5D	CCTCTGTGCGCATAGCCTGAACTGACAATGGCGAAGCCCTTCCCGAATCCATCCCATCAG	333	145	111	7.70175	6.91814	6.75073	hsa-miR-3622b-3p	hsa-miR-3140-3p	hsa-miR-149-5p	hsa-miR-6764-5p	hsa-miR-34b-5p
ASCRP3005424	1.53898	up	hsa_circRNA_406491		25070500	chr4	-	82088314	82126214	exonic	NM_006259	PRKG2	CCTGAAGATAAATTAACCAAGATCATTGACTGCTTGGAAGTGGTCCCTGAGCAAAATGGG	206	115	95	7.10265	6.43222	6.52913	hsa-miR-629-3p	hsa-miR-329-5p	hsa-miR-4685-3p	hsa-miR-103a-2-5p	hsa-miR-2276-5p
ASCRP3005431	1.62348	up	hsa_circRNA_001765	hsa_circ_0001765	circBase	chr7	+	142563794	142563950	sense overlapping	NM_004445	EPHB6	CCTGACTGAGAGCCGAGTGTTACTGGGGGGTCGAGGGGACCTGCTCTTCAATGTCGTGTG	178	105	77	6.91814	6.29809	6.14001	hsa-miR-371b-3p	hsa-miR-1913	hsa-miR-4757-5p	hsa-miR-4736	hsa-miR-4650-5p
ASCRP3005443	2.69887	up	hsa_circRNA_104929	hsa_circ_0088807	circBase	chr9	+	131271154	131271376	exonic	NM_001499	GLE1	CCTGCAACACCAAATGGAACCAAGGATGTTTTAGAAGAATGTATGTCTCTTCCCAAGCTA	629	143	138	8.46532	6.90415	7.16178	hsa-miR-762	hsa-miR-448	hsa-miR-877-5p	hsa-miR-296-3p	hsa-miR-597-3p
ASCRP3005492	1.95161	up	hsa_circRNA_070941	hsa_circ_0070941	circBase	chr4	+	129042980	129099797	exonic	NM_018078	LARP1B	CCTGTTGTTAAAGAACCAAAAGCCATTGATGTAAAGGAATCAGTGTCTGTCCCTGAAGGG	203	98	75	7.07527	6.12974	6.09147	hsa-miR-578	hsa-miR-1264	hsa-miR-5000-5p	hsa-miR-4659b-3p	hsa-miR-4659a-3p
ASCRP3005527	1.52712	up	hsa_circRNA_100783	hsa_circ_0008887	circBase	chr11	+	33307958	33350179	exonic	NM_005734	HIPK3	CCTTGGAGTATGATCAGGTATGGCCTCACAAGTCTTGGTCTACCCACCATATGTTTATCA	496	203	182	8.18829	7.53091	7.62405	hsa-miR-17-3p	hsa-miR-338-3p	hsa-miR-103a-3p	hsa-miR-107	hsa-miR-30d-3p
ASCRP3005634	1.6658	up	hsa_circRNA_104374	hsa_circ_0080210	circBase	chr7	-	50737418	50773020	exonic	uc003tph.3	GRB10	CGCAAAGCAGATATTCTGGAGGAAGGTGTGAACGCAACTTTGCCTCCCAGGGAACAAACA	1141	349.5	283	9.15213	8.45199	8.37984	hsa-miR-328-5p	hsa-miR-30b-3p	hsa-miR-485-5p	hsa-miR-660-3p	hsa-miR-450a-2-3p
ASCRP3005662	2.78759	up	hsa_circRNA_406584		25070500	chr5	-	2749196	2749495	intronic	ENST00000302057	IRX2	CGCTGTCCCCTCGTGAGCGGGCAGCGGCCGGCGCAAGGTCTCGGGGCGCTTTCTTCCCAG	405	128	84	7.94704	6.67979	6.25624	hsa-miR-661	hsa-miR-4687-5p	hsa-miR-1538	hsa-miR-4313	hsa-miR-4646-5p
ASCRP3005673	1.69648	up	hsa_circRNA_407209		25070500	chr9	+	103002341	103009069	exonic	NM_014425	INVS	CGGACATAGATATTAACATGGCTGACAAATATGGAGGTACAGGATGCTGCTCCAACAGAG	156	95	66	6.73445	6.07907	5.86474	hsa-miR-527	hsa-miR-518a-5p	hsa-miR-107	hsa-miR-103a-3p	hsa-miR-3913-3p
ASCRP3005697	1.97148	up	hsa_circRNA_001498	hsa_circ_0000916	circBase	chr19	+	19574204	19574328	intronic	ENST00000252577	GATAD2A	CGGGGGCGGGGAGGGACACCGTAGCATTCCTCACCTCCCCCAGAGAAGTGAGGCCATGAC	1494.5	410	267	9.46595	8.68745	8.28589	hsa-miR-767-3p	hsa-let-7b-5p	hsa-let-7c-5p	hsa-miR-324-3p	hsa-miR-18a-3p
ASCRP3005707	2.6791	up	hsa_circRNA_404445		25070500	chr1	-	19638320	19638629	sense overlapping	NM_003689	AKR7A2	CGGTGGCGACTGCAGAGGCGCCGCTGCTATGCTGAGTGCCGCGTCTCGCGTAGTCTCCCG	423	125	100	8.01415	6.64658	6.53821	hsa-miR-3960	hsa-miR-8072	hsa-miR-4767	hsa-miR-2277-5p	hsa-miR-4467
ASCRP3005740	2.31453	up	hsa_circRNA_102449	hsa_circ_0049392	circBase	chr19	+	11226769	11227674	exonic	NM_000527	LDLR	CGTCTTTGAGCTTCATGTACTGGACTGACTGGGGAACTCCCGCCAAGATCAAGAAAGGGG	293.5	120	77.5	7.54835	6.54724	6.12803	hsa-miR-181a-2-3p	hsa-miR-608	hsa-miR-494-5p	hsa-miR-541-3p	hsa-miR-33a-3p
ASCRP3005759	2.03744	up	hsa_circRNA_059148	hsa_circ_0059148	circBase	chr20	+	388708	391408	exonic	uc002wdo.3	RBCK1	CGTGTTATGCACTCAATAATAAACATTAGTGTCTATCGTTAAGCTCCTTCCCGCGGCTCT	268	101	100	7.44727	6.19684	6.64418	hsa-miR-6756-5p	hsa-miR-4449	hsa-miR-660-3p	hsa-miR-1911-3p	hsa-miR-6778-5p
ASCRP3005763	1.6276	up	hsa_circRNA_404465		25070500	chr1	-	28406043	28406205	intronic	ENST00000373863	EYA3	CGTTAGAATCCTTTGCTAGTTTCCATCTAACAGTCCAAAGTCCTGTTGCCCTGATTACCA	173	90.5	91.5	6.87679	5.93127	6.41682	hsa-miR-8067	hsa-miR-550b-2-5p	hsa-miR-4773	hsa-miR-4471	hsa-miR-3116
ASCRP3005772	1.74861	up	hsa_circRNA_011849	hsa_circ_0011849	circBase	chr1	-	40026484	40029413	exonic	NM_003819	PABPC4	CGTTTCCCAATAAAGAAAAAAAATCTCCATAAAACTGGCGTTCCCACAGCTGTGCAGAAC	118	71	61.5	6.32982	5.36713	5.68011	hsa-miR-15b-5p	hsa-miR-6838-5p	hsa-miR-497-5p	hsa-miR-338-3p	hsa-miR-424-5p
ASCRP3005774	1.52778	up	hsa_circRNA_400816		25242744	chr11	+	92564787	92577898	exonic	NM_001008781	FAT3	CGTTTCTACAGGAACGTGCGTTGCACCTGCAATGGCATCAATAGGAAGGTCGTGTACTCC	146	112	63	6.67745	6.4126	5.71943	hsa-miR-494-5p	hsa-miR-6741-5p	hsa-miR-3120-5p	hsa-miR-138-5p	hsa-miR-3688-5p
ASCRP3005775	1.8064	up	hsa_circRNA_101895	hsa_circ_0007361	circBase	chr16	-	87451065	87452507	exonic	NM_015144	ZCCHC14	CGTTTGCACAAGTATTACCCCGTCTTTAAGCAGCTCTCCATGGAGAAGGTCCTGGCAATC	331	141.5	116.5	7.68812	6.86343	6.80657	hsa-miR-572	hsa-miR-125a-3p	hsa-miR-19b-3p	hsa-miR-575	hsa-miR-25-5p
ASCRP3005783	1.64032	up	hsa_circRNA_105034	hsa_circ_0001947	circBase	chrX	+	147743428	147744289	exonic	NM_002025	AFF2	CTAAACTGCCAAAGTTCACCATCCTCCAAACAAGTGAAACAAACAAAGGTGATGCACTTG	237	103.5	126	7.29597	6.22121	6.94278	hsa-miR-10b-3p	hsa-miR-26b-3p	hsa-miR-92a-2-5p	hsa-miR-488-3p	hsa-miR-329-5p
ASCRP3005802	1.69596	up	hsa_circRNA_002491	hsa_circ_0002491	circBase	chr1	-	173835665	173835934	exonic	NR_002578	GAS5	CTAACTCAAGCCATTGGCACACAGTTGTGTCCCCAAGGAAGGATGAGAATAGCTACTGAA	165	101	70	6.82259	6.25624	5.86474	hsa-miR-4677-5p	hsa-miR-8083	hsa-miR-3117-3p	hsa-miR-4653-3p	hsa-miR-30a-3p
ASCRP3005821	1.52649	up	hsa_circRNA_043626	hsa_circ_0043626	circBase	chr17	-	39766030	39766488	exonic	NM_005557	KRT16	CTAATAAAGCTGACTTTCTGGTTGATGCAACCTTTCCTCCCAGCAAGCATCTGGCCAATC	1846.5	562	414	9.714	9.17706	9.0305	hsa-miR-4459	hsa-miR-665	hsa-miR-4763-3p	hsa-miR-6847-5p	hsa-miR-6510-5p
ASCRP3005864	2.32404	up	hsa_circRNA_004254	hsa_circ_0004254	circBase	chr20	-	47881252	47882803	exonic	NM_021035	ZNFX1	CTACATGAGTGCAAAACCTATGTGGGTCTAAAAATTGTTCAGGCCCTCCTAACCAACGAG	419	131.5	116.5	8.002	6.70421	6.86653	hsa-miR-3150a-3p	hsa-miR-6763-5p	hsa-miR-365a-5p	hsa-miR-4471	hsa-miR-5581-5p
ASCRP3005867	1.50191	up	hsa_circRNA_103923	hsa_circ_0073647	circBase	chr5	-	115837905	115840678	exonic	NM_020796	SEMA6A	CTACATTGCTGCTAGGGTGAAGTAGAGAAATAAAGTCTCCCCGCTGAACTACTATGAGGT	6497.5	1729	929	11.276	10.8717	10.5068	hsa-miR-429	hsa-miR-23b-5p	hsa-miR-200b-3p	hsa-miR-105-3p	hsa-miR-656-5p
ASCRP3005883	1.78204	up	hsa_circRNA_103098	hsa_circ_0003231	circBase	chr20	+	60737807	60738678	exonic	NM_198935	SS18L1	CTACCGGCCCTCCCAGCAAGGGCCGAGCCACGTGTCCATGCAGCAGACGGCGCCTAACAC	416	159	144	7.99354	7.12177	7.19826	hsa-miR-324-3p	hsa-miR-18a-3p	hsa-miR-647	hsa-miR-874-3p	hsa-miR-217
ASCRP3005900	1.64045	up	hsa_circRNA_101425	hsa_circ_0000560	circBase	chr14	-	91247081	91252672	exonic	NM_001010854	TTC7B	CTACGCTACCAAAGATGACATGGCAGAGCTTCTCCTCGGGGAGTCGAAGCTGGAGCAGTA	252.5	123	101	7.39036	6.67979	6.67274	hsa-miR-622	hsa-miR-103a-2-5p	hsa-miR-609	hsa-miR-383-5p	hsa-miR-193b-3p
ASCRP3005929	1.84115	up	hsa_circRNA_407075		25070500	chr8	+	51442736	51449368	exonic	NM_018967	SNTG1	CTACTTCATTCGCGCTTCTCTCAGTATGTGCCCGGCACAGATTTGAGTCGGTGCTCCAAG	696	268	165	8.59487	7.97645	7.45208	hsa-miR-6856-5p	hsa-miR-6758-5p	hsa-miR-629-3p	hsa-miR-139-3p	hsa-miR-4713-5p
ASCRP3005944	1.57641	up	hsa_circRNA_103316	hsa_circ_0001279	circBase	chr3	-	33109721	33110462	exonic	NM_000404	GLB1	CTAGAGAAAGAGTCTATTCTTCTCCGCTCCTCCGACCCAGGTATGTGCCCTGGAACTTTC	4089.5	980	708.5	10.7082	10.0407	10.0625	hsa-miR-1296-5p	hsa-miR-634	hsa-miR-658	hsa-miR-548a-3p	hsa-miR-130b-5p
ASCRP3006016	1.66473	up	hsa_circRNA_081481	hsa_circ_0081481	circBase	chr7	+	100189289	100189525	exonic	NM_012172	FBXO24	CTATGTTGTGTTGTGTCGTGGAGCCAAGGATACACGAAGGGCCTGTATTTCCAGGCATTT	361.5	304	69	7.81846	8.22331	5.94304	hsa-miR-4467	hsa-miR-3960	hsa-miR-8072	hsa-miR-3915	hsa-miR-6880-5p
ASCRP3006019	1.51927	up	hsa_circRNA_039195	hsa_circ_0039195	circBase	chr16	-	46693588	46710604	exonic	NM_018206	VPS35	CTATTAACAAGTTTTCCCTGATGAATTTCACCTCCAGACTTTGAATCCTTTTCTTCGGGC	222	114	111	7.22341	6.46389	6.77618	hsa-miR-4772-5p	hsa-miR-586	hsa-miR-29b-1-5p	hsa-miR-3194-3p	hsa-miR-3692-5p
ASCRP3006025	1.90227	up	hsa_circRNA_007698	hsa_circ_0007698	circBase	chr9	-	86276691	86284242	sense overlapping	NM_013438	UBQLN1	CTATTGAAAGGTTACTGGGCTCCCAGCCATCATAGCAGCATTTCTCTAGTATGTTCAACA	730	215	212	8.66186	7.59418	7.87409	hsa-miR-4739	hsa-miR-3202	hsa-miR-5196-5p	hsa-miR-5584-5p	hsa-miR-4716-3p
ASCRP3006063	1.62315	up	hsa_circRNA_059179	hsa_circ_0059179	circBase	chr20	-	1349620	1373525	exonic	NM_000801	FKBP1A	CTCAAGTTTTATTATTGCAATAAAAGTGCTTTATGCCGGCTTTTCTCAGGGCGCACCTTC	99.5	70	50	6.04488	5.3845	5.30768	hsa-miR-7106-5p	hsa-miR-4728-5p	hsa-miR-6797-5p	hsa-miR-4739	hsa-miR-5196-5p
ASCRP3006065	2.06095	up	hsa_circRNA_101249	hsa_circ_0029984	circBase	chr13	+	35622699	35644989	exonic	NM_015678	NBEA	CTCAATGACAGTCAAGTGGAAACAACTGTCTGGCAATTGCCTTGCCTCCTATTGCAAAGT	195	94	69	7.00775	6.01545	5.91342	hsa-miR-215-3p	hsa-miR-155-5p	hsa-miR-515-5p	hsa-miR-181b-3p	hsa-miR-586
ASCRP3006071	2.00422	up	hsa_circRNA_400082	hsa_circ_0092371	circBase	chr5	+	173662	173882	intronic	ENST00000283426	PLEKHG4B	CTCACACACTCGTGCACTCATGGACAGCTGTCCTTCACATTCAAGCACTCTCCCTTGCAC	8647	1339	1034	11.6291	10.4915	10.7607	hsa-miR-485-5p	hsa-miR-648	hsa-miR-574-5p	hsa-miR-454-3p	hsa-let-7g-3p
ASCRP3006077	2.16721	up	hsa_circRNA_101026	hsa_circ_0025638	circBase	chr12	+	26208168	26220646	exonic	NM_007211	RASSF8	CTCACATGCAGACATTGAAAGGGCTGACTACACAGACTTAGTCTTCTCCACTCCGTGTTC	195	79.5	76.5	7.0152	5.6707	6.12803	hsa-miR-30a-3p	hsa-miR-136-5p	hsa-miR-138-2-3p	hsa-miR-660-3p	hsa-miR-511-5p
ASCRP3006082	3.57152	up	hsa_circRNA_000336	hsa_circ_0000336	circBase	chr11	-	68552282	68560870	exonic	NM_001876	CPT1A	CTCACCGCAGGAGACAGATTCGTCTTTTGGGATCCACGATTCCACTCTGCTCCGCTCAGT	738.5	118	140	8.67839	6.51605	7.16764	hsa-miR-5699-3p	hsa-miR-1343-3p	hsa-miR-6818-3p	hsa-miR-1193	hsa-miR-1226-5p
ASCRP3006087	1.75161	up	hsa_circRNA_101282	hsa_circ_0030569	circBase	chr13	-	95686858	95735544	exonic	NM_005845	ABCC4	CTCACTGAAACAGCAAAACAGACATTGCTACAAGTGGTTGGTGTGGTCTCTGTGGCTGTG	635	290	142.5	8.47852	8.12273	7.21696	hsa-miR-30d-3p	hsa-miR-29a-5p	hsa-miR-584-3p	hsa-miR-30a-3p	hsa-miR-30e-3p
ASCRP3006160	2.92297	up	hsa_circRNA_404787		25070500	chr10	-	90069143	90074398	exonic	uc009xtj.3	RNLS	CTCATGAGATTAATTTCTGAGTCATCAGAAATTGGGCCTTCCCTCGTGATTCACACCACT	806	161	153.5	8.77129	7.11137	7.33633	hsa-miR-33a-3p	hsa-miR-6734-5p	hsa-miR-1293	hsa-miR-6843-3p	hsa-miR-7-5p
ASCRP3006183	1.62131	up	hsa_circRNA_405576		25070500	chr17	+	37866065	37872192	exonic	NM_004448	ERBB2	CTCCACACTGCCAACCGGCCAGAGGACGAGTGTGGCCACCCCTGTTCTCCGATGTGTAAG	9579.5	1943	1278	11.7915	11.0254	11.1632	hsa-miR-449c-5p	hsa-miR-34c-5p	hsa-miR-449b-5p	hsa-miR-449a	hsa-miR-34a-5p
ASCRP3006195	1.50882	up	hsa_circRNA_100655	hsa_circ_0006371	circBase	chr10	+	98708764	98711953	exonic	NM_032440	LCOR	CTCCAGTACTCAAGGGAACGGACAGTCCCTGGGTCTCCGACCCCAATATTCCCCTAGTGG	1284	437	321	9.29563	8.8007	8.60371	hsa-miR-152-5p	hsa-miR-329-5p	hsa-miR-198	hsa-miR-372-3p	hsa-miR-30c-1-3p
ASCRP3006199	2.47598	up	hsa_circRNA_008554	hsa_circ_0008554	circBase	chr19	-	11289020	11289396	exonic	NM_015493	KANK2	CTCCAGTTCGTGGGGGTCAACGGCGGGCCTCCCAGAAGTTCCTGCCGAATCGTCTTCGTC	3366.5	494	476	10.4622	8.97292	9.33544	hsa-miR-541-3p	hsa-miR-654-5p	hsa-miR-4787-5p	hsa-miR-4417	hsa-miR-23a-5p
ASCRP3006200	2.29819	up	hsa_circRNA_101450	hsa_circ_0033598	circBase	chr14	+	105818714	105821514	exonic	NM_015197	PACS2	CTCCATCAGCATGGCTGAGGGCTCCAAACGAATCCTGCGGTCCCATGAGATTGTGCTGCC	373	108	125	7.85708	6.31857	6.99461	hsa-miR-578	hsa-miR-328-5p	hsa-miR-642a-5p	hsa-miR-218-2-3p	hsa-miR-486-3p
ASCRP3006227	1.62241	up	hsa_circRNA_033628	hsa_circ_0033628	circBase	chr14	+	105953535	105955124	exonic	NM_001311	CRIP1	CTCCCTTGTTGCCCCTAATGCTCTCAGTAAACCTGAACACTTGGAATCTCGCGCCTGCAG	31407	29768.5	1320	13.5717	14.5233	11.2239	hsa-miR-4763-3p	hsa-miR-612	hsa-miR-3615	hsa-miR-6511b-5p	hsa-miR-635
ASCRP3006228	1.92386	up	hsa_circRNA_007586	hsa_circ_0007586	circBase	chr16	-	4029116	4033441	exonic	NM_001116	ADCY9	CTCCGAATATGAGACCAACATACACGTCATAAAGAACTCCCCCGTGAAGACGTTTGCTAG	954	270	237	8.98199	8.00528	8.07069	hsa-miR-6851-5p	hsa-miR-4459	hsa-miR-3619-5p	hsa-miR-21-3p	hsa-miR-4685-5p
ASCRP3006242	1.57913	up	hsa_circRNA_102981	hsa_circ_0059181	circBase	chr20	-	1352719	1356247	exonic	NM_000801	FKBP1A	CTCCTCCCTTAGCTCCCTGTTCTTGGGGATGCTTGAAGATGGAAAGAAATTTGATTCCTC	67656.5	25052	4924.5	14.6895	14.321	13.7398	hsa-miR-660-3p	hsa-miR-1298-3p	hsa-miR-215-3p	hsa-miR-661	hsa-miR-223-3p
ASCRP3006284	1.55427	up	hsa_circRNA_101141	hsa_circ_0005785	circBase	chr12	-	110819556	110834257	exonic	NM_016238	ANAPC7	CTCGCACCTTGTCGCTTAGATTGTTATGAAGTGAGTTATTCTCCCCACCTCAGAAGTACC	4067	994	707	10.6944	10.0607	10.0557	hsa-miR-526b-5p	hsa-miR-181d-5p	hsa-miR-181b-5p	hsa-miR-338-3p	hsa-miR-181a-5p
ASCRP3006297	2.55278	up	hsa_circRNA_400073	hsa_circ_0092361	circBase	chr3	+	42569005	42569345	intronic	ENST00000325123	VIPR1	CTCGTATTTCAGGATGGGTCACAGGCCTCAAAGCAAACCTGGCAAGTGTCCCTCCCACAG	1833.5	357	261	9.70509	8.4896	8.21645	hsa-miR-874-5p	hsa-miR-637	hsa-miR-708-5p	hsa-miR-339-5p	hsa-miR-661
ASCRP3006301	1.9541	up	hsa_circRNA_015164	hsa_circ_0015164	circBase	chr1	-	169446392	169446995	exonic	NM_006996	SLC19A2	CTCTAAATATGGAGGAGCCTCCCGTGGAGGAACCGGTCTTCAATGAAATTTATCCAGTAT	127	75	55	6.44745	5.42982	5.53208	hsa-miR-1183	hsa-miR-6768-5p	hsa-miR-4252	hsa-miR-3929	hsa-let-7b-5p
ASCRP3006304	1.88433	up	hsa_circRNA_102613	hsa_circ_0052523	circBase	chr2	+	9484660	9484764	exonic	NM_003887	ASAP2	CTCTACAAGAAGAGTGACGGGACTCCCAAATTCGTCAGAGCACAGCTTATAGCTTACATC	295	124	108.5	7.56686	6.60025	6.70537	hsa-miR-485-5p	hsa-miR-423-3p	hsa-miR-670-5p	hsa-miR-125a-5p	hsa-miR-185-3p
ASCRP3006314	1.65357	up	hsa_circRNA_406780		25070500	chr6	-	43193384	43194133	sense overlapping	NM_006443	DNPH1	CTCTAGTACCATTCCTTCCTCTTAGCCCCAGGAGCAAATTAAAAGGGGAAGAGGCTGCTG	2951	804	477	10.2815	9.76946	9.34231	hsa-miR-6797-5p	hsa-miR-1249-5p	hsa-miR-4779	hsa-miR-4739	hsa-miR-4533
ASCRP3006323	1.56312	up	hsa_circRNA_085931	hsa_circ_0085931	circBase	chr8	+	145065367	145067583	exonic	NM_000837	GRINA	CTCTCAATTTGTTGTCAGTGAAATTCCAATAAATGGGATTTGCTCTCTGCGGGCGGACCG	138.5	85	74	6.5878	5.84186	6.04488	hsa-miR-6803-5p	hsa-miR-6752-5p	hsa-miR-762	hsa-miR-6756-5p	hsa-miR-6848-5p
ASCRP3006330	1.53493	up	hsa_circRNA_103580	hsa_circ_0068851	circBase	chr4	-	1696500	1705427	exonic	NM_006527	SLBP	CTCTCAGGATGACTTTCTTTACCACTCCTGAAGGCCCTAAACCCCGTTCCAGATGCTCTG	226	124	94.5	7.26465	6.70767	6.5853	hsa-miR-876-5p	hsa-miR-22-5p	hsa-miR-494-5p	hsa-miR-10b-3p	hsa-miR-616-3p
ASCRP3006339	1.67268	up	hsa_circRNA_066113	hsa_circ_0066113	circBase	chr3	-	52777367	52786352	exonic	NM_003157	NEK4	CTCTCCTCTGACTGCAGCGTCACTCAGGGTGAAGGCAAATGTTTGTCCCAGGAGAAACCC	1128	438.5	227	9.1394	8.80353	7.99094	hsa-miR-6783-3p	hsa-miR-1304-3p	hsa-miR-4695-5p	hsa-miR-661	hsa-miR-6739-3p
ASCRP3006346	1.66947	up	hsa_circRNA_104105	hsa_circ_0076260	circBase	chr6	+	38702249	38718365	exonic	NM_001206927	DNAH8	CTCTCTATAACCATGACCTAAATGTGGTCGAACTATTGCTGGAGCAACTAAAGGGGCAAA	129	89	57.5	6.48954	5.96822	5.53208	hsa-miR-563	hsa-miR-98-3p	hsa-miR-767-3p	hsa-let-7a-3p	hsa-let-7f-1-3p
ASCRP3006348	1.87252	up	hsa_circRNA_103461	hsa_circ_0067185	circBase	chr3	-	127429418	127500738	exonic	NM_007283	MGLL	CTCTCTCGGAATAAGACAGAGGGCCCTCATCTTTGTGTCCCATGGAGCCGGAGAGCACAG	312.5	148	89	7.64762	7.01799	6.46729	hsa-miR-198	hsa-miR-671-5p	hsa-miR-766-3p	hsa-miR-670-5p	hsa-miR-382-5p
ASCRP3006349	2.10356	up	hsa_circRNA_407176		25070500	chr9	+	37126308	37127260	intronic	ENST00000534928	ZCCHC7	CTCTCTCTGCTTGGTACCACAGCTTCAAGGTTACTGACTTTTTATGATGTTTGGTGGCTA	6797	2225	459	11.3407	11.2746	9.26127	hsa-miR-627-3p	hsa-miR-6821-3p	hsa-miR-3609	hsa-miR-3185	hsa-miR-29a-5p
ASCRP3006350	1.68329	up	hsa_circRNA_406828		25070500	chr6	+	110531909	110534363	exonic	NM_015891	CDC40	CTCTCTCTGGCCATTTATTGCTGTCTTGTTCCATGGACTGTAAAATTAAGGAAGAGCAAA	8076	3370	615	11.5492	11.8279	9.76795	hsa-miR-4662a-3p	hsa-miR-4778-3p	hsa-miR-6766-3p	hsa-miR-302b-5p	hsa-miR-6758-5p
ASCRP3006351	1.51606	up	hsa_circRNA_001005	hsa_circ_0001005	circBase	chr2	-	53921020	53978078	exonic	NM_016115	ASB3	CTCTCTGCTCGTGCCTCAAACGCTTGGATTCTACAGCAACATATTGATTCATCTGAAAAC	1272	585	242	9.28449	9.24561	8.12273	hsa-miR-5010-3p	hsa-miR-548q	hsa-miR-186-5p	hsa-miR-324-3p	hsa-miR-1179
ASCRP3006353	1.75937	up	hsa_circRNA_007237	hsa_circ_0007237	circBase	chr3	-	178519580	178639698	sense overlapping	NR_126560	KCNMB2-AS1	CTCTCTTCTAAGGTTGCTATGACTTCCCAGCAGTAACCCTCTTCCACATGGTGTCTCATG	2623	758	399	10.1336	9.68113	8.95596	hsa-miR-3916	hsa-miR-3662	hsa-miR-1277-5p	hsa-miR-1252-5p	hsa-miR-4739
ASCRP3006364	2.24433	up	hsa_circRNA_102173	hsa_circ_0002056	circBase	chr17	-	62782684	62793527	exonic	NR_024386	PLEKHM1P	CTCTGAGTTTGACACCACAATCAGGCTGCTCCCGGCAGATCGGCTTCTCCTTTGTACGAC	2274	449	354.5	9.96828	8.84347	8.76052	hsa-miR-125a-3p	hsa-miR-762	hsa-miR-185-3p	hsa-miR-361-3p	hsa-miR-605-3p
ASCRP3006365	1.51643	up	hsa_circRNA_089651	hsa_circ_0089651	circBase	chr9	-	140086068	140086626	exonic	NM_001128228	TPRN	CTCTGATGATGGACTCAATAAACAGCACTGGACAAGGCTCTCACACCCGCCAGTCAGAAT	307	156.5	122.5	7.60965	7.05191	6.96604	hsa-miR-4763-3p	hsa-miR-6893-5p	hsa-miR-6862-3p	hsa-miR-762	hsa-miR-4685-5p
ASCRP3006368	1.77328	up	hsa_circRNA_103378	hsa_circ_0003795	circBase	chr3	+	50142509	50143142	exonic	NM_005778	RBM5	CTCTGCAATGACTCTGAACAGGAAGTGCCTCCTGGAACCACAGAGTCGGTTCAGTCTGTG	198	96	82	7.06364	6.12974	6.34469	hsa-miR-27a-3p	hsa-miR-27b-3p	hsa-miR-140-3p	hsa-miR-216a-3p	hsa-miR-433-3p
ASCRP3006376	1.71564	up	hsa_circRNA_406988		25070500	chr7	+	102489106	102489847	antisense	NM_145032	FBXL13	CTCTGCGTGTGCTGTGGTTTCCACTAAACACTAAAATGAGGAAAGAGGAATCAGAAATGC	367.5	231.5	91	7.83198	7.73684	6.36962	hsa-miR-526b-5p	hsa-miR-619-5p	hsa-miR-6747-3p	hsa-miR-6878-3p	hsa-miR-767-5p
ASCRP3006377	1.77177	up	hsa_circRNA_032233	hsa_circ_0032233	circBase	chr14	-	65405871	65409531	sense overlapping	NM_002083	GPX2	CTCTGCTAGAAGAGACCAATAAAGGGCAGGTGTGGAAACGGCCTTCCTGGCTCCTCCTTC	904	258.5	256	8.89867	7.93333	8.21362	hsa-miR-1200	hsa-miR-5088-5p	hsa-miR-7111-5p	hsa-miR-1249-5p	hsa-miR-4644
ASCRP3006385	1.73826	up	hsa_circRNA_406567		25070500	chr4	-	177630122	177632804	sense overlapping	NM_005429	VEGFC	CTCTGTGATCAGTTATTTGAAATTACAGTGCCTCTCTCTCAAGGCCCCAAACCAGTAACA	6612	1490	822	11.3078	10.6587	10.3617	hsa-miR-7161-3p	hsa-miR-548i	hsa-miR-548ar-5p	hsa-miR-5093	hsa-miR-620
ASCRP3006394	1.76114	up	hsa_circRNA_022981	hsa_circ_0022981	circBase	chr11	-	66133406	66133702	exonic	NM_001532	SLC29A2	CTCTTACTTCCTGTGGATCTGGCTGACAGCGCTGTGCCTTGTGTTGGTCTTCACAGTCAC	227	126	77.5	7.22582	6.64658	6.17204	hsa-miR-4271	hsa-miR-484	hsa-miR-4511	hsa-miR-6780b-5p	hsa-miR-345-5p
ASCRP3006396	2.18278	up	hsa_circRNA_104475	hsa_circ_0082182	circBase	chr7	+	128317617	128323309	exonic	uc003vnl.3	FAM71F2	CTCTTATAATGCTCCTTTTCCACTGTGAGCCAAGTGACCTTGGGAGAGGCTTCTCCCCCT	1638.5	373	274	9.571	8.55867	8.33102	hsa-miR-34c-5p	hsa-miR-449a	hsa-miR-449b-5p	hsa-miR-34a-5p	hsa-miR-34b-5p
ASCRP3006400	1.78016	up	hsa_circRNA_092570	hsa_circ_0001702	circBase	chr7	+	45010607	45011361	antisense	NM_033054	MYO1G	CTCTTCAGGACTGAAGCCGATGACCCTCATGGCCTCGGTCACTGCCTGGCCCTCCTTCTG	1643.5	381	382	9.57258	8.59845	8.88271	hsa-miR-3064-5p	hsa-miR-6504-5p	hsa-miR-6781-3p	hsa-miR-6858-5p	hsa-miR-6763-5p
ASCRP3006401	1.57255	up	hsa_circRNA_404218		25242744	chr9	-	100897087	100899970	exonic	NM_003389	CORO2A	CTCTTCAGTGCTGGCTATGACTACAAGACAGGGAAGTTGGACCCCCACTACCCAAAAGTC	372	174	140	7.84876	7.25366	7.13765	hsa-miR-23b-5p	hsa-miR-342-5p	hsa-miR-23a-5p	hsa-miR-4664-5p	hsa-miR-7161-3p
ASCRP3006402	1.60829	up	hsa_circRNA_404853		25070500	chr11	-	16133348	16208501	exonic	NM_017508	SOX6	CTCTTCCCCCCTGGAATAACATACAAACCAGGTACACCTGAGAGCCTGGCAGAAAAAGAA	10477	2788	1105.5	11.9468	11.6023	10.9203	hsa-miR-1228-5p	hsa-miR-367-5p	hsa-miR-6501-5p	hsa-miR-3692-5p	hsa-miR-22-3p
ASCRP3006415	1.55473	up	hsa_circRNA_000046	hsa_circ_0000059	circBase	chr1	+	40506473	40506637	intronic	ENST00000340450	CAP1	CTCTTGGGCGCGGTCTCTTGAGGTGAGGGTGTGCAGCTTGGTAGGGATTGGGGTCCCTTC	1147	387	292	9.15782	8.61387	8.42845	hsa-miR-21-3p	hsa-miR-637	hsa-miR-128-2-5p	hsa-miR-296-5p	hsa-miR-328-3p
ASCRP3006432	1.57114	up	hsa_circRNA_101627	hsa_circ_0005053	circBase	chr15	+	85607600	85626875	exonic	NM_002605	PDE8A	CTGAAACTCAGGTAGCAGTAGCTGATGTGCAGTTTGGCCCCATGAGATTTCATCAAGATC	199	110.5	93	7.06902	6.38697	6.44745	hsa-miR-329-5p	hsa-miR-33b-3p	hsa-miR-377-5p	hsa-miR-216a-5p	hsa-miR-892a
ASCRP3006450	1.55022	up	hsa_circRNA_101907	hsa_circ_0040932	circBase	chr16	+	89576897	89579445	exonic	NM_003119	SPG7	CTGAAGAGGACGAAGAGCTTACAATTGAGACTGCTAACCCCTACCTTTGAAGGGATCAAC	153	100	70.5	6.7214	6.22121	5.95665	hsa-miR-188-5p	hsa-miR-524-3p	hsa-miR-525-3p	hsa-miR-22-5p	hsa-miR-142-5p
ASCRP3006464	2.65087	up	hsa_circRNA_085993	hsa_circ_0085993	circBase	chr8	-	145317005	145318513	exonic	uc003zbm.3	BOP1	CTGAAGTCAACAGAGCCTTTACCCTGTGGCTCTGACGACGGCTCCCTGCGGCTCTGGGAG	1002	202	192	9.03027	7.50599	7.74162	hsa-miR-6745	hsa-miR-3065-3p	hsa-miR-370-5p	hsa-miR-6511a-5p	hsa-miR-4717-5p
ASCRP3006485	2.79348	up	hsa_circRNA_401218		25242744	chr14	-	23530292	23530831	exonic	NM_014977	ACIN1	CTGACAGCCAGCTGGATTATCACCGAGGCCTCTTGGTGGACCGTCCCTCTGAAACTAAGA	379	124	83	7.86278	6.56131	6.20011	hsa-miR-6828-3p	hsa-miR-6842-5p	hsa-miR-6803-5p	hsa-miR-4787-5p	hsa-miR-6752-5p
ASCRP3006489	1.50071	up	hsa_circRNA_020235	hsa_circ_0020235	circBase	chr10	-	123274636	123279683	exonic	NM_001144918	FGFR2	CTGACCAAACGTATCCCCCTGCGGAGACAGAGCGATCGCCTCACCGGCCCATCCTCCAAG	643	277	198	8.49328	8.02342	7.79185	hsa-miR-889-5p	hsa-miR-589-5p	hsa-miR-4458	hsa-miR-622	hsa-miR-618
ASCRP3006541	1.69044	up	hsa_circRNA_004994	hsa_circ_0004994	circBase	chr20	-	33954359	33971936	exonic	NM_018244	UQCC1	CTGATACATTCAATTCATGGTTTCTTATAACCCTACTCCACGTCTGTGGCCCCAGATGAG	206	104	96	7.08947	6.19684	6.46729	hsa-miR-141-5p	hsa-miR-6835-3p	hsa-miR-135a-5p	hsa-miR-135b-5p	hsa-miR-4482-3p
ASCRP3006561	1.51311	up	hsa_circRNA_034805	hsa_circ_0034805	circBase	chr15	+	42579888	42603044	exonic	NM_198141	GANC	CTGATGTCTTCAAACAGTACTCACACCTTACAGGTTCCTCTCCTGGCTGAAATTTATGGT	3585	906.5	679	10.5459	9.93065	9.96606	hsa-miR-199b-5p	hsa-miR-1224-5p	hsa-miR-4524a-5p	hsa-miR-199a-5p	hsa-miR-4524b-5p
ASCRP3006569	2.08761	up	hsa_circRNA_020706	hsa_circ_0020706	circBase	chr11	+	810233	812876	exonic	NM_001004	RPLP2	CTGCAAATAAAGCCTTTTTACACATCTCGATGCGCTACGTCGCCTCCTACCTGCTGGCTG	240.5	94	96	7.30322	6.01545	6.46729	hsa-miR-214-3p	hsa-miR-3619-5p	hsa-miR-761	hsa-miR-6510-5p	hsa-miR-6722-3p
ASCRP3006571	2.17609	up	hsa_circRNA_059617	hsa_circ_0059617	circBase	chr20	-	23614293	23618574	exonic	uc002wtn.1	CST3	CTGCAATAAAATAGTAGCATCGGCCGCAGCGGGTCCTCTCTATCTAGCTCCAGCCTCTCG	697.5	182	182.5	8.59596	7.33112	7.61733	hsa-miR-6752-5p	hsa-miR-6756-5p	hsa-miR-6722-3p	hsa-miR-150-3p	hsa-miR-4763-3p
ASCRP3006593	1.50655	up	hsa_circRNA_404522		25070500	chr1	+	62479014	62483619	intronic	ENST00000545929	INADL	CTGCCATTATTAAGACTGCCCCATCAAAGGTCAAGCTGGTTTTCATCAGTCACTTCGAAG	349	179	131.5	7.77164	7.29176	7.06902	hsa-miR-5787	hsa-miR-1285-3p	hsa-miR-1273g-3p	hsa-miR-6848-5p	hsa-miR-4421
ASCRP3006605	1.534	up	hsa_circRNA_000265	hsa_circ_0000265	circBase	chr10	-	126310872	126311001	intronic	ENST00000494792	RP11-12J10.3	CTGCGAGCAGATGGCAGCCCTTCTCTGTGGCTGACAGGTCACTGAGTGATAAGCATGGTT	138.5	95	69	6.5878	6.03758	5.90342	hsa-miR-6884-5p	hsa-miR-377-5p	hsa-miR-485-5p	hsa-miR-593-5p	hsa-miR-6824-3p
ASCRP3006629	1.80032	up	hsa_circRNA_101862	hsa_circ_0002599	circBase	chr16	+	70497071	70497677	exonic	NM_145059	FUK	CTGCTGAACACCTGAGTGCCCGGGCAGGCTTCACTGAAGCCCCTCCGCTTGGCCAGAATG	263	121	101.5	7.41452	6.54724	6.5853	hsa-miR-761	hsa-miR-214-3p	hsa-miR-619-3p	hsa-miR-145-5p	hsa-miR-326
ASCRP3006632	1.60853	up	hsa_circRNA_101853	hsa_circ_0004354	circBase	chr16	+	69317950	69318147	exonic	NM_006750	SNTB2	CTGCTGAGCTGATCAAGGAAGTCTCTCTAGGTTGGTTCATTCTGGCTCCGGATGTCGATC	152	95	73	6.71226	6.03758	6.01545	hsa-miR-345-3p	hsa-miR-146b-3p	hsa-miR-16-5p	hsa-miR-195-5p	hsa-miR-874-3p
ASCRP3006638	1.87619	up	hsa_circRNA_401474		25242744	chr15	-	79083481	79090455	exonic	NM_014272	ADAMTS7	CTGCTGGAAGATGAGGAGAAAGGTGTGTTCCAGCTCTCCAACGAGGACTACTTCATTGAG	865.5	287	200.5	8.85104	8.08138	7.80508	hsa-miR-138-5p	hsa-miR-3194-5p	hsa-miR-1204	hsa-miR-3170	hsa-miR-762
ASCRP3006654	1.92983	up	hsa_circRNA_012871	hsa_circ_0012871	circBase	chr1	-	65323338	65335157	exonic	NM_002227	JAK1	CTGCTTTGAGAAGTCTGAGGGACAGTATGATTTGGTGAAATGCCTGGCTCCTATTCGAGA	243	108.5	90.5	7.32663	6.35648	6.39984	hsa-miR-33a-3p	hsa-miR-205-3p	hsa-miR-4793-5p	hsa-miR-6868-3p	hsa-miR-1248
ASCRP3006665	1.66848	up	hsa_circRNA_103160	hsa_circ_0062261	circBase	chr22	-	19462590	19463125	exonic	NM_005659	UFD1L	CTGGACCAACTCATTCTCTTTCAACATGTTCGACCACCCTATTCCCAGGGTCTTCCAAAA	718	257	204	8.64213	7.94313	7.86407	hsa-miR-147a	hsa-miR-503-5p	hsa-miR-885-3p	hsa-miR-370-3p	hsa-miR-215-3p
ASCRP3006673	1.83038	up	hsa_circRNA_102196	hsa_circ_0045737	circBase	chr17	-	73897062	73898235	exonic	NM_032478	MRPL38	CTGGAGCCAGATGCTGAGTACCTCCACTGGCTGCTATCCCAAAGAGAAGATTGATATTGG	689	275	160.5	8.57736	8.02941	7.38102	hsa-miR-877-3p	hsa-miR-365a-5p	hsa-miR-512-5p	hsa-miR-128-1-5p	hsa-miR-128-3p
ASCRP3006676	1.78365	up	hsa_circRNA_003494	hsa_circ_0003494	circBase	chr1	-	52861717	52863535	exonic	NM_004153	ORC1	CTGGAGCTTGGCAACTCTGATCCTCCTCCTAAGAAACGTGCTCGAGTACAGTGGTTTGTC	2343	646.5	397	10.0078	9.41456	8.9313	hsa-miR-7703	hsa-miR-4793-3p	hsa-miR-6881-5p	hsa-miR-8057	hsa-miR-501-5p
ASCRP3006679	1.53666	up	hsa_circRNA_013433	hsa_circ_0013433	circBase	chr1	-	109865553	109867711	exonic	NM_002959	SORT1	CTGGAGGACTTTCTCTGGTTCTCCACAGACGAAGGTCAATGCTGGCAAACCTACACGTTC	299	151.5	118	7.58137	7.01799	6.90515	hsa-miR-127-5p	hsa-miR-152-5p	hsa-miR-6511a-5p	hsa-miR-615-5p	hsa-miR-551b-5p
ASCRP3006683	1.75741	up	hsa_circRNA_104466	hsa_circ_0003655	circBase	chr7	+	127344892	127361454	exonic	NM_014390	SND1	CTGGAGGGGGAGAACACCCAGAATGGCAACATCACAGAGCTCCTCCTGAAGGAAGGTTTC	260	116	110	7.41346	6.46389	6.73614	hsa-miR-182-5p	hsa-miR-212-5p	hsa-miR-134-3p	hsa-miR-196a-3p	hsa-miR-125a-3p
ASCRP3006709	1.70449	up	hsa_circRNA_104653	hsa_circ_0008303	circBase	chr8	+	97318671	97343323	exonic	NM_014754	PTDSS1	CTGGCATCACAGGAAAGGGACAAAAGCTGACTGAGTTGAATACCTTCTTCTTGAAGCATA	229	126	88	7.25288	6.62238	6.34469	hsa-miR-665	hsa-miR-134-3p	hsa-miR-193a-5p	hsa-miR-422a	hsa-miR-491-3p
ASCRP3006725	2.34291	up	hsa_circRNA_057362	hsa_circ_0057362	circBase	chr2	+	189851784	189858808	exonic	NM_000090	COL3A1	CTGGGATTAATGGTAGTCCTGGTGGTAAAGGCGAAATGAACTATTCTCCCCAGTATGATT	964	253	185	8.98922	7.88989	7.63195	hsa-miR-665	hsa-miR-4726-5p	hsa-miR-328-5p	hsa-miR-6798-5p	hsa-miR-4733-3p
ASCRP3006750	1.60135	up	hsa_circRNA_007901	hsa_circ_0007901	circBase	chr8	+	98827555	98837381	exonic	NM_018407	LAPTM4B	CTGGTTTATGTTACCAGCAATGACACTACGACATGTGCATTGCCATTGCGATTTCTCTTC	96	66	54.5	6.04488	5.25202	5.47916	hsa-miR-4490	hsa-miR-3913-3p	hsa-miR-4299	hsa-miR-3156-5p	hsa-miR-133a-5p
ASCRP3006754	1.55918	up	hsa_circRNA_044334	hsa_circ_0044334	circBase	chr17	+	46022924	46026674	exonic	NM_018129	PNPO	CTGTAATAAAAGCCTATCAGCCGTGCACTTTAGACTCTAATCCCTTTGCTTCCCTTGTCT	649	231	225.5	8.50259	7.75002	7.97359	hsa-miR-1273h-5p	hsa-miR-7851-3p	hsa-miR-3192-5p	hsa-miR-6756-5p	hsa-miR-6779-5p
ASCRP3006761	1.5867	up	hsa_circRNA_048545	hsa_circ_0048545	circBase	chr19	-	3976053	3985461	exonic	NM_001961	EEF2	CTGTACTAGTGCCATTGGAATAATAAATTTGATAAGGTGGTGACTCTTCCGCCGTCGTCG	212	122	92	7.15715	6.54724	6.435	hsa-miR-4632-5p	hsa-miR-6721-5p	hsa-miR-5698	hsa-miR-6879-5p	hsa-miR-6751-5p
ASCRP3006796	1.63949	up	hsa_circRNA_102466	hsa_circ_0049785	circBase	chr19	+	14705443	14706127	exonic	NM_207390	CLEC17A	CTGTGAATCTTGAGCCTTCTCCATTGCAGCCATCCCTGGCCGCAAAGGAAACAGAGAAAC	1245	388.5	296.5	9.25292	8.62427	8.45508	hsa-miR-575	hsa-miR-552-3p	hsa-miR-765	hsa-miR-381-5p	hsa-miR-215-3p
ASCRP3006800	1.759	up	hsa_circRNA_400042	hsa_circ_0092302	circBase	chr19	-	2431110	2431310	intronic	ENST00000325327	LMNB2	CTGTGACTGTTTTGGAACCCAGAACAGAATGTGTAGCTCACAGGGGGGGTCCCCTGAGAG	127.5	83	57	6.45295	5.74431	5.53208	hsa-miR-671-5p	hsa-miR-380-5p	hsa-miR-873-5p	hsa-miR-758-5p	hsa-miR-629-3p
ASCRP3006801	1.77504	up	hsa_circRNA_009449	hsa_circ_0009449	circBase	chr1	-	5964676	5993389	exonic	NM_015102	NPHP4	CTGTGAGCAGAGATGGCACCTTTGATGCTGGCAGCTTCGGTCACCTCTCTGTCCAACCTG	317.5	144.5	110	7.64762	6.91814	6.7214	hsa-miR-3192-5p	hsa-miR-3620-5p	hsa-miR-6777-5p	hsa-miR-6889-5p	hsa-miR-4688
ASCRP3006832	1.867	up	hsa_circRNA_000874	hsa_circ_0000874	circBase	chr19	-	3977580	3978020	intronic	ENST00000600794	EEF2	CTGTGTGAGGAGAACATGCGGGGTGTCCGCCCGTCAGGAGCTCAAGCAGCGGGCGCGCTA	204	108	74	7.11658	6.34025	6.09147	hsa-miR-6794-5p	hsa-miR-6787-3p	hsa-miR-6781-5p	hsa-miR-431-5p	hsa-miR-4734
ASCRP3006839	1.61117	up	hsa_circRNA_002086	hsa_circ_0001693	circBase	chr7	-	30590251	30601744	exonic	uc003tbd.3	LOC401320	CTGTGTTCTATCCACAGTTTTCCTAAAATTCCCTTTTCCACTGGTGTGTGGTGCAAGATG	468	191.5	170	8.12251	7.38749	7.48131	hsa-miR-153-5p	hsa-miR-185-3p	hsa-miR-199a-5p	hsa-miR-627-3p	hsa-miR-485-5p
ASCRP3006841	1.79598	up	hsa_circRNA_104319	hsa_circ_0079492	circBase	chr7	+	16720925	16729531	exonic	NM_014038	BZW2	CTGTTACCTCGTCTTTGAGAAAAGCCAACTTAGACAAGAGGCTGCTTCCCCTGGAGGAAC	799	235	231	8.75913	7.77219	8.05653	hsa-miR-105-5p	hsa-miR-515-3p	hsa-miR-532-5p	hsa-miR-579-3p	hsa-miR-627-3p
ASCRP3006845	2.05383	up	hsa_circRNA_001379	hsa_circ_0000516	circBase	chr14	+	20811398	20811483	antisense	NR_002312	RPPH1	CTGTTAGGGCCGCCTCTGGCCCTATCTGACCTCGCGCGGAGCCCCGTTCTCTGGGAACTC	833	208	225.5	8.80635	7.54514	7.99094	hsa-miR-18b-3p	hsa-miR-670-5p	hsa-miR-23a-5p	hsa-miR-125a-3p	hsa-miR-125b-5p
ASCRP3006851	1.82371	up	hsa_circRNA_406437		25070500	chr4	-	2341179	2355800	exonic	NM_020972	ZFYVE28	CTGTTCGCAGAGTTTGAGCTCAGAGGTCGGATCCGCAGCTGCTTGCCCGGTTCTACTATG	125	75	58.5	6.42594	5.57054	5.54759	hsa-miR-6736-3p	hsa-miR-637	hsa-miR-4267	hsa-miR-4673	hsa-miR-6803-5p
ASCRP3006871	1.52519	up	hsa_circRNA_032244	hsa_circ_0032244	circBase	chr14	+	65879447	66028484	exonic	NR_038170	FUT8	CTTAAAACAACAGAATGAAGACTTGAGGCGAATGGCCGAATCTCTCCGATTCGCGCGCGC	127.5	90.5	62	6.4761	5.95665	5.77757	hsa-miR-6787-5p	hsa-miR-6756-5p	hsa-miR-6797-5p	hsa-miR-762	hsa-miR-3937
ASCRP3006872	1.54669	up	hsa_circRNA_101367	hsa_circ_0001998	circBase	chr14	+	65922338	66028484	exonic	NM_178155	FUT8	CTTAAAACAACAGAATGAAGACTTGAGGCGAATGGCCGAATCTCTCCGGTTGCTGCTTTT	194	116.5	85.5	7.02907	6.50551	6.29427	hsa-miR-570-3p	hsa-miR-455-3p	hsa-miR-17-3p	hsa-miR-552-3p	hsa-miR-548c-3p
ASCRP3006904	1.51847	up	hsa_circRNA_008546	hsa_circ_0008546	circBase	chr15	-	43242459	43258484	exonic	NM_174916	UBR1	CTTACTTGGATGAATATGGAGAAACAGACCCTGGCCTGAACTCCATTGGGTGTGATATTC	459	220	160	8.0999	7.6277	7.36688	hsa-miR-1273h-3p	hsa-miR-6721-5p	hsa-miR-3714	hsa-miR-4778-3p	hsa-miR-6819-3p
ASCRP3006931	2.203	up	hsa_circRNA_025500	hsa_circ_0025500	circBase	chr12	-	12672795	12715448	exonic	NM_030640	DUSP16	CTTCAACTCTGTTCACCTGCTTGCAGGTTTTTAAACGATTATTACCACCTCTCTCTCCCC	11538	1876.5	1076	12.0736	10.991	10.8772	hsa-miR-6809-3p	hsa-miR-877-3p	hsa-miR-6856-5p	hsa-miR-6881-3p	hsa-miR-6830-3p
ASCRP3006933	1.79503	up	hsa_circRNA_001754	hsa_circ_0000559	circBase	chr14	-	89747293	89750866	exonic	ENST00000557718	FOXN3	CTTCAAGAGAAATGGAGCCCTTCTCCAAGGGAAGGATGACTAAGAGTTTAGTGCTGGAAG	827.5	313.5	186	8.80353	8.25592	7.66312	hsa-miR-136-5p	hsa-miR-877-3p	hsa-miR-421	hsa-miR-153-3p	hsa-miR-363-5p
ASCRP3006969	1.50156	up	hsa_circRNA_104413	hsa_circ_0080724	circBase	chr7	-	75197502	75203206	exonic	NM_005338	HIP1	CTTCATGGAGCAGTTTACAAATATTCAACTCCCTGGACATGTCCCGCTCTGTGTCCGTGA	169	102	88	6.85722	6.19684	6.34469	hsa-miR-328-5p	hsa-miR-663a	hsa-miR-431-5p	hsa-miR-17-3p	hsa-miR-744-5p
ASCRP3006990	1.59111	up	hsa_circRNA_035038	hsa_circ_0035038	circBase	chr15	+	44085172	44086134	exonic	NR_037672	SERF2	CTTCCCCTCAGGCGGTAACCAGCGTGAGCTCGCCCGCCAGAAGAATATGAAAAAGCAGAG	322.5	168	115.5	7.67905	7.18592	6.83212	hsa-miR-6735-5p	hsa-miR-6728-3p	hsa-miR-4632-5p	hsa-miR-1282	hsa-miR-4515
ASCRP3006992	1.88511	up	hsa_circRNA_104616	hsa_circ_0002003	circBase	chr8	+	48320422	48353104	exonic	NM_001080394	SPIDR	CTTCCCTCCCTGAGGTGGACTAGCAGAAAGACTAAATGGACTGCAGAATCGAGAGAGATC	5037.5	1261.5	598	10.9628	10.3869	9.70941	hsa-miR-377-3p	hsa-miR-891b	hsa-miR-511-5p	hsa-miR-596	hsa-miR-767-3p
ASCRP3006997	2.6439	up	hsa_circRNA_405724		25070500	chr19	-	7692128	7693184	exonic	NM_020196	XAB2	CTTCCTCAAGGAGGAAGAGGACCTCCCCTATGAGGAGGAAATCATGCGGAACCAATTCTC	342	109	87	7.7343	6.31857	6.34469	hsa-miR-34a-5p	hsa-miR-34c-5p	hsa-miR-4455	hsa-miR-4692	hsa-miR-2682-5p
ASCRP3007000	1.61698	up	hsa_circRNA_100842	hsa_circ_0022591	circBase	chr11	+	62652648	62653080	exonic	NM_002394	SLC3A2	CTTCCTGGACAGGCTCTTGATTGCGGGGACTAACTCCTCCGACCTTCAGCAGATCCTGAG	189.5	101.5	91.5	7.00588	6.16536	6.4598	hsa-miR-23b-5p	hsa-miR-429	hsa-miR-766-3p	hsa-miR-200b-3p	hsa-miR-615-5p
ASCRP3007003	1.87563	up	hsa_circRNA_405324		25070500	chr15	+	43008874	43011764	sense overlapping	NM_020759	STARD9	CTTCCTTCCTTGGGGCATACAAACTTGCCTGATTCCAGGGATGTATGGATAGGGGATGAG	47350.5	12411.5	3627	14.1462	13.311	13.1666	hsa-miR-1182	hsa-miR-4524b-3p	hsa-miR-671-5p	hsa-miR-939-3p	hsa-miR-5008-5p
ASCRP3007039	1.87079	up	hsa_circRNA_104387	hsa_circ_0080425	circBase	chr7	+	70880874	70886091	exonic	NM_022479	WBSCR17	CTTCTCTCCCCATCAGAGGAGCTGAAGGTCCCCCTAGAGGAGTATGTCCACAAACGCTAC	74341	31929	3541	14.8006	14.664	13.13	hsa-miR-24-3p	hsa-miR-608	hsa-miR-29a-5p	hsa-miR-382-5p	hsa-miR-493-5p
ASCRP3007043	1.63015	up	hsa_circRNA_100207	hsa_circ_0012277	circBase	chr1	+	46290104	46295253	exonic	NM_015112	MAST2	CTTCTCTTACTGCTGGCCTGGATGTAGTAACTGGAGTTAGTCCCCTGCTCTTCAGGAAAC	3102.5	812	522	10.3379	9.7814	9.48445	hsa-miR-378a-5p	hsa-miR-646	hsa-miR-18a-5p	hsa-miR-18b-5p	hsa-miR-214-5p
ASCRP3007047	1.78168	up	hsa_circRNA_101257	hsa_circ_0030062	circBase	chr13	-	41826780	41837620	exonic	uc001uxx.3	MTRF1	CTTCTGAATTATACACCAGCAGATTATGGTACTCACAGTTCTTTCCTGATCTTCCCCGCC	863	251	249	8.84817	7.87409	8.15577	hsa-miR-301a-3p	hsa-miR-520f-3p	hsa-miR-148a-5p	hsa-miR-520c-3p	hsa-miR-520b
ASCRP3007068	1.8113	up	hsa_circRNA_406142		25070500	chr21	-	34974539	34985912	exonic	NM_145858	CRYZL1	CTTGAAGATAAGCAGTGCCTTGAAAGATTCAGACCTCCCATAGGAATTTTGCCCCTGGAC	353.5	131.5	137	7.79185	6.75741	7.11224	hsa-miR-4644	hsa-miR-3678-3p	hsa-miR-6847-3p	hsa-miR-4999-5p	hsa-miR-521
ASCRP3007080	2.05624	up	hsa_circRNA_400040	hsa_circ_0092305	circBase	chr17	-	79872718	79873138	intronic	ENST00000328666	SIRT7	CTTGACTCCTGGTGGTTGGACCTGTTGTGTGTTTTACTTTCTAGGAGCTCCCCCTCTGAA	793	287.5	154	8.75357	8.10951	7.31761	hsa-miR-149-3p	hsa-miR-30b-3p	hsa-miR-501-3p	hsa-miR-185-3p	hsa-miR-324-3p
ASCRP3007092	1.56213	up	hsa_circRNA_101822	hsa_circ_0006275	circBase	chr16	-	58610366	58617086	exonic	NM_016284	CNOT1	CTTGATGTGGCCCAGGACTTGAAGTATTGAAGAATGTCGCAATATAATCGTGCAGTTTGG	245	123	111	7.34005	6.62238	6.77068	hsa-miR-362-5p	hsa-miR-767-3p	hsa-miR-571	hsa-miR-500a-5p	hsa-miR-497-3p
ASCRP3007098	1.8806	up	hsa_circRNA_102207	hsa_circ_0045881	circBase	chr17	+	76198579	76198832	exonic	NM_001010982	AFMID	CTTGCCTTTCTTCCTGTTCTTTCACGGAGGATACTGGCAGAGCGGAAGCCACCACAAGGG	21761	6774	1512	12.9634	12.684	11.4204	hsa-miR-214-3p	hsa-miR-30b-3p	hsa-miR-545-5p	hsa-miR-587	hsa-miR-761
ASCRP3007102	1.92575	up	hsa_circRNA_003900	hsa_circ_0003900	circBase	chr11	-	61094250	61097546	exonic	NM_001923	DDB1	CTTGGAAACAGGAAAATGTCGAAGCTGAAGCTTCCATGGTGATCGCAGGGGGAGAGCAAG	139	83	58	6.5878	5.77098	5.51378	hsa-miR-6811-5p	hsa-miR-5704	hsa-miR-6719-3p	hsa-miR-3976	hsa-miR-1322
ASCRP3007109	1.50782	up	hsa_circRNA_053882	hsa_circ_0053882	circBase	chr2	+	33002948	33012216	exonic	NM_017735	TTC27	CTTGGACTTACGTGACAAATACAAAGATGTTCAGCTCGGGGTGTGGTTTTCTCTCGGTTG	249	120	125	7.34005	6.52913	6.96604	hsa-miR-3168	hsa-miR-4727-5p	hsa-miR-182-3p	hsa-miR-199a-5p	hsa-miR-103a-2-5p
ASCRP3007113	1.55963	up	hsa_circRNA_092438	hsa_circ_0000749	circBase	chr17	-	27430616	27434207	exonic	NM_078471	MYO18A	CTTGGATCTGGAGAAGAGCAGCTGCTGCATGGGCCTGAGCCGGGTTACCCTGACCACATG	129.5	85	63	6.4761	5.90542	5.76436	hsa-miR-646	hsa-miR-6743-3p	hsa-miR-744-5p	hsa-miR-6736-3p	hsa-miR-3960
ASCRP3007124	1.51848	up	hsa_circRNA_084900	hsa_circ_0084900	circBase	chr8	-	95504879	95550574	exonic	NM_015496	KIAA1429	CTTGGGAAGCACAAGCATGAGACCTTTATAACGTCAAGAGAGACATCTCCCCATACATTT	1936.5	554	441.5	9.78794	9.16967	9.20095	hsa-miR-4778-3p	hsa-miR-877-3p	hsa-miR-6881-3p	hsa-miR-5196-3p	hsa-miR-6809-3p
ASCRP3007132	1.65372	up	hsa_circRNA_403604		25242744	chr6	-	43527914	43541338	exonic	NM_020750	XPO5	CTTGGTCAAGTTTTGTGAGGAGTTTAAAGAAAAGTGTCCTATCTGTGTCCCCTGTGGCTT	738	272	214	8.67295	7.97645	7.918	hsa-miR-6888-3p	hsa-miR-519e-5p	hsa-miR-515-5p	hsa-miR-500b-3p	hsa-miR-6828-5p
ASCRP3007138	1.50213	up	hsa_circRNA_103036	hsa_circ_0060035	circBase	chr20	-	33603810	33609159	exonic	NM_015638	TRPC4AP	CTTGTCCTCCATGGTCACAACCAGAACTGTGACTGTAGCCCGCCTCCATTGTGTTCCCTC	1343.5	430	351	9.35172	8.77266	8.75677	hsa-miR-223-3p	hsa-miR-486-3p	hsa-miR-376c-3p	hsa-miR-16-5p	hsa-miR-497-5p
ASCRP3007139	1.87627	up	hsa_circRNA_001881	hsa_circ_0001881	circBase	chr9	+	111881957	111882086	antisense	NM_032012	TMEM245	CTTGTCGAAGCGCAGCGCCAGCGCCGCGGTCCGCGGGGCCTCCAGGATGAAGTAGACCAG	136	92	48	6.55109	6.03758	5.24886	hsa-miR-6811-3p	hsa-miR-1245b-5p	hsa-miR-6514-3p	hsa-miR-6811-5p	hsa-miR-191-3p
ASCRP3007151	1.61125	up	hsa_circRNA_002134	hsa_circ_0002134	circBase	chr3	+	61608136	61609229	intronic	ENST00000295874	PTPRG	CTTGTTCAGGAGTGACAGATTGCAGTACGTATTTTAGGACCTGCCACCCATTTTGATTTG	261	122	116.5	7.40746	6.60643	6.83212	hsa-miR-4477b	hsa-miR-4668-3p	hsa-miR-6764-5p	hsa-miR-126-5p	hsa-miR-548a-5p
ASCRP3007160	2.70758	up	hsa_circRNA_405558		25070500	chr17	-	28120137	28120955	sense overlapping	NM_033389	SSH2	CTTTAAGGGTTTTTAAAAGTAACTCCCTCCCACAAGAAACAGGCCTGGAGGCAGACAGTG	11148	1527	915	12.0268	10.693	10.4867	hsa-miR-4797-3p	hsa-miR-548a-3p	hsa-miR-4798-5p	hsa-miR-548ba	hsa-miR-384
ASCRP3007191	1.5575	up	hsa_circRNA_401901		25242744	chr17	-	80042674	80042829	exonic	NM_004104	FASN	CTTTCCGCCACTTCCTGCTGGAGGAGGGTGTGTGCTGCTCTCCAACCTCAGCAGCACCTC	4068	1261	602	10.6963	10.3898	9.72441	hsa-miR-4726-3p	hsa-miR-7113-3p	hsa-miR-4730	hsa-miR-3943	hsa-miR-4472
ASCRP3007197	1.55587	up	hsa_circRNA_092483	hsa_circ_0001038	circBase	chr2	-	86308723	86310291	exonic	NM_015425	POLR1A	CTTTCTAGATTTCTTGGTGGTGCCGCCCTCAAGGAATTGAGGAAGCTCAGATAGGAAAAC	262.5	153	98.5	7.41804	7.01148	6.54917	hsa-miR-5000-5p	hsa-miR-6879-5p	hsa-miR-205-5p	hsa-miR-4436b-3p	hsa-miR-6769a-5p
ASCRP3007200	1.5639	up	hsa_circRNA_001067	hsa_circ_0000644	circBase	chr15	-	81195758	81195954	intronic	ENST00000558261	RP11-351M8.1	CTTTCTCCACTTTCTCCCCGTTTACCAGTCTAAGGGGTTGACACAGTGAAACTCCAACTC	90590.5	42945	5316	15.0993	15.0587	13.8496	hsa-miR-143-3p	hsa-miR-299-3p	hsa-miR-589-3p	hsa-miR-148a-5p	hsa-miR-432-5p
ASCRP3007203	1.57054	up	hsa_circRNA_101251	hsa_circ_0006900	circBase	chr13	+	40293372	40301685	exonic	NM_020751	COG6	CTTTCTTCTAAGTGCCACAGTGAAGTTGAACTCCCACCACCTGATCTTGGACCAAGTTCT	771	324	205	8.72061	8.30882	7.82986	hsa-miR-641	hsa-miR-642a-3p	hsa-miR-595	hsa-miR-218-5p	hsa-miR-150-3p
ASCRP3007213	1.96718	up	hsa_circRNA_102438	hsa_circ_0049220	circBase	chr19	-	10270333	10288043	exonic	NM_001379	DNMT1	CTTTGAGAGTTATGAGGCGCTTCCCCAGCACAAACTGACCTGCTTCAGCTGAACCTTCAC	877	237	226	8.86761	7.7826	8.00036	hsa-miR-627-3p	hsa-miR-130b-5p	hsa-miR-1468-5p	hsa-miR-659-3p	hsa-miR-335-3p
ASCRP3007251	2.22614	up	hsa_circRNA_036088	hsa_circ_0036088	circBase	chr15	+	69745158	69747884	exonic	NM_001003	RPLP1	CTTTTATAACATGTTCAATAAAAAGCTGAACTTTCCTTTCCTCAGCTGCCGCCAAGGTGC	1598	334.5	287.5	9.54227	8.37893	8.39652	hsa-miR-1226-5p	hsa-miR-3135b	hsa-miR-6081	hsa-miR-4512	hsa-miR-370-3p
ASCRP3007259	1.6179	up	hsa_circRNA_024853	hsa_circ_0024853	circBase	chr11	-	129758488	129758690	exonic	NM_006165	NFRKB	CTTTTCCGAGCCTGAGATCTTCTTTGATGTTGTCAGCCTCTCAACATGGCAGGAAGTGTT	204	114	86	7.10789	6.48283	6.34469	hsa-miR-6860	hsa-miR-4496	hsa-miR-3187-5p	hsa-miR-4724-5p	hsa-miR-5189-5p
ASCRP3007264	1.7542	up	hsa_circRNA_404630		25070500	chr1	+	186901894	186934725	exonic	NM_024420	PLA2G4A	CTTTTCTGCAAGGCCAAGTGACTCTAGTCCTCCGTTCAAGGTGCCTGTGGTAGCCATATT	366	169.5	120	7.82324	7.16764	6.85722	hsa-miR-3936	hsa-miR-335-3p	hsa-miR-6760-3p	hsa-miR-142-3p	hsa-miR-3191-5p
ASCRP3007268	2.15811	up	hsa_circRNA_056530	hsa_circ_0056530	circBase	chr2	+	135170439	135212192	exonic	NM_002410	MGAT5	CTTTTCTTGTGTGATTGTTTGTTGGACTTGGGTTCCCTTACGAGGGCCCAGCTCCCCTGG	636.5	201	145	8.47447	7.50599	7.22341	hsa-miR-6782-5p	hsa-miR-6756-5p	hsa-miR-4651	hsa-miR-608	hsa-miR-4763-3p
ASCRP3007275	2.56026	up	hsa_circRNA_100083	hsa_circ_0010486	circBase	chr1	-	21306826	21329301	exonic	NM_003760	EIF4G3	CTTTTTATCCTGGACCAGGACCTGGGGACTTCCCCAATGCTTATGACCCCTTATCCCTCT	261	90	80	7.40462	5.95665	6.14001	hsa-miR-875-3p	hsa-miR-433-3p	hsa-miR-101-3p	hsa-miR-631	hsa-miR-193b-5p
ASCRP3007278	1.78436	up	hsa_circRNA_100956	hsa_circ_0000357	circBase	chr11	-	116734383	116744352	exonic	NM_025164	SIK3	GAAAAAATGGGCAACAACAGCAGCATCAAACAGCTGCAGCAGGAGCAGTCTCTCCTACAG	475	172	158	8.14477	7.22623	7.39251	hsa-miR-149-5p	hsa-miR-138-5p	hsa-miR-125a-3p	hsa-miR-181a-5p	hsa-miR-421
ASCRP3007280	4.72957	up	hsa_circRNA_027446	hsa_circ_0027446	circBase	chr12	+	66221780	66232349	exonic	NM_003483	HMGA2	GAAAAACGGCCAAGAGGCAGACCTAGGAAATGGGAACCAACCGGTGAGCCCTCTCCTAAG	3715	362	252	10.5845	8.50953	8.17608	hsa-miR-129-5p	hsa-miR-331-3p	hsa-miR-6882-3p	hsa-miR-3925-3p	hsa-miR-1236-3p
ASCRP3007293	2.79107	up	hsa_circRNA_007105	hsa_circ_0007105	circBase	chr18	-	57056124	57069951	sense overlapping	TCONS_00026535	XLOC_012858	GAAAACTAAGGCTGAGAACATTGAAGTAGCACGATCATGGCAGAGCGTCTCCTGCAGTTC	582	149	114	8.37477	6.98135	6.80657	hsa-miR-7851-3p	hsa-miR-6765-5p	hsa-miR-6867-5p	hsa-miR-1249-5p	hsa-miR-6827-3p
ASCRP3007294	2.71146	up	hsa_circRNA_103847	hsa_circ_0007915	circBase	chr5	+	61745753	61747760	exonic	NM_016338	IPO11	GAAAACTATTTTATGATTGCTCTCTCAGAGGAGGAGAAAACTACTCTGCGTGCAGGGCTC	162.5	65	53.5	6.80442	5.21692	5.51378	hsa-miR-659-3p	hsa-miR-424-5p	hsa-miR-106a-3p	hsa-miR-378a-3p	hsa-miR-378d
ASCRP3007304	2.01191	up	hsa_circRNA_001537	hsa_circ_0001537	circBase	chr5	+	137726701	137735701	exonic	NM_016604	KDM3B	GAAAAGCCGGCCACGCAGTGAATTCAAGAAATTCTATTCTGGCCTCTTCTGGATTTGGAG	295	111	112.5	7.56939	6.35648	6.76517	hsa-miR-4709-3p	hsa-miR-103a-2-5p	hsa-miR-432-5p	hsa-miR-4778-3p	hsa-miR-6846-5p
ASCRP3007307	1.62109	up	hsa_circRNA_001717	hsa_circ_0001717	circBase	chr7	+	73752777	73753334	exonic	NM_003388	CLIP2	GAAAAGGACCTGCGCCTGGGGGACCGCGTGCTGGCTCCCCACTGCACAAACAGTCATCTG	2089	543.5	448	9.86989	9.12159	9.22426	hsa-miR-361-3p	hsa-miR-7112-3p	hsa-miR-6515-5p	hsa-miR-1538	hsa-miR-4745-3p
ASCRP3007312	1.68353	up	hsa_circRNA_100606	hsa_circ_0018529	circBase	chr10	-	70246900	70248386	exonic	NM_152707	SLC25A16	GAAAAGTGCCTGTGTTTCATTTTTTACTTTTGGTACCTTGAAGAGTGTTGGGCTTTCCCA	306.5	186	88	7.61334	7.35408	6.36962	hsa-miR-548a-5p	hsa-miR-766-3p	hsa-miR-137	hsa-miR-1323	hsa-miR-641
ASCRP3007338	1.50217	up	hsa_circRNA_038054	hsa_circ_0038054	circBase	chr16	+	15758592	15761296	exonic	NM_017668	NDE1	GAAACCATCAAGACACCATGCCACAAGGAGAGTGATCTCTTCCCCTGTTTTCACAATGGA	2272	681.5	464.5	9.96828	9.49173	9.27074	hsa-miR-4778-3p	hsa-miR-5047	hsa-miR-29b-1-5p	hsa-miR-6833-5p	hsa-miR-6785-3p
ASCRP3007355	1.85862	up	hsa_circRNA_063408	hsa_circ_0063408	circBase	chr22	+	40666125	40669604	exonic	NM_001024843	TNRC6B	GAAAGAAACAAATGAAGTCTGGAGCAAAAGCACACCACCTGCTCCAGATAATGGTACTTC	497	179	153	8.18829	7.29176	7.29636	hsa-miR-361-3p	hsa-miR-4667-3p	hsa-miR-3679-3p	hsa-miR-6881-3p	hsa-miR-1236-3p
ASCRP3007361	2.63228	up	hsa_circRNA_007315	hsa_circ_0007315	circBase	chr3	+	110863745	110866331	exonic	NM_001243288	PVRL3	GAAAGACCTATTTCAGATGTTCCATTTAAGCAGACCTCTTCCATAGCTGTAGCTGGAGCG	925	210	168	8.93265	7.59946	7.47321	hsa-miR-4662a-3p	hsa-miR-3925-3p	hsa-miR-935	hsa-miR-5702	hsa-miR-92a-2-5p
ASCRP3007371	1.63448	up	hsa_circRNA_103307	hsa_circ_0064557	circBase	chr3	-	18456602	18462483	exonic	NM_002971	SATB1	GAAAGATATGAATCAGAGTTCATTGGCCAAGGAGTGCCCCCTTTCACAGGTGATCTTTAG	1375.5	367	363	9.37473	8.5365	8.7953	hsa-miR-1264	hsa-miR-490-3p	hsa-miR-619-3p	hsa-miR-23a-3p	hsa-miR-23b-3p
ASCRP3007386	1.51507	up	hsa_circRNA_403042		25242744	chr3	+	184654033	184682345	exonic	NM_015303	VPS8	GAAAGGAGATATTCATGGTGCCTTCCTAATAATGTTAGAGGAACTCGTGTCCCTGAAGCC	191	106	88.5	7.04373	6.4126	6.4761	hsa-miR-3145-3p	hsa-miR-203b-3p	hsa-miR-3658	hsa-miR-4507	hsa-miR-605-3p
ASCRP3007408	1.52772	up	hsa_circRNA_004477	hsa_circ_0004477	circBase	chr10	+	13233298	13234568	exonic	NM_018518	MCM10	GAAATCAGAAGAAATACAGAAGCGTGCAGCAGCTGTGGCTCCTAAGAAGAAGATTCAAAC	177	99.5	90	6.90114	6.20989	6.36962	hsa-miR-6089	hsa-miR-7160-5p	hsa-miR-6842-3p	hsa-miR-4524b-3p	hsa-miR-3155a
ASCRP3007411	1.53604	up	hsa_circRNA_102924	hsa_circ_0008365	circBase	chr2	-	224856519	224866639	exonic	NM_006216	SERPINE2	GAAATCCTATCAAGTGCCAATGCTGGCCCAGCTCTCCGTGTTCCGGTGTGGTCGTCCTTG	5025.5	1379	737	10.9586	10.5572	10.1215	hsa-miR-432-5p	hsa-miR-103a-2-5p	hsa-miR-605-3p	hsa-miR-130a-5p	hsa-miR-765
ASCRP3007419	3.0217	up	hsa_circRNA_006604	hsa_circ_0006604	circBase	chr2	+	232153372	232156156	exonic	ENST00000428662	ARMC9	GAAATGATCCGCCAGATAGAATTCATCATCAAGCAGCTAAATTCCGGTCCCCTGAAGGAG	318	95	77.5	7.65002	6.07907	6.03024	hsa-miR-1248	hsa-miR-5006-3p	hsa-miR-548p	hsa-miR-8060	hsa-miR-4755-5p
ASCRP3007424	1.51816	up	hsa_circRNA_001145	hsa_circ_0001145	circBase	chr20	-	34240825	34240924	intronic	ENST00000317619	CPNE1	GAAATGGCCCTGGTAGCTTAGGCGGTCCCCCGGGGTTTGGAAGTGGACCAAACAATTTAA	484	224	163	8.1625	7.67758	7.44278	hsa-miR-296-5p	hsa-miR-1226-5p	hsa-miR-6887-3p	hsa-miR-7106-3p	hsa-miR-6508-3p
ASCRP3007431	1.98042	up	hsa_circRNA_000129	hsa_circ_0000129	circBase	chr1	-	151145974	151149507	exonic	ENST00000491094	VPS72	GAAATGTGTGACATTGCAGACTTGATCCTGCTCCCTCGGTGTCTGCATTGACTCCTCATG	6121.5	1125	762.5	11.2016	10.236	10.1955	hsa-miR-4665-5p	hsa-miR-1275	hsa-miR-5088-5p	hsa-miR-3138	hsa-miR-6756-5p
ASCRP3007446	1.7175	up	hsa_circRNA_005990	hsa_circ_0005990	circBase	chr11	+	102076623	102094483	exonic	NM_006106	YAP1	GAACAATGACGACCAATAGCTCAGATCCTTTCCTTAACAGCCATGAACCAGAGAATCAGT	269	134.5	98	7.44727	6.75741	6.57651	hsa-miR-8089	hsa-miR-8081	hsa-miR-1200	hsa-miR-4793-5p	hsa-miR-3692-5p
ASCRP3007465	2.05244	up	hsa_circRNA_048584	hsa_circ_0048584	circBase	chr19	-	4177075	4179283	exonic	NM_016539	SIRT6	GAACATGTTTGTGGAAGAATGTGCCAAGTGTAAGACGGGTCCCCACGGAGTCTGGACCAT	608.5	175	171	8.42601	7.25917	7.51817	hsa-miR-4459	hsa-miR-766-3p	hsa-miR-1226-3p	hsa-miR-4665-5p	hsa-miR-3130-3p
ASCRP3007485	2.1559	up	hsa_circRNA_105001	hsa_circ_0005477	circBase	chrX	-	54481880	54483000	exonic	NM_004463	FGD1	GAACCTTCCTGGTGTCAGGAAAGCAGCGCTCCCTCGAGCTCCAGGCCAGAGTCTCTGGAG	1176	285	236	9.18699	8.08448	8.07292	hsa-miR-378a-5p	hsa-miR-202-3p	hsa-miR-185-3p	hsa-miR-556-5p	hsa-miR-136-5p
ASCRP3007504	1.56958	up	hsa_circRNA_103972	hsa_circ_0074264	circBase	chr5	+	139865173	139866645	exonic	NM_017747	ANKHD1	GAACTTCACAGGAGAACTCTCCTGCCCTTTTAGGAGTGCAAAAAGGATGGTTCAACAATG	384.5	203	126	7.87409	7.47659	6.97084	hsa-miR-642a-3p	hsa-miR-23a-5p	hsa-miR-148b-5p	hsa-miR-873-3p	hsa-miR-888-3p
ASCRP3007510	1.60458	up	hsa_circRNA_103633	hsa_circ_0069681	circBase	chr4	-	48552608	48553595	exonic	NM_015030	FRYL	GAAGAAAAAAGAACTACTTCCAGTAGCAATACAATGGTAGCTCCCACAGATGGCAATCCT	188	101	88	7.0152	6.25624	6.40977	hsa-miR-374a-3p	hsa-miR-764	hsa-miR-195-3p	hsa-miR-16-2-3p	hsa-miR-525-5p
ASCRP3007520	1.55785	up	hsa_circRNA_004611	hsa_circ_0004611	circBase	chr16	-	8997124	8998422	exonic	NM_003470	USP7	GAAGAACTCCTCGCTTGCTGAGTTTGTTCAGAGCCTCTCTCAGACCATGGTGAAGTTTTA	2214	615	462	9.93483	9.32929	9.26127	hsa-miR-4755-5p	hsa-miR-2467-5p	hsa-miR-487b-3p	hsa-miR-6823-3p	hsa-miR-3915
ASCRP3007525	1.54282	up	hsa_circRNA_101938	hsa_circ_0041252	circBase	chr17	-	1437392	1461853	exonic	NM_006224	PITPNA	GAAGAAGAGACGAAGAGACAGCTGGATGAATCGAGTAATCCTGCCTGTGTCTGTAGATGA	185	117	84	6.96892	6.46389	6.22282	hsa-miR-19b-2-5p	hsa-miR-22-3p	hsa-miR-193b-3p	hsa-miR-193a-3p	hsa-miR-612
ASCRP3007545	1.88335	up	hsa_circRNA_103637	hsa_circ_0007928	circBase	chr4	+	52729602	52752804	exonic	NM_015115	DCUN1D4	GAAGACATTGGTGTTGAACCAGAAAACATTTTCAGCTGAACTCTCATCTCTCAACACTGG	163	88	74	6.80065	5.795	5.9797	hsa-miR-33a-3p	hsa-miR-520a-5p	hsa-miR-617	hsa-miR-15b-3p	hsa-miR-890
ASCRP3007562	2.20559	up	hsa_circRNA_402177		25242744	chr2	-	25650403	25656864	exonic	NM_021907	DTNB	GAAGAGCTGATGAAGTTGCTGAAGACTCGTCCTCCCACTGACTTGAGCTTTAACTTTGAT	3537	647	480	10.5289	9.41737	9.35806	hsa-miR-1205	hsa-miR-6874-3p	hsa-miR-5195-3p	hsa-miR-6844	hsa-miR-145-5p
ASCRP3007574	1.70834	up	hsa_circRNA_000536	hsa_circ_0000536	circBase	chr14	-	50473795	50474137	sense overlapping	NR_102736	LOC100506499	GAAGAGTAAGAACTGGCCAAGACTGAGATGTCCTTCCCTCATTTAAGAGGAGGAAGCCTG	793	278	218	8.74911	8.02018	7.93284	hsa-miR-1285-3p	hsa-miR-6860	hsa-miR-6838-3p	hsa-miR-6808-5p	hsa-miR-6780a-5p
ASCRP3007580	1.54331	up	hsa_circRNA_055264	hsa_circ_0055264	circBase	chr2	+	74140611	74143892	exonic	NM_001615	ACTG2	GAAGATCAAGGCATCGTCCTGGATTCAGGTGATGGCGTCACCCACAATGTCCCCATCTAT	210	122	91	7.1542	6.64658	6.40977	hsa-miR-4685-5p	hsa-miR-4739	hsa-miR-3125	hsa-miR-1182	hsa-miR-4441
ASCRP3007587	2.45053	up	hsa_circRNA_100236	hsa_circ_0012634	circBase	chr1	-	54506428	54509198	exonic	NM_004872	TMEM59	GAAGATGGAGAAAGTGATGGCTTTTTAAGATGCCTCTCTCTCTTATGTCCCTGATGCCAA	10046	1566.5	876	11.8759	10.7376	10.428	hsa-miR-508-5p	hsa-miR-372-5p	hsa-miR-655-5p	hsa-miR-519d-5p	hsa-miR-668-3p
ASCRP3007593	2.60801	up	hsa_circRNA_102049	hsa_circ_0043278	circBase	chr17	+	35797838	35800763	exonic	NM_001488	TADA2A	GAAGCAAAAACTGCTGACACAGCCATTCCATTTCACTACTTCAGATTTTCCTGTCCTTGA	6588	644	882	11.3024	9.40297	10.436	hsa-miR-103a-2-5p	hsa-miR-455-3p	hsa-miR-302c-3p	hsa-miR-520d-3p	hsa-miR-302b-3p
ASCRP3007594	1.92163	up	hsa_circRNA_102051	hsa_circ_0006220	circBase	chr17	+	35800605	35800763	exonic	NM_001488	TADA2A	GAAGCAAAAACTGCTGACACAGCCATTCCATTTCACTGCAGGATGTAGCCAATCAAATGT	4159	580	814	10.7214	9.22506	10.3331	hsa-miR-302c-3p	hsa-miR-520d-3p	hsa-miR-302b-3p	hsa-miR-302d-3p	hsa-miR-197-5p
ASCRP3007613	1.81985	up	hsa_circRNA_040773	hsa_circ_0040773	circBase	chr16	-	87448881	87452507	exonic	NM_015144	ZCCHC14	GAAGCTCAAGACCCAGCTGGAGCTGGAAAAGTCCTGGCAATCCCTCCCTTTCTAAAGTAG	5178	1102	715	10.9957	10.1955	10.0683	hsa-miR-5589-5p	hsa-miR-4778-3p	hsa-miR-3622b-5p	hsa-miR-3605-5p	hsa-miR-5704
ASCRP3007615	1.80633	up	hsa_circRNA_100992	hsa_circ_0024866	circBase	chr11	-	129827640	129830977	exonic	NM_020228	PRDM10	GAAGCTGCACAGGCATGCTGCAGACAGACCTTTCCGTCCTTCATGAACACACGTGTGGTA	194	101	76.5	7.03367	6.22121	6.14001	hsa-miR-105-3p	hsa-miR-370-3p	hsa-miR-181d-3p	hsa-miR-629-3p	hsa-miR-500a-3p
ASCRP3007620	1.75531	up	hsa_circRNA_011032	hsa_circ_0011032	circBase	chr1	-	27223791	27224216	exonic	NM_022078	GPATCH3	GAAGGAAGAGGAAGAAGAGTCTCACTCAGATGAGGTCTGGGCTCCTTTCCCTTCAAGACC	1836	431	411	9.70682	8.7695	9.02069	hsa-miR-6875-3p	hsa-miR-1236-3p	hsa-miR-4778-3p	hsa-miR-6793-5p	hsa-miR-670-3p
ASCRP3007641	2.20487	up	hsa_circRNA_401725		25242744	chr17	-	17124850	17127457	exonic	NM_144997	FLCN	GAAGGTGCTCCGACCGAGGATACCTTGGTCCAGATGGAGAAGCTCGCTGGTCTGCCCTGG	395	126	117	7.91676	6.6621	6.89003	hsa-miR-4640-5p	hsa-miR-3689d	hsa-miR-4308	hsa-miR-4755-3p	hsa-miR-410-5p
ASCRP3007654	1.57122	up	hsa_circRNA_400033	hsa_circ_0092360	circBase	chr17	+	27047048	27047688	intronic	ENST00000422514	RPL23A	GAAGTGACCGATTTCTAGTGTGTGTTGGTGATGGGGCCGCAGCTGGTTTACCGGGGATTG	523	384	102.5	8.25631	8.59627	6.61258	hsa-miR-509-5p	hsa-miR-497-3p	hsa-miR-328-3p	hsa-miR-764	hsa-miR-512-5p
ASCRP3007661	2.18028	up	hsa_circRNA_005073	hsa_circ_0005073	circBase	chr15	-	73052747	73072663	sense overlapping	NM_031284	ADPGK	GAAGTGGATGAGTTCCACCTCATTTTAGAGTATCAAGCAGGGGCTCTTCCCTGCTATTCA	1350.5	270.5	297	9.3554	7.99731	8.46447	hsa-miR-619-5p	hsa-miR-1303	hsa-miR-1252-5p	hsa-miR-3159	hsa-miR-5787
ASCRP3007677	1.5114	up	hsa_circRNA_011206	hsa_circ_0011206	circBase	chr1	-	31205314	31230683	exonic	NM_006762	LAPTM5	GAAGTTTCAATAAAGCAGCAACAAGCTTCTGGAGGGCAGCCAGCAGCTTCCCCTTCTCTG	458.5	179	191	8.09595	7.30475	7.69538	hsa-miR-432-5p	hsa-miR-3619-5p	hsa-miR-4660	hsa-miR-214-3p	hsa-miR-203b-3p
ASCRP3007688	1.84731	up	hsa_circRNA_101110	hsa_circ_0027641	circBase	chr12	+	78360008	78401225	exonic	NM_014903	NAV3	GAATACCGCGACAGTGGCACCATTCATTTACAGATTGAAAATGTTGATGTCTGCCTTAGT	154	80	71.5	6.69728	5.71027	5.91342	hsa-miR-30b-3p	hsa-miR-29b-1-5p	hsa-miR-7-5p	hsa-miR-1468-5p	hsa-miR-378a-3p
ASCRP3007700	3.45899	up	hsa_circRNA_100790	hsa_circ_0000288	circBase	chr11	+	34111725	34112225	exonic	NM_005898	CAPRIN1	GAATCAATGTAAATGCAGCTCCATTCCAATCCATGCAAACGGTTCCTTTGGTATCATCCA	12508	962.5	1061	12.2061	10.0113	10.8202	hsa-miR-20b-3p	hsa-miR-150-3p	hsa-miR-133a-5p	hsa-miR-509-3p	hsa-miR-485-5p
ASCRP3007703	1.50888	up	hsa_circRNA_403720		25242744	chr6	+	143382083	143486320	exonic	NM_001286587	AIG1	GAATCACGGAATGGTGCTGCGGATGGCAATCCTGCTGTCTTACTGCTCTATCCTGTGTAA	145	97	70.5	6.63695	6.10725	5.9797	hsa-miR-5702	hsa-miR-5195-3p	hsa-miR-4644	hsa-miR-4530	hsa-miR-6769b-3p
ASCRP3007709	1.76999	up	hsa_circRNA_104506	hsa_circ_0082628	circBase	chr7	-	138761031	138764989	exonic	NM_020119	ZC3HAV1	GAATCCACCTCTCCTTCTTCACATCGTAGAAACATGGCATATAGGGCTAGAAGCAAGAGT	51466	23026	2644.5	14.245	14.245	12.5976	hsa-miR-302b-3p	hsa-miR-373-3p	hsa-miR-302c-3p	hsa-miR-520d-3p	hsa-miR-520a-3p
ASCRP3007725	1.51464	up	hsa_circRNA_049472	hsa_circ_0049472	circBase	chr19	+	11548696	11561782	exonic	NM_002743	PRKCSH	GAATGACTTGACCTGTGACCTCAATACAATAAATGTGATCCCCCACCCAAGCACGGCTGC	1481	447	375	9.4576	8.8526	8.86464	hsa-miR-6829-3p	hsa-miR-877-3p	hsa-miR-5193	hsa-miR-4763-3p	hsa-miR-6878-3p
ASCRP3007741	1.6263	up	hsa_circRNA_102091	hsa_circ_0044158	circBase	chr17	-	43197691	43198739	exonic	NM_133373	PLCD3	GAATGGTCAACGTGGACATGAACGACATGTACGCCTACCTCCTCTTCAAGGCCTGACGGA	704	251	216.5	8.60464	7.87768	7.9284	hsa-miR-885-3p	hsa-miR-328-3p	hsa-miR-652-3p	hsa-miR-455-5p	hsa-miR-127-5p
ASCRP3007758	2.58767	up	hsa_circRNA_070294	hsa_circ_0070294	circBase	chr4	-	85617884	85724620	exonic	NM_014991	WDFY3	GAATTCATCAGAGTCCATCGTGAGGCATGCATATCATTCTGTTTCAACTCCCCCTGTTTA	1103	260	180	9.12245	7.90276	7.59884	hsa-miR-4252	hsa-miR-6766-5p	hsa-miR-412-3p	hsa-miR-6734-5p	hsa-miR-584-3p
ASCRP3007759	1.57415	up	hsa_circRNA_405840		25070500	chr2	-	27700083	27707133	exonic	NM_015662	IFT172	GAATTCATGAACCCCCACCTCATCAGGGGTGACAAGAAAGTCATCTGCAACAAGTTCATC	348	177	121	7.75809	7.26426	6.94278	hsa-miR-1236-3p	hsa-miR-384	hsa-miR-361-3p	hsa-miR-587	hsa-miR-877-3p
ASCRP3007767	1.64583	up	hsa_circRNA_104728	hsa_circ_0086242	circBase	chr9	-	3330258	3395596	exonic	NM_002919	RFX3	GAATTCTGGTCACTCAGTGACACACACAACTCGGGCCTCCCCAGCGACAAGACCATCATG	7506	1344	1151	11.4609	10.4999	10.9844	hsa-miR-136-5p	hsa-miR-199b-5p	hsa-miR-370-3p	hsa-miR-597-5p	hsa-miR-520g-3p
ASCRP3007783	1.60942	up	hsa_circRNA_000447	hsa_circ_0000447	circBase	chr12	+	120591146	120591648	antisense	NM_006836	GCN1L1	GACAAAAAACTGAAAGACTGGCATCATTGGGCGCGTTCTTCAGGAACTCCTCGAATACTG	130	76	72.5	6.45295	5.53985	5.99297	hsa-miR-4763-3p	hsa-miR-296-3p	hsa-miR-6732-5p	hsa-miR-5196-5p	hsa-miR-7156-3p
ASCRP3007784	1.83989	up	hsa_circRNA_004988	hsa_circ_0004988	circBase	chr11	-	59406520	59410508	exonic	NM_152716	PATL1	GACAAAACTGCAGTGCTGCCATGCTTACTGAGTCCCTTCTCTCTCCTTCTCTATCATCTT	57898	12005	5385	14.4873	13.2836	13.9318	hsa-miR-6894-5p	hsa-miR-6891-5p	hsa-miR-3605-5p	hsa-miR-1294	hsa-miR-4519
ASCRP3007801	1.7644	up	hsa_circRNA_103259	hsa_circ_0001251	circBase	chr22	+	47188416	47193517	exonic	NM_014346	TBC1D22A	GACAAGTTCAAGCAGCTGCTTGCCGGCCCCAACACGGACCTTGCATCCAGCACGTGTATG	194	90	97	7.05191	5.90542	6.56004	hsa-miR-93-3p	hsa-miR-328-3p	hsa-miR-138-5p	hsa-miR-512-3p	hsa-miR-18b-5p
ASCRP3007812	1.52851	up	hsa_circRNA_059104	hsa_circ_0059104	circBase	chr2	-	242542384	242545888	exonic	NM_015963	THAP4	GACACCAACAAGGTGGCCTTTGTCAGCGCCCAGAACACAGAGCCCCCCAAGATGAACCCA	843	303.5	262.5	8.82065	8.18932	8.22772	hsa-miR-3689b-3p	hsa-miR-3689c	hsa-miR-6756-5p	hsa-miR-6778-5p	hsa-miR-6742-5p
ASCRP3007857	1.51787	up	hsa_circRNA_103268	hsa_circ_0063982	circBase	chr22	-	50904191	50904503	exonic	NM_002972	SBF1	GACATCCACCTCCTCCCTGAAGATGCAGCTCGATGTGATTGTTGCTGATCTGGATGGAGG	104300	51713.5	6133	15.3686	15.3563	14.1768	hsa-miR-608	hsa-miR-149-3p	hsa-miR-658	hsa-miR-210-3p	hsa-miR-510-5p
ASCRP3007874	2.51443	up	hsa_circRNA_025249	hsa_circ_0025249	circBase	chr12	-	6859878	6860842	exonic	NM_005439	MLF2	GACATGTTTGGGATGATGAATGACATGATTGGAAACATGGCTGGAGCTGTCTCCCCCTTT	11140	1348.5	1078	12.0239	10.5075	10.8799	hsa-miR-664a-3p	hsa-miR-6776-3p	hsa-miR-497-3p	hsa-miR-3622a-3p	hsa-miR-136-3p
ASCRP3007875	2.11283	up	hsa_circRNA_056734	hsa_circ_0056734	circBase	chr2	+	153399252	153417549	exonic	NM_052905	FMNL2	GACATTCTGCACTGCGGAACGATTCCAGGTGAAGAATCCTCCCCATACATACATTCAAAA	752	221	175	8.69676	7.67052	7.56464	hsa-miR-657	hsa-miR-4778-3p	hsa-miR-4710	hsa-miR-5195-3p	hsa-miR-4685-5p
ASCRP3007882	1.75386	up	hsa_circRNA_062191	hsa_circ_0062191	circBase	chr22	+	18609120	18609801	exonic	NM_018943	TUBA8	GACCAAGAGGACCATCCAGTTTGTAGACTGGTGTCCCACAGGCTTCAAGACAGATGCTTG	120	70	60	6.39984	5.42982	5.74879	hsa-miR-5088-5p	hsa-miR-1293	hsa-miR-1294	hsa-miR-1273g-5p	hsa-miR-3064-5p
ASCRP3007887	1.78274	up	hsa_circRNA_102965	hsa_circ_0006391	circBase	chr2	-	242079935	242080168	exonic	NM_015148	PASK	GACCACAGAGAAGACAGATGGAGCTCCTATTGTCTATCATCACTGGCTGCCCAGAATATT	113	70	61.5	6.32308	5.31675	5.66123	hsa-miR-761	hsa-miR-214-3p	hsa-miR-1224-5p	hsa-miR-497-5p	hsa-miR-34c-5p
ASCRP3007892	4.38835	up	hsa_circRNA_104221	hsa_circ_0003249	circBase	chr6	-	150157220	150174296	exonic	NM_032832	LRP11	GACCAGAGAGTCAAATCATTCCTGTGATGCCAGAAAAGGATGCGCCTCCACTTAGCAAGG	680	113	91	8.55467	6.43222	6.40977	hsa-miR-449a	hsa-miR-449b-5p	hsa-miR-34a-5p	hsa-miR-660-3p	hsa-miR-34c-5p
ASCRP3007894	2.22343	up	hsa_circRNA_092374	hsa_circ_0000178	circBase	chr1	-	208017318	208017404	intronic	ENST00000415882	C1orf132	GACCAGAGTCATGACAGATGCAGGAAAGGTGCTCCCAGGGACGGGGTTGAACAATAGGAG	497.5	146	130	8.18581	6.97658	7.08947	hsa-miR-6810-3p	hsa-miR-5008-3p	hsa-miR-215-3p	hsa-miR-6764-3p	hsa-miR-1260a
ASCRP3007901	2.18381	up	hsa_circRNA_100149	hsa_circ_0002306	circBase	chr1	+	33058531	33060824	exonic	NM_001040441	ZBTB8A	GACCATCTAAGTAGCCATTTTCGAACAAATGGAGATCTCCTCTCATCAGTCTCACCTCCT	221	95	78	7.19334	5.99297	6.14001	hsa-miR-489-3p	hsa-miR-452-3p	hsa-miR-22-5p	hsa-miR-17-3p	hsa-miR-218-5p
ASCRP3007903	6.93282	up	hsa_circRNA_104270	hsa_circ_0001666	circBase	chr6	+	170626457	170639638	exonic	NM_032448	FAM120B	GACCATTCCAGATCCTTTCCCGGAGTTCAGTTATGGGTGTGAGAGGTTTGCAAGGATTTG	23462.5	1163.5	853.5	13.1406	10.2815	10.4129	hsa-miR-450a-1-3p	hsa-miR-661	hsa-miR-493-5p	hsa-miR-208a-5p	hsa-miR-612
ASCRP3007904	4.80865	up	hsa_circRNA_001729	hsa_circ_0000691	circBase	chr16	-	31093273	31093358	antisense	NM_014699	ZNF646	GACCATTCCATTCTGGCTACAGTGTAATGGAGGAGCCCAGACACAGCAGCCAGGGGGTAC	12114	718	757	12.1528	9.5918	10.1825	hsa-miR-367-3p	hsa-miR-363-3p	hsa-miR-323a-3p
ASCRP3007933	2.10726	up	hsa_circRNA_103489	hsa_circ_0067717	circBase	chr3	+	149563797	149613347	exonic	NM_007282	RNF13	GACCTCATTAGCATGGGATCCAACGACAGTGATTTTACAACGAGATGCTGCTCTCCATAG	709.5	196	183	8.61877	7.45002	7.63679	hsa-miR-654-3p	hsa-miR-511-5p	hsa-miR-632	hsa-miR-643	hsa-miR-889-5p
ASCRP3007940	1.81828	up	hsa_circRNA_026634	hsa_circ_0026634	circBase	chr12	+	53837174	53858636	exonic	uc010soh.1	PCBP2	GACCTGGAGGGACCACCTCTAGAGGGCAGCCAGGGCCAAATCCATATCCCCCCAATATTG	397	147.5	143	7.9289	6.95252	7.18013	hsa-miR-637	hsa-miR-6756-5p	hsa-miR-6795-5p	hsa-miR-939-5p	hsa-miR-625-5p
ASCRP3007948	2.33174	up	hsa_circRNA_007662	hsa_circ_0007662	circBase	chr4	+	140258001	140262223	exonic	NM_057175	NAA15	GACCTTTCCTTACTACAGATTCAAATGCGAGATCTTGAGGGTTACAGGAAACCTTGGCTA	289	136.5	65	7.51948	6.79037	5.80578	hsa-miR-3185	hsa-miR-20b-3p	hsa-miR-1-5p	hsa-miR-651-3p	hsa-miR-4778-3p
ASCRP3007951	1.53637	up	hsa_circRNA_092458	hsa_circ_0000872	circBase	chr19	-	3976434	3976629	intronic	ENST00000600794	EEF2	GACGACACCTGGAGACTGTCCCGACACAGCGACGCTCCCCTGAGAGGTGGTGGCGGAGAC	542	207	195	8.30312	7.58513	7.78205	hsa-miR-6727-5p	hsa-miR-6068	hsa-miR-3196	hsa-miR-6721-5p	hsa-miR-382-5p
ASCRP3007967	1.61131	up	hsa_circRNA_401183		25242744	chr13	+	98996015	99030172	exonic	NM_005766	FARP1	GACGTGTAATGACACCAGCGCAGCTCTCTTGATTTCACACATTGTGCAATCAAAGAGCTC	132	79	71	6.51474	5.68479	5.96822	hsa-miR-6838-3p	hsa-miR-4496	hsa-miR-4683	hsa-miR-3691-3p	hsa-miR-1273g-5p
ASCRP3007976	1.5646	up	hsa_circRNA_102543	hsa_circ_0050867	circBase	chr19	-	39090564	39090793	exonic	NM_007181	MAP4K1	GACTACGTGGGTGTACTCCATCAACAACGTTCTCATGTCTCTCTCAGACCAGCACCTGCT	1850	609	372.5	9.71729	9.31095	8.83204	hsa-miR-662	hsa-miR-660-3p	hsa-miR-651-5p	hsa-miR-671-3p	hsa-miR-132-5p
ASCRP3007999	2.21228	up	hsa_circRNA_004885	hsa_circ_0004885	circBase	chr1	-	6659106	6659512	exonic	NM_014851	KLHL21	GACTCTAAACGGACTCATGTACTTTGTCAGGTGGGTCCGATGGCTCCCGGCTCTATGACT	855	199	209.5	8.83349	7.48601	7.88989	hsa-miR-6726-5p	hsa-miR-4640-5p	hsa-miR-920	hsa-miR-4300	hsa-miR-3180-3p
ASCRP3008003	1.64604	up	hsa_circRNA_103023	hsa_circ_0059859	circBase	chr20	+	32198899	32199141	exonic	NM_005093	CBFA2T2	GACTCTTGTTCTTGCACTGGTGTAAGCAATGGCATCAACCATTCTCCTCCTACCCTGAAT	1174	365.5	285	9.18462	8.53277	8.39848	hsa-miR-593-5p	hsa-miR-767-5p	hsa-miR-125b-2-3p	hsa-miR-216a-5p	hsa-miR-650
ASCRP3008010	1.525	up	hsa_circRNA_405244		25070500	chr14	+	64988204	64990120	exonic	NM_014950	ZBTB1	GACTGCACAATGATATGCACAAAGGCATGGCCAGGTCTCTAATTAACAGAAGATGGCAAA	106.5	75	62.5	6.22121	5.42982	5.795	hsa-miR-3692-3p	hsa-miR-1255b-2-3p	hsa-miR-3617-3p	hsa-miR-4753-3p	hsa-miR-335-3p
ASCRP3008012	1.82198	up	hsa_circRNA_101061	hsa_circ_0004313	circBase	chr12	+	51449617	51450285	exonic	NM_015416	LETMD1	GACTGCTCAGGAAGTAAAATCGGTACCTGTTTCCCAGGCAACTACTGATCAGGCATTTCT	638	206	189	8.48391	7.53448	7.70233	hsa-miR-198	hsa-miR-765	hsa-miR-619-3p	hsa-miR-576-3p	hsa-miR-217
ASCRP3008017	2.09585	up	hsa_circRNA_049382	hsa_circ_0049382	circBase	chr19	+	11217240	11218190	exonic	NM_000527	LDLR	GACTGGTCAGATGAACCCATCAAAGAGTGCGCTGTGGCCACCTGTCGCCCTGACGAATTC	351	135	101	7.76833	6.75741	6.64418	hsa-miR-130a-5p	hsa-miR-23c	hsa-miR-23a-3p	hsa-miR-23b-3p	hsa-miR-1287-3p
ASCRP3008020	1.53488	up	hsa_circRNA_400095	hsa_circ_0092321	circBase	chr9	+	116764513	116764813	intronic	ENST00000288466	ZNF618	GACTGTGAGCTCTTCCCCGAAGGGAGGCCTCCTGATGCGGGACAGCTCAGGTGTGGGAGG	358	198.5	117	7.79185	7.47321	6.87423	hsa-miR-328-5p	hsa-miR-632	hsa-miR-660-3p	hsa-miR-339-5p	hsa-miR-532-3p
ASCRP3008028	1.73979	up	hsa_circRNA_405755		25070500	chr19	-	19756461	19756599	sense overlapping	NM_020410	ATP13A1	GACTTCAACAGCCAGTTTGGCCTCGTGGACATCCCTGGCCCGCCCTTCATGGAGAGCCTG	1492	383.5	352	9.46595	8.59845	8.73563	hsa-miR-151b	hsa-miR-3064-5p	hsa-miR-4687-3p	hsa-miR-6729-5p	hsa-miR-4750-5p
ASCRP3008040	1.74065	up	hsa_circRNA_028294	hsa_circ_0028294	circBase	chr12	+	112165765	112165947	exonic	NM_025247	ACAD10	GACTTGAAGACTATGGGAAGCAAGTGTCATTGGCACCCCCTTCTATGTGATGGAGTACTG	1343	383	300	9.3497	8.60587	8.49428	hsa-miR-193a-5p	hsa-miR-8073	hsa-miR-4474-3p	hsa-miR-3169	hsa-miR-34a-5p
ASCRP3008043	6.71681	up	hsa_circRNA_000367	hsa_circ_0000367	circBase	chr11	-	124517260	124518071	exonic	NM_170601	SIAE	GACTTGTCCAGGTCCATTCCATACGATTCTGTAACTGGTCCCAGTAAGCACTCTGTTCTC	45946	2144	1511.5	14.0588	11.2016	11.4204	hsa-miR-331-3p	hsa-miR-4646-5p	hsa-miR-4797-5p	hsa-miR-3919	hsa-miR-3190-3p
ASCRP3008046	1.5995	up	hsa_circRNA_100810	hsa_circ_0022015	circBase	chr11	+	47603639	47604020	exonic	NM_004551	NDUFS3	GACTTTCCTCTATCTGGCTATGTTGAGATTGTCTACAACCTGTTGTCTCTGCGCTTCAAC	283	168	95.5	7.5139	7.16178	6.51079	hsa-miR-127-3p	hsa-miR-876-3p	hsa-miR-520g-5p	hsa-miR-532-5p	hsa-miR-204-5p
ASCRP3008050	1.65263	up	hsa_circRNA_007483	hsa_circ_0007483	circBase	chr11	+	132016175	132016811	intronic	ENST00000498764	NTM	GACTTTTAATGCACTTTTGGAAGTACAGGTGCACTATTGACAACCGGGTCACCCGGGTGG	105	71	55	6.19848	5.3845	5.56293	hsa-miR-3613-3p	hsa-miR-5688	hsa-miR-329-5p	hsa-miR-4722-3p	hsa-miR-6894-5p
ASCRP3008066	2.098	up	hsa_circRNA_025522	hsa_circ_0025522	circBase	chr12	-	15094949	15102819	exonic	NM_001175	ARHGDIB	GAGAACAAGAATAAAACAATAACTGTGTGTGTTCTGGCTGAGATCCGAAAGCCCCCAATG	350	182.5	76	7.77713	7.32476	6.09147	hsa-miR-6797-5p	hsa-miR-6766-5p	hsa-miR-1249-5p	hsa-miR-6808-5p	hsa-miR-6756-5p
ASCRP3008089	1.84128	up	hsa_circRNA_010844	hsa_circ_0010844	circBase	chr1	+	23408712	23410184	exonic	NM_015013	KDM1A	GAGAATAAAACTTCATATAAAATTGGCCCCAAAGAAACTGTGGTGTCTCGTTGGCGTGCT	203	103	78	7.07883	6.25624	6.14001	hsa-miR-942-3p	hsa-miR-3139	hsa-miR-5584-3p	hsa-miR-4654	hsa-miR-708-5p
ASCRP3008118	2.10817	up	hsa_circRNA_403867		25242744	chr7	+	92078065	92083999	exonic	NM_021167	GATAD1	GAGACCAATTTGATCCCGCCTCCTATATCATAGAGTAAGCAGGAAATTCACAGGAGGTCT	1127	300	221	9.13769	8.16544	7.95796	hsa-miR-5002-5p	hsa-miR-8055	hsa-miR-4287	hsa-miR-32-3p	hsa-miR-4685-3p
ASCRP3008132	1.60115	up	hsa_circRNA_100334	hsa_circ_0014132	circBase	chr1	+	151214598	151215043	exonic	NM_003557	PIP5K1A	GAGACTTTGCAAATGCTAACTACAAGTGAAGCCTTCTCCTTCCAAAAAGTTTCGGTCTGG	2757	696	534	10.2009	9.53969	9.50395	hsa-miR-653-3p	hsa-miR-519e-5p	hsa-miR-581	hsa-miR-149-5p	hsa-miR-29a-5p
ASCRP3008145	2.59329	up	hsa_circRNA_080719	hsa_circ_0080719	circBase	chr7	-	75190632	75197560	exonic	NM_005338	HIP1	GAGAGATCAGTGGATTGAAGGCACAGCTAGAAAACATGAAGACTGAGGCCTCCCAGCTGA	472.5	133	115	8.14477	6.74961	6.79037	hsa-miR-4525	hsa-miR-4656	hsa-miR-1205	hsa-miR-93-3p	hsa-miR-6868-3p
ASCRP3008156	2.77711	up	hsa_circRNA_401622		25242744	chr16	-	67270459	67271285	exonic	NM_013241	FHOD1	GAGAGGAGCATCTACAAACGCTGGCGGCGCTCCCGGACCAGGACTCCTTCTACGATGTGA	1424.5	259	218	9.41368	7.92222	7.95796	hsa-miR-744-5p	hsa-miR-663a	hsa-miR-2861	hsa-miR-6787-5p	hsa-miR-1908-5p
ASCRP3008165	1.5337	up	hsa_circRNA_000481	hsa_circ_0001828	circBase	chr8	+	142139086	142139265	intronic	ENST00000262585	DENND3	GAGAGTCTCTGGGGCCTCTCTCTTCAGTCGCTCCCATCTTGGGCAGGTGCCCTGGAGCAG	51740	16733.5	4347	14.2569	13.7398	13.54	hsa-miR-185-5p	hsa-miR-663a	hsa-miR-423-5p	hsa-miR-765	hsa-miR-190b
ASCRP3008190	2.32558	up	hsa_circRNA_006580	hsa_circ_0006580	circBase	chr10	+	24813251	24817048	exonic	NM_019590	KIAA1217	GAGATGCCCCAGTGGACAAGGTGGAACTTTCAGACATGTCACTGATGGGCTCCTGAAAGG	283	116	79.5	7.50533	6.44745	6.12803	hsa-miR-4498	hsa-miR-3620-5p	hsa-miR-1587	hsa-miR-939-5p	hsa-miR-6785-5p
ASCRP3008192	1.708	up	hsa_circRNA_405076		25070500	chr12	-	118511503	118511797	exonic	NM_019086	VSIG10	GAGATGGAAATCTGGCTGAGTGTGAAAGGGGGTCCCTCCCTTCTCTCTGAGCCCATGAAG	16775	3395.5	1876	12.6091	11.8379	11.8357	hsa-miR-6842-5p	hsa-miR-6861-5p	hsa-miR-608	hsa-miR-1343-3p	hsa-miR-6783-3p
ASCRP3008198	1.64758	up	hsa_circRNA_002773	hsa_circ_0002773	circBase	chr11	-	110134684	110135599	exonic	NM_002906	RDX	GAGATTCATAAGCCAGGCTACCTGGCTAATGATAGACTCCTACCCCAGCGGTGGTGAAAA	205.5	116.5	89	7.11917	6.45295	6.34469	hsa-miR-186-5p	hsa-miR-4753-3p	hsa-miR-509-3-5p	hsa-miR-135a-5p	hsa-miR-509-5p
ASCRP3008205	1.93893	up	hsa_circRNA_103747	hsa_circ_0001449	circBase	chr4	+	148860975	148876525	exonic	NM_024605	ARHGAP10	GAGATTTCATTGTTCCAGCCAGTATAAATGACCAAGGATTGTACAGAGTTGTGGGGGTGA	345	143	104	7.75948	6.91814	6.69031	hsa-miR-518c-5p	hsa-miR-326	hsa-miR-145-3p	hsa-miR-7-5p	hsa-miR-330-5p
ASCRP3008216	2.02927	up	hsa_circRNA_104482	hsa_circ_0082314	circBase	chr7	+	129367080	129367205	exonic	NM_005011	NRF1	GAGCACTTACTGGAGTCCAAGATGCTAATGCGAAGCTGCCGCCCATGCTGTCGCCACCCT	364	130.5	118	7.83066	6.72936	6.89003	hsa-miR-372-3p	hsa-miR-302d-3p	hsa-miR-373-3p	hsa-miR-302a-3p	hsa-miR-302c-3p
ASCRP3008220	1.68813	up	hsa_circRNA_101523	hsa_circ_0035292	circBase	chr15	+	52161413	52194233	exonic	NM_014547	TMOD3	GAGCAGCTAATGCTATAACAAAAAACAATGACTTAGAATGCCCTTCTGCCTGCAGGGTTC	448	177.5	158.5	8.06845	7.25917	7.36688	hsa-miR-103a-2-5p	hsa-miR-450b-5p	hsa-miR-607	hsa-miR-361-5p	hsa-miR-92a-1-5p
ASCRP3008242	1.57119	up	hsa_circRNA_104970	hsa_circ_0002172	circBase	chrX	-	299338	308428	exonic	NM_013239	PPP2R3B	GAGCCCTGGGAGGACGGGCCTGCGGCTGCCCCCTCTACTGGAAGGGGCCGCTCTTCTATG	1317	412	331	9.32179	8.69849	8.64138	hsa-miR-503-5p	hsa-miR-766-3p	hsa-miR-141-5p	hsa-miR-431-3p	hsa-miR-493-3p
ASCRP3008261	2.7216	up	hsa_circRNA_101976	hsa_circ_0041992	circBase	chr17	-	8109808	8111158	exonic	NM_004217	AURKB	GAGCTGAAGATTGCTGACTTCGGCTGGTCTGTGCATGCGCCCTCCCTGAGGCTCCATCTG	3143	483	386	10.3584	8.94111	8.88678	hsa-miR-135a-5p	hsa-miR-365b-5p	hsa-miR-432-5p	hsa-miR-376a-2-5p	hsa-miR-519c-3p
ASCRP3008319	1.51063	up	hsa_circRNA_104567	hsa_circ_0083587	circBase	chr8	+	21958950	21959041	exonic	NM_022749	FAM160B2	GAGGAGACAGGCTATGACACATACGTCCACGATGCTTATGGCCTGTTTCCTGTGCCTGGT	153.5	95.5	79	6.71855	6.0467	6.20011	hsa-miR-339-5p	hsa-miR-214-5p	hsa-miR-665	hsa-miR-585-3p	hsa-miR-650
ASCRP3008326	2.20993	up	hsa_circRNA_406169		25070500	chr22	-	18324587	18379747	exonic	NM_015241	MICAL3	GAGGAGGACGTCGCCAGCAGGACTACGCCGACACAGAGCTCCTGCTTTCCCGAGAAAACG	710	217.5	153	8.61541	7.66609	7.27672	hsa-miR-6791-3p	hsa-miR-6868-3p	hsa-miR-4518	hsa-miR-6856-5p	hsa-miR-646
ASCRP3008394	1.79201	up	hsa_circRNA_100937	hsa_circ_0004214	circBase	chr11	+	94532555	94533477	exonic	NM_130847	AMOTL1	GAGTATGGGGTAACGAGTTGAAGATCCTCTTTGTAACTTCCACTCCCCAAACTTCCTGAG	666	262	165	8.53698	7.93873	7.45208	hsa-miR-762	hsa-miR-193a-5p	hsa-miR-342-5p	hsa-miR-510-5p	hsa-miR-382-5p
ASCRP3008407	1.50063	up	hsa_circRNA_404717		25070500	chr10	+	11893998	11894214	sense overlapping	NM_153256	PROSER2	GAGTCGAAGCAGCAGCTCTCGCTCCAGAAGCTTCACTTTGTGAGCTGTTGCCGCAGAATG	101.5	79	55	6.10201	5.60305	5.42982	hsa-miR-6762-3p	hsa-miR-7843-5p	hsa-miR-1206	hsa-miR-1266-5p	hsa-miR-1301-3p
ASCRP3008426	1.6692	up	hsa_circRNA_404938		25070500	chr11	-	116627861	116631668	exonic	NM_032725	BUD13	GAGTGGACAGGTGACTGCCAGAAAGCAACTGATTCAGACCTTTCTTCTCCACGGCATAAA	609.5	216	196	8.4295	7.6118	7.76888	hsa-miR-7156-5p	hsa-miR-4753-3p	hsa-miR-4273	hsa-miR-4677-5p	hsa-miR-6873-3p
ASCRP3008454	1.59596	up	hsa_circRNA_103808	hsa_circ_0004599	circBase	chr5	-	31448653	31451747	exonic	NM_013235	DROSHA	GATAAATATCATGTCACGCCTTGGCCAAGATGACCCAACTCCCTCGAGCATGCAATGATG	390.5	184	139	7.918	7.33633	7.15082	hsa-miR-586	hsa-miR-204-5p	hsa-miR-890	hsa-miR-454-5p	hsa-miR-105-5p
ASCRP3008455	2.21425	up	hsa_circRNA_404023		25242744	chr8	+	42013496	42019936	exonic	uc003xoq.2	AP3M2	GATAAATCAGTACTACTGTTCTGGAATTTCAGTTCTCATGCAACATACCGGCCCCTTTGC	183.5	83	67	6.97084	5.77098	5.87707	hsa-miR-548aa	hsa-miR-548t-3p	hsa-miR-548ap-3p	hsa-miR-548bb-3p	hsa-miR-593-5p
ASCRP3008578	1.52307	up	hsa_circRNA_000878	hsa_circ_0000878	circBase	chr19	-	4589738	4589839	intergenic			GATCTGAGCTCGACACCCTTGATGGCCTCTCTGCACACTGTCAGTGTCGGAGGTTTTGTA	968	352	271	8.99489	8.47041	8.3054	hsa-miR-3670	hsa-miR-4330	hsa-miR-6856-5p	hsa-miR-5100	hsa-miR-1249-3p
ASCRP3008584	1.65689	up	hsa_circRNA_100365	hsa_circ_0014798	circBase	chr1	+	156848913	156849949	exonic	NM_002529	NTRK1	GATCTTCACCTACGGCAAGCAGCCCTGGTACCAGCTCTCCAACACGGAGATCCCATGGAC	1442	459	303	9.42334	8.87722	8.5125	hsa-miR-449b-3p	hsa-miR-646	hsa-miR-376b-5p	hsa-miR-376c-5p	hsa-miR-107
ASCRP3008636	2.08473	up	hsa_circRNA_045355	hsa_circ_0045355	circBase	chr17	-	64092368	64128881	exonic	NM_145036	CEP112	GATGATCATTTTCTCTCTCGAATACGTGAGAAAGAGCAGGGAACAGTACACTGGGAAGCT	108	67	47	6.15189	5.0639	5.12016	hsa-miR-1290	hsa-miR-6859-5p	hsa-miR-4738-3p	hsa-miR-3662	hsa-miR-942-5p
ASCRP3008641	1.50698	up	hsa_circRNA_016199	hsa_circ_0016199	circBase	chr1	-	205138290	205156934	exonic	NM_015375	DSTYK	GATGATGCTACTAACATGGAGTTTAAAGGCCAACTGAGCTGCATTTCCTTCCCACCTAAG	490	205	187	8.18002	7.53091	7.64582	hsa-miR-3180-5p	hsa-miR-34b-5p	hsa-miR-7161-3p	hsa-miR-449c-5p	hsa-miR-4733-3p
ASCRP3008649	1.97561	up	hsa_circRNA_101076	hsa_circ_0026652	circBase	chr12	+	53856276	53862616	exonic	NM_031989	PCBP2	GATGCATCTGCTCAGACTACTTCTCATGAACTCACCATTCCAAACGATTCCCCCCCGAAG	1214	284	285.5	9.22164	8.08448	8.3942	hsa-miR-608	hsa-miR-873-3p	hsa-miR-106b-3p	hsa-miR-491-5p	hsa-miR-99b-3p
ASCRP3008672	1.50736	up	hsa_circRNA_004901	hsa_circ_0004901	circBase	chr12	+	99071202	99080651	exonic	NM_001160	APAF1	GATGGAACCTTAAAGAAACAAAAAAAACATCACGAATCTTTCCCGCTTAGTTGTCCGCCC	291	158	116	7.5538	7.06633	6.85722	hsa-miR-452-3p	hsa-miR-5196-3p	hsa-miR-549a	hsa-miR-3136-5p	hsa-miR-6796-5p
ASCRP3008683	1.59972	up	hsa_circRNA_024615	hsa_circ_0024615	circBase	chr11	+	120276826	120351139	exonic	NM_015313	ARHGEF12	GATGGAGCAGTTAACAAGGAAGAGAAGGATGTTAATTTACGCATCTCAGGTTTCCCCTCA	152.5	99	68	6.70767	6.09147	5.96822	hsa-miR-7107-3p	hsa-miR-3934-5p	hsa-miR-141-5p	hsa-miR-4753-3p	hsa-miR-1301-3p
ASCRP3008688	1.52988	up	hsa_circRNA_403791		25242744	chr7	-	29994794	30008684	exonic	NM_014766	SCRN1	GATGGATCTGGTCAGGATGGCTGCAGCTCCTCCAAGTTACTGTTTTGTTGCCTTCCCTCC	311	153.5	127	7.63679	7.04555	7.00119	hsa-miR-362-5p	hsa-miR-149-5p	hsa-miR-2355-5p	hsa-miR-3191-5p	hsa-miR-6797-5p
ASCRP3008690	1.72374	up	hsa_circRNA_105037	hsa_circ_0091710	circBase	chrX	-	151130894	151131115	exonic	NM_004961	GABRE	GATGGCAAGGTGTTGTACACAATTAGGAATACACCATTGACATCATCTTCTCCCAGACCT	972	328	238	8.99583	8.33698	8.0836	hsa-miR-197-3p	hsa-miR-149-5p	hsa-miR-888-5p	hsa-miR-145-3p	hsa-miR-92a-1-5p
ASCRP3008711	1.6388	up	hsa_circRNA_103935	hsa_circ_0073858	circBase	chr5	-	131006155	131013565	exonic	NM_133372	FNIP1	GATGTCAGATTTATCTCATGCTGTGCAGATTCTTGCCAGCTCTCATTACTGCAGTTCTGA	161	92	80	6.79037	6.01545	6.14001	hsa-miR-520f-5p	hsa-miR-16-2-3p	hsa-miR-146a-3p	hsa-miR-452-5p	hsa-miR-195-3p
ASCRP3008724	2.12129	up	hsa_circRNA_103759	hsa_circ_0071224	circBase	chr4	-	151771875	151789457	exonic	NM_006726	LRBA	GATGTGGAGAAGAGATACTAAAAGTAATTGCGACCCTACTTCGAAATTCTCCCCAGTGCC	993.5	290	194	9.01919	8.11429	7.7542	hsa-miR-30d-3p	hsa-miR-30a-3p	hsa-miR-30e-3p	hsa-miR-502-5p	hsa-miR-452-3p
ASCRP3008730	1.94817	up	hsa_circRNA_061376	hsa_circ_0061376	circBase	chr21	-	30428647	30446010	exonic	uc002ynb.3	CCT8	GATGTTATAATAAACATATTGTTACTGTCAAGAGGCGGCCCCACGCTGCTTTCCCAGAAG	2512	561.5	419	10.0853	9.18782	9.0585	hsa-miR-1248	hsa-miR-6868-3p	hsa-miR-19b-1-5p	hsa-miR-515-5p	hsa-miR-22-5p
ASCRP3008748	1.78758	up	hsa_circRNA_401461		25242744	chr15	+	73570471	73575452	exonic	NM_002499	NEO1	GATTATCGCTGTCTTTTGTACCCGTCGTACCACCTCTCACCAGAAAAACCTCAGGGTCTG	2548	709	402	10.1039	9.56514	8.96657	hsa-miR-6134	hsa-miR-198	hsa-miR-15b-5p	hsa-miR-4784	hsa-miR-15a-5p
ASCRP3008787	1.58483	up	hsa_circRNA_101761	hsa_circ_0008867	circBase	chr16	+	23654275	23672602	exonic	NM_032486	DCTN5	GATTGGTTCCTATGTTCATGTTGGGAAGAACTGTGTGATTGCATCTGGGAACAAAGTCAG	180	116	76	6.89307	6.4126	6.04488	hsa-miR-369-3p	hsa-miR-224-3p	hsa-miR-425-5p	hsa-miR-216a-3p	hsa-miR-582-5p
ASCRP3008793	2.56222	up	hsa_circRNA_405005		25070500	chr12	+	50850356	50850568	intronic	ENST00000293618	LARP4	GATTGTTAAGTCCCTCTCAGTGAAGGGTAAGATTATGAGATCTGAGGGCTCCCAGTGATG	703	172	150	8.60726	7.22301	7.27672	hsa-miR-4644	hsa-miR-4311	hsa-miR-6831-5p	hsa-miR-6758-5p	hsa-miR-6856-5p
ASCRP3008794	3.01656	up	hsa_circRNA_028184	hsa_circ_0028184	circBase	chr12	-	110819556	110819753	exonic	NM_016238	ANAPC7	GATTGTTATGAAGCTGTCACAGCTTCTATAGCAAACGCTACTCCCGGGCCCTCTATTTAG	468.5	119.5	96	8.13111	6.53821	6.53821	hsa-miR-4796-3p	hsa-miR-520d-3p	hsa-miR-520c-3p	hsa-miR-520e	hsa-miR-372-3p
ASCRP3008800	2.3442	up	hsa_circRNA_001583	hsa_circ_0001054	circBase	chr2	-	100506410	100506635	intronic	ENST00000317233	AFF3	GATTTACCATTAAAGAAGTCTAACTTTCAGGCTGGATGCGCTGGTGTCCCATTACCACTC	680.5	169	170.5	8.55851	7.17348	7.48534	hsa-miR-210-5p	hsa-miR-216a-3p	hsa-miR-764	hsa-miR-629-3p	hsa-miR-148b-5p
ASCRP3008809	1.52109	up	hsa_circRNA_100733	hsa_circ_0006467	circBase	chr11	-	224077	233215	exonic	NM_012239	SIRT3	GATTTCCCCATGGCAGATCTGCTGCTCATCCTTGGGACCTCCCTGGAGATCGCCGGGGAG	1157	401	292	9.16549	8.66808	8.45268	hsa-miR-424-5p	hsa-miR-885-3p	hsa-miR-15b-5p	hsa-miR-15a-5p	hsa-miR-497-5p
ASCRP3008816	2.1096	up	hsa_circRNA_405333		25070500	chr15	+	45059428	45059793	sense overlapping	NM_080745	TRIM69	GATTTGCCTTCTTTCAGTCTGACACTGACTAACAACCTCGACAAGGCCTGTCTCCACTAA	420	174	103.5	8.01135	7.23423	6.63453	hsa-miR-770-5p	hsa-miR-3664-3p	hsa-miR-520a-5p	hsa-miR-525-5p	hsa-miR-4712-5p
ASCRP3008818	1.95651	up	hsa_circRNA_016459	hsa_circ_0016459	circBase	chr1	+	215259710	215298093	exonic	NM_014217	KCNK2	GATTTGGGAAGTTCCTTCTTCTTTGCTGGCACTGTTATTACAACCATAGTGGCGGCACCT	581	261	123	8.37224	7.90778	6.90013	hsa-miR-193b-5p	hsa-miR-134-5p	hsa-miR-4439	hsa-miR-6820-5p	hsa-miR-5190
ASCRP3008822	2.47847	up	hsa_circRNA_090069	hsa_circ_0090069	circBase	chrX	+	22108546	22117269	exonic	NM_000444	PHEX	GATTTGTTTAGGATATTAGGGTCTGAGAGAAAGAACTGGACCAAGCAACACTCTCCCTGG	1060	244	193	9.08354	7.82351	7.72467	hsa-miR-15b-3p	hsa-miR-1278	hsa-miR-6751-5p	hsa-miR-5000-5p	hsa-miR-6813-5p
ASCRP3008829	1.69811	up	hsa_circRNA_019252	hsa_circ_0019252	circBase	chr10	-	96997329	97050781	sense overlapping	NM_020992	PDLIM1	GATTTTGTTTTTACTCAATAAATGTATAGACTACAAGCCCGCGCCGCGCCGCTCTTTCTC	201	99	97.5	7.08814	6.12974	6.51868	hsa-miR-7851-3p	hsa-miR-1285-3p	hsa-miR-3192-5p	hsa-miR-4656	hsa-miR-665
ASCRP3008839	1.74777	up	hsa_circRNA_102723	hsa_circ_0054656	circBase	chr2	-	56104880	56105000	exonic	NM_001039348	EFEMP1	GCAAACAACTATACCTGCGTAGACATAGATGAATGTACCATCCCTCCATATTGCCACCAA	324	131.5	127	7.66134	6.72936	6.9823	hsa-miR-95-5p	hsa-miR-22-3p	hsa-miR-510-3p	hsa-miR-510-5p	hsa-miR-192-3p
ASCRP3008844	1.77833	up	hsa_circRNA_405249		25070500	chr14	+	67720920	67722005	intronic	ENST00000261681	MPP5	GCAAAGCAATAGCCATATTTTAAGTTTCTTAAGGATACGGACTCTGCCTCAGCAGCCTTT	129	66	75.5	6.51868	5.2708	6.1055	hsa-miR-6832-5p	hsa-miR-936	hsa-miR-619-5p	hsa-miR-5095	hsa-miR-6795-5p
ASCRP3008847	1.67023	up	hsa_circRNA_054663	hsa_circ_0054663	circBase	chr2	-	56144799	56149582	exonic	NM_001039348	EFEMP1	GCAAAGTGAACACAACGTGTGCCAAGATTCACAATGTTGAAAGCCCTTTTCCTAACTATG	140	77	73.5	6.57399	5.53985	6.12803	hsa-miR-33b-5p	hsa-miR-656-5p	hsa-miR-33a-5p	hsa-miR-181b-5p	hsa-miR-544b
ASCRP3008864	1.54077	up	hsa_circRNA_105049	hsa_circ_0001953	circBase	chrY	+	2821949	2829687	exonic	NM_003411	ZFY	GCAAGATAATGACAAAGCCAGCTGTGAGGACTACCTAATGATTTCGTGAGCTGTGACTAA	178	64.5	159.5	6.89307	5.16431	7.37451	hsa-miR-767-5p	hsa-miR-1298-3p	hsa-miR-132-3p	hsa-miR-885-5p	hsa-miR-196a-5p
ASCRP3008897	1.92336	up	hsa_circRNA_000850	hsa_circ_0000850	circBase	chr18	+	48422178	48452268	exonic	NM_002396	ME2	GCACGGCTGAAGAAGCATATACACTTACAGAGGTGAAAGAAAAGATGTTGTCCCGGTTAA	305	123.5	108.5	7.60317	6.63695	6.68214	hsa-miR-578	hsa-miR-5010-3p	hsa-miR-1295b-5p	hsa-miR-5695	hsa-miR-8054
ASCRP3008964	2.65995	up	hsa_circRNA_100789	hsa_circ_0021652	circBase	chr11	+	34110941	34112225	exonic	NM_005898	CAPRIN1	GCAGTGGAATCAATGTAAATGCAGCTCCATTCCAATCCATGCAAACGTTCATTCTGAATC	7600	769	880	11.4791	9.70279	10.4327	hsa-miR-873-5p	hsa-miR-20b-3p	hsa-miR-649	hsa-miR-150-3p	hsa-miR-133a-5p
ASCRP3008980	1.51442	up	hsa_circRNA_102896	hsa_circ_0057805	circBase	chr2	+	203378441	203379702	exonic	NM_001204	BMPR2	GCATCCGAACCCTCTCTTGATCTAGATAATCTGAAACTGTTGGAGGTCCACCTCATTCAT	569	303	149	8.34495	8.21564	7.27672	hsa-miR-330-3p	hsa-miR-873-3p	hsa-miR-505-3p	hsa-miR-580-5p	hsa-miR-96-3p
ASCRP3009000	1.62862	up	hsa_circRNA_402500		25242744	chr2	-	237374147	237374353	exonic	NM_024726	IQCA1	GCATTGGTTCATCGAATGCAGAATCCACCTCCTCTCTTTAATGAAGTCAGTGCTACAGTA	3175	819	547	10.3841	9.78671	9.57416	hsa-miR-20b-3p	hsa-miR-1254	hsa-miR-3663-5p	hsa-miR-3116	hsa-miR-597-3p
ASCRP3009004	2.08699	up	hsa_circRNA_101381	hsa_circ_0004781	circBase	chr14	+	71413631	71435827	exonic	NM_014982	PCNX	GCCAAAGTTCTAGTCTTTGTAAGGAAGGAAGTGAAGAACAAGGCCCTTCCTTCTACCATG	503	176	133	8.20407	7.24339	7.0419	hsa-miR-338-3p	hsa-miR-524-5p	hsa-miR-570-3p	hsa-miR-9-5p	hsa-miR-520d-3p
ASCRP3009005	1.61511	up	hsa_circRNA_405046		25070500	chr12	+	97178494	97222866	exonic	ENST00000524981	C12orf55	GCCAACACCACTATCTGAGACAACTACCAAGTCCTCTTCCAGACTTCCTGTACATTTTTG	842.5	260.5	278.5	8.82065	7.91252	8.3455	hsa-miR-206	hsa-miR-1-3p	hsa-miR-4436b-5p	hsa-miR-1264	hsa-miR-126-5p
ASCRP3009009	1.72583	up	hsa_circRNA_001876	hsa_circ_0001876	circBase	chr9	+	102722198	102722437	exonic	NM_017919	STX17	GCCAACTGGTCACTGACTTCTCTCTCCTAGTGAATGAGCATTTCATACTACTGAAGCTGA	5571	1782	596	11.0943	10.9013	9.71278	hsa-miR-1184	hsa-miR-4715-5p	hsa-miR-329-5p	hsa-miR-6856-5p	hsa-miR-5190
ASCRP3009030	1.50971	up	hsa_circRNA_001052	hsa_circ_0001052	circBase	chr2	-	100035289	100052403	exonic	NM_016316	REV1	GCCAGCTAGTGACCAATCTACCAGGAGATATGTCAGTATTGAATTCTCCCAGACATCAGA	175	106.5	84	6.88699	6.34025	6.24519	hsa-miR-29b-1-5p	hsa-miR-33a-3p	hsa-miR-4757-5p	hsa-miR-3176	hsa-miR-3922-3p
ASCRP3009049	1.51201	up	hsa_circRNA_059760	hsa_circ_0059760	circBase	chr20	+	30734587	30746317	exonic	NM_014742	TM9SF4	GCCATGTTCATCGAGCTCTTCTTCATCTTCAGTGTATCCTGAGCATGATTATCATTCGGA	731	330	196	8.65918	8.35655	7.76888	hsa-miR-8060	hsa-miR-328-5p	hsa-miR-922	hsa-miR-6889-5p	hsa-miR-1207-5p
ASCRP3009096	1.95561	up	hsa_circRNA_058191	hsa_circ_0058191	circBase	chr2	+	217363519	217366188	exonic	NM_000998	RPL37A	GCCTATAATAAATGGGTTAATTTATGTAACAAACTTCCGCTCGTCCGCCTAATACCGCGC	174.5	85	75	6.90465	5.795	6.07907	hsa-miR-4739	hsa-miR-4661-3p	hsa-miR-6077	hsa-miR-4269	hsa-miR-5580-5p
ASCRP3009108	2.97221	up	hsa_circRNA_092373	hsa_circ_0000167	circBase	chr1	+	193181194	193205486	exonic	NM_024529	CDC73	GCCTGATGGATCACCAGTTGATATATTTGCTAAAATTTCTCAAGCAAGACCTCCCCCAAA	1245	226	190	9.25862	7.6814	7.69277	hsa-miR-4659b-3p	hsa-miR-4659a-3p	hsa-miR-3663-5p	hsa-miR-187-5p	hsa-miR-548aj-5p
ASCRP3009150	2.15156	up	hsa_circRNA_103410	hsa_circ_0003266	circBase	chr3	-	66501982	66512933	exonic	NM_015541	LRIG1	GCGCTGCTTCATCACATGTCGTCTCTCTCTTTCTAAACCTGAGTTACAACAAACTCTCTG	13260	3377	925.5	12.2758	11.8327	10.5081	hsa-miR-761	hsa-miR-126-5p	hsa-miR-616-5p	hsa-miR-608	hsa-miR-503-5p
ASCRP3009158	17.9193	up	hsa_circRNA_404686		25070500	chr1	+	236332005	236343328	exonic	NM_003272	GPR137B	GCGTCCATTCCTTTGATTATGACTGGTACAATGTATCAGACCAGGTGATTTTCAAAGCCA	31445.5	726	447.5	13.5803	9.61513	9.21862	hsa-miR-1249-5p	hsa-miR-3916	hsa-miR-6760-5p	hsa-miR-214-3p	hsa-miR-4739
ASCRP3009182	1.75021	up	hsa_circRNA_000410	hsa_circ_0001500	circBase	chr5	-	77299605	77299759	intronic	ENST00000255194	AP3B1	GCTAGTTTTGCTTTTAGTTCCGTGTAATCAGTAGGTTCCTGTCCTCTTCCTTCATGACCC	4484	916	711	10.8101	9.94548	10.0597	hsa-miR-544a	hsa-miR-1323	hsa-miR-191-5p	hsa-miR-219a-1-3p	hsa-miR-548d-5p
ASCRP3009185	1.5661	up	hsa_circRNA_101145	hsa_circ_0028198	circBase	chr12	-	110832905	110834257	exonic	NM_016238	ANAPC7	GCTATACTTGATGGGATCCCTTCAAGACAAAGAACTCCCAAATGAGTTATTCTCCCCACC	398	212	129	7.93873	7.5735	7.00961	hsa-miR-153-5p	hsa-miR-7-5p	hsa-miR-493-3p	hsa-miR-205-3p	hsa-miR-181c-5p
ASCRP3009194	1.70403	up	hsa_circRNA_101075	hsa_circ_0026640	circBase	chr12	+	53848509	53865591	exonic	NM_005016	PCBP2	GCTCAATATCTAATCAATGTCAGTTTTTGGCTTTCACCCCCAACCAGTGACCAAAGACTT	548.5	203	179	8.30426	7.50599	7.56464	hsa-miR-378a-3p	hsa-miR-378d	hsa-miR-571	hsa-miR-637	hsa-miR-608
ASCRP3009207	1.74047	up	hsa_circRNA_101321	hsa_circ_0002928	circBase	chr14	-	23395341	23396869	exonic	NM_006109	PRMT5	GCTCCTCAAGGCCATGTTACAGGAGCTGAATTTTGGTGCATATTTGGGTCTTCCAGCTTT	302	126.5	120	7.59605	6.68798	6.90515	hsa-miR-30c-1-3p	hsa-miR-377-3p	hsa-miR-597-3p	hsa-miR-372-5p	hsa-miR-30c-2-3p
ASCRP3009229	2.33442	up	hsa_circRNA_060604	hsa_circ_0060604	circBase	chr20	-	45865069	45985474	exonic	uc002xss.2	ZMYND8	GCTGATATTGCCAAGTACACTAGCAAAGTGAGAACTAGGAGCCTGTCCTCCATGTTTTAT	527.5	152	140	8.26474	6.94571	7.13765	hsa-miR-6868-3p	hsa-miR-762	hsa-miR-7151-5p	hsa-miR-138-5p	hsa-miR-4763-3p
ASCRP3009310	1.79863	up	hsa_circRNA_103948	hsa_circ_0003528	circBase	chr5	+	134032815	134044578	exonic	NM_021982	SEC24A	GCTTTTCCCACTTTTTGTGTTGGCTCTCCTTAAACAGGATATACACATGACACCATCCAC	4273	1263	500	10.7541	10.4004	9.41412	hsa-miR-421	hsa-miR-181a-2-3p	hsa-miR-505-3p	hsa-miR-429	hsa-miR-380-5p
ASCRP3009317	1.75891	up	hsa_circRNA_089282	hsa_circ_0089282	circBase	chr9	-	135172273	135187243	exonic	NM_015046	SETX	GGAAAATCAAAAACTATTGTTGGCCTCCTCTATCGTCTACTGACAGAGGTGGCACAAGAA	379	173	120	7.87281	7.22623	6.89003	hsa-miR-4768-5p	hsa-miR-6833-3p	hsa-miR-5571-5p	hsa-miR-6873-3p	hsa-miR-575
ASCRP3009342	1.73427	up	hsa_circRNA_100593	hsa_circ_0002224	circBase	chr10	+	51374369	51387763	exonic	NR_110767	TIMM23B	GGAACCATGACAGGCATGTTGTATAAATGTACAGTAACTGGTATGAACCCTCTGTCTCCT	299	156	96	7.59169	7.04555	6.54917	hsa-miR-15a-3p	hsa-miR-215-3p	hsa-miR-105-5p	hsa-miR-92b-3p	hsa-miR-92a-3p
ASCRP3009351	3.07932	up	hsa_circRNA_073942	hsa_circ_0073942	circBase	chr5	-	133534776	133536765	exonic	NM_002715	PPP2CA	GGAACTTGACGATACTCTAAAATACTCTTTATCTTCTGTCTACATGGTGGTCTCTCGCCA	700	148	124.5	8.60154	6.96892	6.98894	hsa-miR-593-5p	hsa-miR-6776-3p	hsa-miR-302c-3p	hsa-miR-183-5p	hsa-miR-1301-5p
ASCRP3009352	1.73879	up	hsa_circRNA_059476	hsa_circ_0059476	circBase	chr20	-	13604092	13610799	exonic	NM_017714	TASP1	GGAACTTGAGGGTAATTCCTCTCCTGCAATTACTTTTGGATGGAAGTATGCCCCTTTCTC	925.5	327.5	218.5	8.93006	8.34051	7.92346	hsa-miR-5088-3p	hsa-miR-3127-3p	hsa-miR-1-5p	hsa-miR-6870-3p	hsa-miR-6804-3p
ASCRP3009358	2.17365	up	hsa_circRNA_008676	hsa_circ_0008676	circBase	chr4	+	72205086	72222904	exonic	NM_001098484	SLC4A4	GGAAGACAGTCTCCAGTGCAAGTAGGATGTTTACCAACCCTGATAATGTCTCTCCTGCTG	912	253	192	8.9142	7.88583	7.70233	hsa-miR-7151-5p	hsa-miR-6734-5p	hsa-miR-5699-3p	hsa-miR-4436b-5p	hsa-miR-4793-5p
ASCRP3009359	1.66616	up	hsa_circRNA_101115	hsa_circ_0027774	circBase	chr12	+	95879654	95897937	exonic	NM_006838	METAP2	GGAAGACATATCAAGCAAAAGTTCAAACAGACCCTCCCTCAGTTCCAATATGTGACCTGT	5371	1117	881	11.0588	10.2111	10.4334	hsa-miR-487a-3p	hsa-miR-544a	hsa-miR-1301-3p	hsa-miR-199b-5p	hsa-miR-578
ASCRP3009369	1.71923	up	hsa_circRNA_001654	hsa_circ_0001605	circBase	chr6	+	42903447	42905047	intronic	ENST00000372836	CNPY3	GGAAGGTCAGGCCTGCATGTATCTTAGTGTGTCTGCTGGTGTGAGTGTGATTTGAAGATG	2132	937	264	9.89131	9.97265	8.24645	hsa-miR-665	hsa-miR-129-5p	hsa-miR-539-3p	hsa-miR-520a-5p	hsa-miR-30b-3p
ASCRP3009380	1.5666	up	hsa_circRNA_400294		25242744	chr1	-	103540173	103548528	exonic	NM_001854	COL11A1	GGAATCACGGTTTTTGGAACAAGGATTTTGGATGAAGAAGTTTTTGAGCTGCTCCAGTTG	384	198	128	7.88634	7.46779	7.00961	hsa-miR-4668-3p	hsa-miR-4659a-3p	hsa-miR-4659b-3p	hsa-miR-2113	hsa-miR-548aq-3p
ASCRP3009392	1.52804	up	hsa_circRNA_102832	hsa_circ_0056754	circBase	chr2	+	153591507	153591640	exonic	NM_152522	ARL6IP6	GGAATGTTTCCTCCTACTCCTCTTTCACCTGCCAGGTTCAAGATTCTGGACTCTACTTAT	15238	4336.5	1688	12.4671	12.0637	11.6472	hsa-miR-766-5p	hsa-miR-543	hsa-miR-548c-5p	hsa-miR-320a	hsa-miR-320b
ASCRP3009409	1.60934	up	hsa_circRNA_001177	hsa_circ_0001177	circBase	chr21	-	16340617	16415895	sense overlapping	NM_003489	NRIP1	GGACAGAATGTAACAGTACGTCTCTCTCTGATTGCGATGGAAGGAAGTGTTTGGATTGTG	1798.5	683.5	298	9.67813	9.4974	8.48592	hsa-miR-3916	hsa-miR-4739	hsa-miR-3662	hsa-miR-3145-3p	hsa-miR-1277-5p
ASCRP3009436	1.51857	up	hsa_circRNA_101057	hsa_circ_0003222	circBase	chr12	+	50848096	50855130	exonic	NM_052879	LARP4	GGACTATGGTAGGGGCAGGCTCCCTTTCCCAATGGTAGTTTTGTGAATGGCTTTAATTCG	3275.5	933.5	585	10.4241	9.96774	9.67504	hsa-miR-527	hsa-miR-518a-5p	hsa-miR-15b-5p	hsa-miR-424-5p	hsa-miR-15a-5p
ASCRP3009484	1.65382	up	hsa_circRNA_405628		25070500	chr17	+	73481508	73482507	exonic	NM_014738	KIAA0195	GGAGGTAGAGCGGAGGCTGCGAGGGATCATTGACCAAATCCAAGGGCGAGCCTCCCTCAG	130	80	66.5	6.48418	5.63969	5.87707	hsa-miR-6875-3p	hsa-miR-6880-5p	hsa-miR-503-5p	hsa-miR-4778-3p	hsa-miR-6081
ASCRP3009498	1.5108	up	hsa_circRNA_104620	hsa_circ_0084443	circBase	chr8	-	48839753	48842572	exonic	NM_006904	PRKDC	GGATACCTGAAGACTTCAGCCTTGTCAGAGAGATTCTCCCTGAGAAACAAGCAGAATTTT	201	137.5	79.5	7.10265	6.84263	6.17204	hsa-miR-506-5p	hsa-miR-548d-5p	hsa-miR-20b-3p	hsa-miR-548b-5p	hsa-miR-17-3p
ASCRP3009500	2.45652	up	hsa_circRNA_400994		25242744	chr12	+	77214837	77216311	exonic	uc001syj.2	ZDHHC17	GGATATGACAATCCGTCCTTCCTTAGAAAGCTGAAAGCTGATAAGGCAATCCTTAGGTGT	338	125	82	7.73034	6.60025	6.26721	hsa-miR-188-5p	hsa-miR-3152-5p	hsa-miR-6866-3p	hsa-miR-548e-5p	hsa-miR-6840-5p
ASCRP3009521	1.52695	up	hsa_circRNA_001671	hsa_circ_0000322	circBase	chr11	+	64557695	64559582	antisense	NM_004579	MAP4K2	GGATGCTCAGGTGCCAGTGTGGCCGTGGGCTCGCCCTGCATGTTGACAATCCTCACACAG	788	298	236.5	8.74743	8.19261	8.08094	hsa-miR-328-5p	hsa-miR-619-5p	hsa-miR-188-3p	hsa-miR-149-3p	hsa-miR-650
ASCRP3009536	2.37419	up	hsa_circRNA_059565	hsa_circ_0059565	circBase	chr20	-	20505049	20517428	exonic	NM_020343	RALGAPA2	GGATTATATCTACAGGGCGCCTCGTTCAGAGGCTGTCACTGTCCTCGGCTCTCTGGTCTG	604	174	134	8.419	7.25366	7.08947	hsa-miR-8080	hsa-miR-6511a-5p	hsa-miR-545-5p	hsa-miR-6878-3p	hsa-miR-1197
ASCRP3009547	1.71876	up	hsa_circRNA_016545	hsa_circ_0016545	circBase	chr1	+	223900118	223947183	exonic	NM_001748	CAPN2	GGATTTCTGCATCCGGGTCTTTTCTGAAAAGAAAGCTGACTACCACAGGCCGCAGGATGG	538	185	188	8.28551	7.35408	7.6542	hsa-miR-5193	hsa-miR-4685-5p	hsa-miR-339-5p	hsa-miR-6836-5p	hsa-miR-4638-5p
ASCRP3009565	2.32483	up	hsa_circRNA_104149	hsa_circ_0077210	circBase	chr6	-	83933478	83938650	exonic	NM_002395	ME1	GGCAGATCACAGATAATATTTTCCTCACTACTGCTGAGGGACGTGCTTCCTTAACACAAG	173.5	71	70.5	6.85929	5.30464	5.9797	hsa-miR-22-5p	hsa-miR-449c-3p	hsa-miR-25-3p	hsa-miR-135a-3p	hsa-miR-32-5p
ASCRP3009608	2.9309	up	hsa_circRNA_102303	hsa_circ_0046940	circBase	chr18	-	10979532	11066221	exonic	NM_022068	PIEZO2	GGCTACAACTCATGTGCATTCCGATACAATGGGCTCTCCTTTGTCTACCTTATCTACCTC	3810.5	546	402	10.6061	9.13662	8.97292	hsa-miR-576-3p	hsa-let-7d-5p	hsa-let-7a-5p	hsa-miR-98-5p	hsa-let-7e-5p
ASCRP3009611	1.90553	up	hsa_circRNA_104152	hsa_circ_0077248	circBase	chr6	-	86281854	86282092	exonic	NM_020468	SNX14	GGCTAGACCTGAAAATTTCTTCCAAGGTTGATGCATCTCTCTCAGAGCAGTTAGGACTTC	267	128	90	7.44244	6.67979	6.34469	hsa-miR-601	hsa-miR-497-5p	hsa-miR-26a-5p	hsa-miR-15b-5p	hsa-miR-889-5p
ASCRP3009695	1.94373	up	hsa_circRNA_400031	hsa_circ_0092278	circBase	chr17	+	4797948	4798348	intronic	ENST00000347992	MINK1	GGGATGGAGGTAAAAAGAGATGGGGTGAGAAGCTGCAGCCCCTCCTCCCCTGCTGTGAGG	10745	1937	1165	11.9752	11.0238	11.009	hsa-miR-765	hsa-miR-378a-3p	hsa-miR-378d	hsa-miR-422a	hsa-miR-483-5p
ASCRP3009701	1.57355	up	hsa_circRNA_001569	hsa_circ_0001569	circBase	chr6	+	393097	393368	exonic	NM_002460	IRF4	GGGCAAGCAGGACTACAACCGCGAGGAGGACGCCGCGCTCTTCAAGTGCAGAGCAGAGCG	173	112.5	73	6.88699	6.42104	6.04488	hsa-miR-1471	hsa-miR-4665-3p	hsa-miR-937-3p	hsa-miR-4520-5p	hsa-miR-629-3p
ASCRP3009723	1.74095	up	hsa_circRNA_004884	hsa_circ_0004884	circBase	chr3	-	52156394	52172318	exonic	NM_015426	POC1A	GGGGAATCTGTGCACAGTGCAGCAGTGAACGGGCTCTCTTTCCACCCGTCGGGAAACTAC	706	248	200.5	8.61172	7.84876	7.77493	hsa-miR-6842-3p	hsa-miR-4474-3p	hsa-miR-6880-5p	hsa-miR-196b-5p	hsa-miR-296-3p
ASCRP3009753	1.92618	up	hsa_circRNA_021120	hsa_circ_0021120	circBase	chr11	-	9002122	9025596	exonic	NM_020645	NRIP3	GGGTTCATTTGTGAGACTGATGTAACAATAAAGTGAAATCTTCCCCTCTGGCGACGTCAC	548	185	159	8.30863	7.31761	7.40817	hsa-miR-4739	hsa-miR-6089	hsa-miR-4656	hsa-miR-3162-5p	hsa-miR-4747-5p
ASCRP3009766	2.35122	up	hsa_circRNA_000466	hsa_circ_0001745	circBase	chr7	+	130782554	130782733	antisense	NR_015431	LINC-PINT	GGTAGCAAATCACACGTAGCTCTTTTCAAAGAGAAAGAGGTGGTCCCAGCATCTTGTTAA	685	161	177	8.56931	7.08416	7.58763	hsa-miR-888-5p	hsa-miR-372-5p	hsa-miR-607	hsa-miR-500a-5p	hsa-miR-485-5p
ASCRP3009786	1.79389	up	hsa_circRNA_045871	hsa_circ_0045871	circBase	chr17	+	76166897	76167135	exonic	NM_004710	SYNGR2	GGTCATTGGTGACCTGCTCTTCTCAGGTCTTCGCCTTGATCGTGTTCTCCTGCATCTATG	1789	514	327.5	9.66286	9.02751	8.61203	hsa-miR-4493	hsa-miR-6871-3p	hsa-miR-4686	hsa-miR-3185	hsa-miR-3065-3p
ASCRP3009826	1.6905	up	hsa_circRNA_101707	hsa_circ_0000673	circBase	chr16	-	11940357	11940700	exonic	NM_015659	RSL1D1	GGTTCTTGCAGATTATCTCCCTCCAAACTCTAAAGAAGGAATATAAATCCTATGAAGCCA	2492	867	354	10.0728	9.87399	8.75677	hsa-miR-33a-3p	hsa-let-7f-2-3p	hsa-miR-25-5p	hsa-miR-203a-3p	hsa-miR-1185-2-3p
ASCRP3009838	1.8511	up	hsa_circRNA_005108	hsa_circ_0005108	circBase	chr14	-	39870379	39871715	exonic	NM_203301	FBXO33	GGTTTTATTAGCATGGAGGTGCACAAAGCTCTCTCTTCTGGCAATTCATGGAACCTTCAG	929.5	336	192	8.94136	8.38128	7.72467	hsa-miR-4776-3p	hsa-miR-5197-3p	hsa-miR-3907	hsa-miR-873-5p	hsa-miR-8087
ASCRP3009845	1.89727	up	hsa_circRNA_060915	hsa_circ_0060915	circBase	chr20	-	52183609	52199707	exonic	uc002xwq.4	ZNF217	GTAAATATAGATTTGGTGTTTTGCAAGGTTTGGAAATCCCTTGTCTCCAGGTTGCTGGGA	838	285.5	193	8.81719	8.09376	7.69277	hsa-miR-6813-5p	hsa-miR-502-5p	hsa-miR-8087	hsa-miR-454-3p	hsa-miR-6844
ASCRP3009872	2.10264	up	hsa_circRNA_102641	hsa_circ_0052943	circBase	chr2	-	24021007	24056948	exonic	NM_017552	ATAD2B	GTACAGTGAACTGCCTGAAGAGCTCTATAGTATCAACCCTCCTTGCTCTTATGGATGGAT	991	274	211.5	9.01687	8.00809	7.88125	hsa-miR-372-3p	hsa-miR-93-5p	hsa-miR-20a-5p	hsa-miR-106a-5p	hsa-miR-20b-5p
ASCRP3009876	2.17625	up	hsa_circRNA_003433	hsa_circ_0003433	circBase	chr12	+	45725077	45751207	exonic	NM_001025356	ANO6	GTACATGGAGGAAGAATTTAATGGAAAACCTGACTCCCTCTTTTTTAATGATGGCCAGCG	593	201	136	8.40293	7.48601	7.07616	hsa-miR-4658	hsa-miR-3605-5p	hsa-miR-6790-5p	hsa-miR-376a-5p	hsa-miR-1224-5p
ASCRP3009883	1.56237	up	hsa_circRNA_007477	hsa_circ_0007477	circBase	chr4	-	106367539	106377902	exonic	NM_006903	PPA2	GTACCCTCCCTCAGAGAATGTAACTGGTCACTACATTTCCCCCTTTCATGATATTCCTCT	9951	2834.5	1049	11.8521	11.6291	10.7877	hsa-miR-4678	hsa-miR-9500	hsa-miR-4448	hsa-miR-1306-3p	hsa-miR-6881-3p
ASCRP3009906	1.6852	up	hsa_circRNA_101457	hsa_circ_0004934	circBase	chr15	-	20671447	20671623	exonic	NR_036432	HERC2P3	GTAGATGCCTCCTCTGTGTAGCTCTCCGACGTCTCATAAGCTTTTGTCTGGTCCTCTGAG	23796	9238	1846	13.1888	13.0499	11.8219	hsa-miR-650	hsa-miR-579-5p	hsa-miR-376c-3p
ASCRP3009907	1.70551	up	hsa_circRNA_006703	hsa_circ_0006703	circBase	chr15	+	28874411	28874587	exonic	ENST00000529537	HERC2P9	GTAGATGCCTCCTCTGTGTAGCTCTCCGACGTCTCATAAGCTTTTGTGTGGTCCTCTGAG	24614	9389	1927	13.2664	13.0779	11.9145	hsa-miR-3202	hsa-miR-6782-5p	hsa-miR-8068	hsa-miR-3612	hsa-miR-6772-5p
ASCRP3009919	1.54251	up	hsa_circRNA_000809	hsa_circ_0000809	circBase	chr17	-	76688498	76695050	exonic	NM_004762	CYTH1	GTATACCACGATACTTGTTACGTCCTCTCCTTTGCCATCATCATGTTGAACACCAGTCTG	4641	1152.5	764	10.8486	10.2543	10.1923	hsa-miR-6855-5p	hsa-miR-1236-3p	hsa-miR-6839-5p	hsa-miR-6727-3p	hsa-miR-4782-5p
ASCRP3009926	1.56189	up	hsa_circRNA_104586	hsa_circ_0007279	circBase	chr8	+	32453345	32474403	exonic	NM_004495	NRG1	GTATCCACAGAAGGAGCAAATACTTCTTCATCCTTGCCTCCCCGATTGAAAGAGATGAAA	9986	2188.5	1314	11.8587	11.2445	11.1863	hsa-miR-29b-2-5p	hsa-miR-30c-1-3p	hsa-miR-30c-2-3p	hsa-miR-29b-1-5p	hsa-miR-582-3p
ASCRP3009937	1.53953	up	hsa_circRNA_090311	hsa_circ_0090311	circBase	chrX	+	43515408	43606068	sense overlapping	NM_000240	MAOA	GTATGGTACTGTTTTGTTTGTTAATAAAGTGCACTGCCACCCCCAATGCAGGGCGCTCCC	397	201	140	7.93235	7.49537	7.12435	hsa-miR-145-3p	hsa-miR-3916	hsa-miR-6760-5p	hsa-miR-6758-5p	hsa-miR-6797-5p
ASCRP3009939	2.62375	up	hsa_circRNA_036188	hsa_circ_0036188	circBase	chr15	-	72491369	72513625	exonic	NM_001206796	PKM	GTATGTCAATAAACAACAGCTGAAGCACCCTCTCCAGGGCACACCGTATTCAGCTCTGAG	5853.5	895.5	560	11.1572	9.91529	9.61575	hsa-miR-6756-5p	hsa-miR-1248	hsa-miR-5088-3p	hsa-miR-330-5p	hsa-miR-6766-5p
ASCRP3009946	1.52619	up	hsa_circRNA_027691	hsa_circ_0027691	circBase	chr12	+	88553890	88554628	exonic	NM_181783	TMTC3	GTATTCACCAGTATGGACTCCAATTGCCTTGACAGTGTTTTTAGTGGCTGTTGCAACATT	84.5	65	50	5.90342	5.21692	5.37004	hsa-miR-545-5p	hsa-miR-939-3p	hsa-miR-378c	hsa-miR-3129-5p	hsa-miR-4724-5p
ASCRP3009955	1.75493	up	hsa_circRNA_404436		25070500	chr1	+	10417222	10417519	intronic	ENST00000263934	KIF1B	GTATTTCTTACAACCACCTCTCAAGAATTGCCAGTCTACCACAACTGACCAGAAGTTGGT	223	120	88	7.21129	6.50551	6.29427	hsa-miR-6134	hsa-miR-15b-5p	hsa-miR-4711-5p	hsa-miR-1246	hsa-miR-5680
ASCRP3009957	1.74755	up	hsa_circRNA_001047	hsa_circ_0001047	circBase	chr2	+	97025880	97031796	exonic	NM_015341	NCAPH	GTCAAACTTGGTAGCTGAGCCTCAGAAGAAGATGCTCCTTCCCAATCAGAAAACAAAAAG	704	253.5	189	8.59907	7.8947	7.69277	hsa-miR-122-5p	hsa-miR-6801-5p	hsa-miR-378c	hsa-miR-378h	hsa-miR-29b-1-5p
ASCRP3009960	1.5157	up	hsa_circRNA_402446		25242744	chr2	+	203620260	203624076	exonic	NM_173511	FAM117B	GTCAAAGTCTTTGAGGAATGCTCGCTCCTGTTCCAAAGAGTGCACTTATTCCTGTAATTC	439.5	198	165	8.05359	7.44658	7.46064	hsa-miR-4753-3p	hsa-miR-7855-5p	hsa-miR-4710	hsa-miR-1292-5p	hsa-miR-211-5p
ASCRP3009972	1.55286	up	hsa_circRNA_406693		25070500	chr5	-	145044816	145083858	intronic	ENST00000510259	PRELID2	GTCAATTCTGCTGCTCACATTGAAATCTACCTGCTCTTCCAGACAATTCAGTTGCAGCTG	2059	708.5	380	9.85646	9.57841	8.86464	hsa-miR-3916	hsa-miR-4668-5p	hsa-miR-4739	hsa-miR-6739-5p	hsa-miR-4644
ASCRP3009974	1.67201	up	hsa_circRNA_021620	hsa_circ_0021620	circBase	chr11	-	33738915	33739017	exonic	NM_000611	CD59	GTCAATTGTTCATCTGATTTTGATGCGTGTCTCATTACCAAAGCTGGTCATAGCCTGCAG	362	214	100	7.81659	7.6118	6.53821	hsa-miR-19b-2-5p	hsa-miR-4259	hsa-miR-19b-1-5p	hsa-miR-6516-5p	hsa-miR-4687-3p
ASCRP3009983	2.91167	up	hsa_circRNA_104468	hsa_circ_0082139	circBase	chr7	+	127447537	127484477	exonic	NM_014390	SND1	GTCACCATTGGAGGAATGATAAGAACAAGAAACTGCGTCCCCTGTATGACATTCCTTACA	1499	250	227	9.47121	7.84458	8.01415	hsa-miR-891a-3p	hsa-miR-130a-5p	hsa-miR-371a-5p	hsa-miR-518c-5p	hsa-miR-593-3p
ASCRP3010007	1.51702	up	hsa_circRNA_104943	hsa_circ_0089175	circBase	chr9	+	134062675	134064518	exonic	NM_005085	NUP214	GTCAGTTATCATCTGGTGACAAAGCTTCAGTTCTTCAGTGCCCTACTCCACAGCCAAAAC	724	288	221.5	8.64454	8.11733	7.96928	hsa-miR-505-3p	hsa-miR-138-5p	hsa-miR-141-3p	hsa-miR-200a-3p	hsa-miR-105-3p
ASCRP3010031	2.26509	up	hsa_circRNA_069574	hsa_circ_0069574	circBase	chr4	+	41259625	41270446	exonic	NM_004181	UCHL1	GTCCTCAAAAGGAATAAAACTTTTCTGCTGATAAGATAGTGCTGTCCCGGCTGGGGGTCG	359	124	104	7.80293	6.57399	6.67274	hsa-miR-4725-3p	hsa-miR-6734-5p	hsa-miR-6783-5p	hsa-miR-3977	hsa-miR-6780b-5p
ASCRP3010046	1.51178	up	hsa_circRNA_084553	hsa_circ_0084553	circBase	chr8	-	56982261	56986718	exonic	NM_001146227	RPS20	GTCCTTTTTAACTGCATTCTCCTCCGCCAAAAAAGTGACCAAGCAGGCTTTTAAGGATAC	1232	476	280.5	9.246	8.92908	8.37042	hsa-miR-216a-5p	hsa-miR-541-5p	hsa-miR-149-5p	hsa-miR-5571-5p	hsa-miR-5580-5p
ASCRP3010102	2.00899	up	hsa_circRNA_101469	hsa_circ_0034325	circBase	chr15	-	31947298	31949280	exonic	uc001zfr.3	OTUD7A	GTCTGGCCAGAGACCTGCTGGAAGGTGGCAGTGACGAAAGAAGAGACTCTCCCGGCCGAG	1610	401	292	9.55159	8.66808	8.42216	hsa-miR-372-3p	hsa-miR-302c-3p	hsa-miR-92a-2-5p	hsa-miR-96-3p	hsa-miR-608
ASCRP3010121	1.65952	up	hsa_circRNA_065926	hsa_circ_0065926	circBase	chr3	+	51664287	51664947	exonic	NM_015106	RAD54L2	GTGAAACCTCATCAGAGGAAATTGCTTTAAGGGCAAGTGACGGTCCCCAACTGCCTCCTC	306.5	143.5	117.5	7.61334	6.89862	6.86653	hsa-miR-6837-3p	hsa-miR-6072	hsa-miR-6891-3p	hsa-miR-5193	hsa-miR-3617-5p
ASCRP3010141	1.61699	up	hsa_circRNA_406207		25070500	chr22	+	46189424	46202902	sense overlapping	NM_013236	ATXN10	GTGACAGTAACCCCTCTCTTCAATCTTTCTGTGACAAATGACTAGAATTCTGGAGCCTGC	2344	767	394.5	10.006	9.69903	8.92636	hsa-miR-3916	hsa-miR-6878-5p	hsa-miR-329-5p	hsa-miR-3145-3p	hsa-miR-4644
ASCRP3010167	3.33882	up	hsa_circRNA_011267	hsa_circ_0011267	circBase	chr1	-	31764759	31766195	exonic	NM_004814	SNRNP40	GTGATGGAATTGCATTACAACACAGATGGCAGGGACCTCCAAGATGTTCCTCCCTTCAAG	1783	252.5	224	9.65706	7.85708	7.97836	hsa-miR-363-5p	hsa-miR-892a	hsa-miR-101-5p	hsa-miR-198	hsa-miR-4632-5p
ASCRP3010188	1.85207	up	hsa_circRNA_057822	hsa_circ_0057822	circBase	chr2	-	203650640	203684622	exonic	NM_138468	ICA1L	GTGCCTTCACAGAGTCCAAAGAAATTAACAAGATATTGGCCCTGTGTACTCCTCTGTCTC	1229	365	254	9.24104	8.52234	8.18147	hsa-miR-3611	hsa-miR-7161-3p	hsa-miR-6885-3p	hsa-miR-548a-3p	hsa-miR-4661-5p
ASCRP3010200	1.85939	up	hsa_circRNA_405443		25070500	chr16	+	15794592	15794782	intronic	ENST00000342673	NDE1	GTGCTTTGTGGTGTACTGAAATCATGTCTAAGAACAGAGAACTTAACACCACCGTGCCTG	174	96	70	6.88699	6.10725	5.87707	hsa-miR-7109-5p	hsa-miR-6780b-5p	hsa-miR-548k	hsa-miR-6761-5p	hsa-miR-4653-5p
ASCRP3010208	1.79272	up	hsa_circRNA_406571		25070500	chr4	+	184614741	184626223	exonic	NM_021942	TRAPPC11	GTGGAGAATATCCCTCTCCATGTGAATGCAGGATCATATCCAGAGTCCCAAACATTTCTG	791.5	282	196	8.7519	8.05947	7.76004	hsa-miR-494-3p	hsa-miR-3692-3p	hsa-miR-627-5p	hsa-miR-153-5p	hsa-miR-4697-3p
ASCRP3010229	1.82172	up	hsa_circRNA_100052	hsa_circ_0009904	circBase	chr1	+	12032928	12033054	exonic	NM_000302	PLOD1	GTGGATTACGAGGCCCAGTTTGACCTGGCCTTTGTCGTCCGCTACAAGCCTGATGAGCAG	161	90	70	6.78928	5.89131	5.95665	hsa-miR-659-3p	hsa-miR-194-3p	hsa-miR-767-3p	hsa-miR-345-5p	hsa-miR-644a
ASCRP3010248	2.05956	up	hsa_circRNA_406858		25070500	chr6	-	135263546	135265104	exonic	NM_022568	ALDH8A1	GTGGGAGTCGATCGAAGCCGCGGTCAAGGCCGCCAGAGAAGCCTTTCCCAGCTGGTCATC	222.5	103	77	7.21129	6.20989	6.12803	hsa-miR-612	hsa-miR-6783-3p	hsa-miR-6848-5p	hsa-miR-4430	hsa-miR-3199
ASCRP3010270	1.94916	up	hsa_circRNA_100027	hsa_circ_0007427	circBase	chr1	-	6291961	6293703	exonic	NM_012405	ICMT	GTGGTTTTACTGGAGTATTGGAACTCAGGTACATGTGCTCCCTGTCATTGTTCCACTATT	1161	308	254.5	9.17165	8.23612	8.18147	hsa-miR-508-5p	hsa-miR-505-5p	hsa-miR-506-5p	hsa-miR-146b-3p	hsa-miR-574-5p
ASCRP3010280	1.72348	up	hsa_circRNA_067130	hsa_circ_0067130	circBase	chr3	-	126189737	126191148	exonic	NM_025112	ZXDC	GTGTCCTGTGGAAGGCTGTGAGAAGACATTTATCACAGTGAGTGCCCTGTTTTCCCATAA	2021	571	382	9.8324	9.21144	8.88271	hsa-miR-550b-2-5p	hsa-miR-6793-5p	hsa-miR-4299	hsa-miR-4704-3p	hsa-miR-7855-5p
ASCRP3010293	2.05424	up	hsa_circRNA_100862	hsa_circ_0023182	circBase	chr11	+	68115314	68133170	exonic	NM_002335	LRP5	GTGTGCAGCTGCAGGACAACGGCAGGACGTGTAAGGCAGCCTCGCCGCTCCTGCTATTTG	278	125	86	7.4927	6.62238	6.28582	hsa-miR-770-5p	hsa-miR-564	hsa-miR-622	hsa-miR-486-3p	hsa-miR-588
ASCRP3010307	1.52399	up	hsa_circRNA_009297	hsa_circ_0009297	circBase	chr1	-	1477052	1510262	exonic	NM_014188	SSU72	GTGTTAGGAATGACCTGGAATTGTCAATAAACAGATGCTGCTGTCAGACGCCGCCGCTTG	120.5	86	60	6.37688	5.81862	5.71943	hsa-miR-3960	hsa-miR-3195	hsa-miR-1299	hsa-miR-1908-3p	hsa-miR-6878-3p
ASCRP3010321	2.52961	up	hsa_circRNA_103804	hsa_circ_0072012	circBase	chr5	-	16762153	16762746	exonic	NM_012334	MYO10	GTTAACAATTTTGGAGTGAAGCACTATGCTGGAGAGAAACTTGGCCTCCTAGCCCTTATC	328	94	109	7.69683	5.9797	6.73614	hsa-miR-135b-5p	hsa-miR-520f-3p	hsa-miR-519e-5p	hsa-miR-135a-5p	hsa-miR-892a
ASCRP3010325	1.67094	up	hsa_circRNA_063739	hsa_circ_0063739	circBase	chr22	+	45898718	45959242	exonic	NM_001996	FBLN1	GTTAATAAAGTCTTAGCAAGCGTCCCACACAGTGACTCCTCCCGGGCGGGATAATTGAAC	708	258	203	8.61172	7.91676	7.82537	hsa-miR-3960	hsa-miR-885-3p	hsa-miR-503-5p	hsa-miR-4467	hsa-miR-5047
ASCRP3010331	1.90237	up	hsa_circRNA_405694		25070500	chr18	-	57048187	57069951	sense overlapping	TCONS_00026535	XLOC_012858	GTTACCAGGTGTAAACCCCAGAGTTGGAAGCACAATTTGAGAATGCAGCGTCTCCTGCAG	769	229	208	8.71561	7.7326	7.84301	hsa-miR-6765-5p	hsa-miR-7851-3p	hsa-miR-5787	hsa-miR-4739	hsa-miR-3192-5p
ASCRP3010334	1.6115	up	hsa_circRNA_103942	hsa_circ_0003180	circBase	chr5	+	134002512	134007576	exonic	NM_021982	SEC24A	GTTACGACGAGATTGAAGGAGGTGGCTTATTGGGTCCTTCTGTACCTCCCTTAGTGAATC	1194	380.5	294	9.20177	8.57405	8.45268	hsa-miR-382-5p	hsa-miR-183-3p	hsa-miR-134-3p	hsa-miR-328-5p	hsa-miR-541-3p
ASCRP3010344	1.64687	up	hsa_circRNA_054220	hsa_circ_0054220	circBase	chr2	+	39743554	39745851	exonic	NR_037875	LOC728730	GTTATGACATAACAGAAGAAGAGGATTTATCTGACTCAACTGGAGATGGCTCCCTTCCCT	1164.5	328	318	9.17248	8.32203	8.58348	hsa-miR-513b-5p	hsa-miR-4435	hsa-miR-6780b-5p	hsa-miR-335-3p	hsa-miR-4665-5p
ASCRP3010348	1.52096	up	hsa_circRNA_003599	hsa_circ_0003599	circBase	chr12	+	69109406	69119576	exonic	NM_020401	NUP107	GTTCAAAAGTTTCTTATCCTGGGAGACATTGATGGACCCTGATGCTCCCATAAGACAGAA	1060	387	276.5	9.0811	8.61172	8.34051	hsa-miR-4727-5p	hsa-miR-4494	hsa-miR-1301-3p	hsa-miR-4677-5p	hsa-miR-4743-3p
ASCRP3010359	1.57851	up	hsa_circRNA_079422	hsa_circ_0079422	circBase	chr7	-	8257934	8275635	exonic	NM_004968	ICA1	GTTCAGGAAGGTTATAATATAACTTATCCTCTCATGCTTTTTTCCTGCCCCTTCTCCCCA	66637	13732	7048	14.664	13.5475	14.4633	hsa-miR-526b-5p	hsa-miR-6830-3p	hsa-miR-4659a-3p	hsa-miR-4659b-3p	hsa-miR-136-5p
ASCRP3010367	2.28961	up	hsa_circRNA_406993		25070500	chr7	-	107126327	107126712	intronic	ENST00000297135	COG5	GTTCATTTCCAGTGCCATTTGTTTTCTACAGCTTTTCCAGTGGTCTAGGATATTGAGGGC	305	121	86	7.61579	6.51605	6.32533	hsa-miR-183-5p	hsa-miR-6511a-5p	hsa-miR-4763-3p	hsa-miR-570-3p	hsa-miR-6832-5p
ASCRP3010376	1.6643	up	hsa_circRNA_400008	hsa_circ_0092275	circBase	chr1	+	45241972	45242292	intronic	ENST00000372209	RPS8	GTTCCTCTCCCAGTACCAAAGAGGGAATGCTCCCTCAGGCCCCCAAACCTGGAGCTTAGG	186344	132942	11884	16.5845	16.4391	15.2601	hsa-miR-146a-3p	hsa-miR-541-5p	hsa-miR-105-5p	hsa-miR-335-3p	hsa-miR-378a-5p
ASCRP3010389	1.60693	up	hsa_circRNA_101291	hsa_circ_0030741	circBase	chr13	+	100206557	100207901	exonic	NM_004800	TM9SF2	GTTCTGAAGCAACTATACTTCTTTGCTATTTCCACCTATGTGCAGAGGCCATTGAACACC	140	90	70	6.60148	5.94304	5.89131	hsa-miR-21-3p	hsa-miR-655-3p	hsa-miR-568	hsa-miR-188-5p	hsa-miR-382-5p
ASCRP3010440	1.634	up	hsa_circRNA_055012	hsa_circ_0055012	circBase	chr2	+	68607854	68624585	exonic	NM_002664	PLEK	GTTTAATGCATTTGTGTTTAAGATCACTACGACCAAACAGCAGGACCACTTCTTCCAGGC	127	78	63.5	6.42594	5.6707	5.76436	hsa-miR-4739	hsa-miR-6876-5p	hsa-miR-3916	hsa-miR-513c-5p	hsa-miR-4476
ASCRP3010445	2.42043	up	hsa_circRNA_000881	hsa_circ_0000788	circBase	chr17	+	55372279	55372525	intronic	ENST00000284073	MSI2	GTTTAGCTTCTGATGATGGATGGGCCTAGTTTGCCTTTGAGTGTGTGTCTGTTTGGGGAG	1708	473	197	9.61575	8.91208	7.76888	hsa-miR-557	hsa-miR-423-3p	hsa-miR-323a-5p	hsa-miR-541-3p	hsa-miR-105-5p
ASCRP3010452	1.53502	up	hsa_circRNA_101401	hsa_circ_0032641	circBase	chr14	-	75505042	75506718	exonic	NM_014381	MLH3	GTTTATTGCCTGTTTGATGAGCACTAAGACTGAAGAGAATGGCGAGGCAGGTTGCTGTTG	113	84	57	6.27188	5.74431	5.56293	hsa-miR-15b-3p	hsa-miR-590-3p	hsa-miR-135a-3p	hsa-miR-20a-3p	hsa-miR-449c-5p
ASCRP3010467	1.77802	up	hsa_circRNA_405240		25070500	chr14	-	60193636	60194386	exonic	NM_021136	RTN1	GTTTCTCAATAAGCAAAAAGAACCATCTGCTGCAGAATCCCAGGGGAAAGGCAGCATCTC	129	93	49	6.50153	5.99297	5.34955	hsa-miR-423-3p	hsa-miR-4685-5p	hsa-miR-762	hsa-miR-3196	hsa-miR-6837-5p
ASCRP3010468	2.09289	up	hsa_circRNA_103812	hsa_circ_0003227	circBase	chr5	-	37301538	37303516	exonic	NM_004298	NUP155	GTTTCTCAGCTGGATTCTGAGCTGATGGACATAACTAAGGTTGCTTCTCCATTTCTGGAG	403.5	151	114	7.95892	6.99649	6.79037	hsa-miR-200b-3p	hsa-miR-429	hsa-miR-200c-3p	hsa-miR-573	hsa-miR-539-5p
ASCRP3010487	1.76228	up	hsa_circRNA_045361	hsa_circ_0045361	circBase	chr17	+	64298925	64302245	exonic	NM_002737	PRKCA	GTTTGGGAAACAAGGCTTCCAGTGCCAAGGGCCGCAGCTCCCCGGCGGAGGCAAGAGGTG	749	256	207	8.68716	7.88989	7.84954	hsa-miR-133b	hsa-miR-133a-3p	hsa-miR-412-3p	hsa-miR-1247-3p	hsa-miR-143-5p
ASCRP3010504	2.13735	up	hsa_circRNA_103080	hsa_circ_0008212	circBase	chr20	+	48561918	48565892	exonic	NM_018683	RNF114	GTTTTCTTATGACACTTTTGTGTTCTTCCTGTCCAAGATCCGGTCCCACGTGGCTACTTG	320.5	119	103	7.66668	6.52913	6.61258	hsa-miR-125b-2-3p	hsa-miR-497-3p	hsa-miR-212-5p	hsa-miR-651-3p	hsa-miR-146a-3p
ASCRP3010530	1.51708	up	hsa_circRNA_003148	hsa_circ_0003148	circBase	chr4	-	83891479	83900159	exonic	NM_194282	LIN54	TAAAATAGCCATCTCACCTTTGAAATCGCCAAATAAGATTGCTAAGAAGCCTCGAACGCC	147	96	76	6.67038	6.0467	6.09147	hsa-miR-3674	hsa-miR-8082	hsa-miR-3591-3p	hsa-miR-5002-5p	hsa-miR-640
ASCRP3010554	1.56414	up	hsa_circRNA_011876	hsa_circ_0011876	circBase	chr1	+	40530145	40538321	exonic	NM_006367	CAP1	TAAAGTTAATACCAAACTTGCGCTCCCAAGCCTGGCCCTTATGTGAAAGAAATGAATGAT	1841.5	469	448	9.70941	8.90946	9.21862	hsa-miR-4739	hsa-miR-6735-5p	hsa-miR-6862-5p	hsa-miR-1207-5p	hsa-miR-197-5p
ASCRP3010556	2.39513	up	hsa_circRNA_044375	hsa_circ_0044375	circBase	chr17	+	46988169	47006422	exonic	NM_023079	UBE2Z	TAAAGTTTGTTTTGGCAGAAGGAGGGATATCATGTCCATTTATAAGGAGCCTCCTCCAGG	130.5	60	52	6.48954	5.04588	5.41299	hsa-miR-6825-5p	hsa-miR-7111-5p	hsa-miR-6887-5p	hsa-miR-3154	hsa-miR-6510-5p
ASCRP3010561	2.75298	up	hsa_circRNA_039465	hsa_circ_0039465	circBase	chr16	+	56660377	56661024	exonic	NM_175617	MT1E	TAAATATGTGACTGACAATAAAAACAATTTTGACTTTAAGTGGCTCCTGCACGTGCGCCG	199	76	63	7.06902	5.52427	5.69179	hsa-miR-214-3p	hsa-miR-646	hsa-miR-4660	hsa-miR-6165	hsa-miR-4704-3p
ASCRP3010573	1.70705	up	hsa_circRNA_043423	hsa_circ_0043423	circBase	chr17	-	37575969	37580074	exonic	NM_004774	MED1	TAACACCCTCATTGGAAGCTGTGTCAAAAGAACTATTCTGAAAGAAGGACCCCTTCCTTC	167	94	76	6.83633	6.01545	6.11421	hsa-miR-6859-5p	hsa-miR-5089-5p	hsa-miR-6077	hsa-miR-6804-5p	hsa-miR-342-5p
ASCRP3010582	2.04566	up	hsa_circRNA_406655		25070500	chr5	-	127338260	127339678	intronic	ENST00000499346	CTC-228N24.3	TAACCAGAAAGAATGCAGCTGGGATTTTGCTACTTGATAATGTGTGTGGGGTCTAGAAGT	419	213.5	89	8.002	7.59418	6.34469	hsa-miR-212-5p	hsa-miR-4723-3p	hsa-miR-6764-3p	hsa-miR-548l	hsa-miR-136-5p
ASCRP3010584	1.61712	up	hsa_circRNA_104415	hsa_circ_0080813	circBase	chr7	-	76240770	76247617	exonic	NM_012230	POMZP3	TAACCGCAGGCATGCTGTCTTGTCGACGGTCTCACTGATGCCTCTTCTGCATTCAAAGTT	699	268	204	8.59658	7.97645	7.82986	hsa-miR-122-5p	hsa-miR-660-3p	hsa-miR-485-5p	hsa-miR-516b-5p	hsa-miR-365a-5p
ASCRP3010599	1.70585	up	hsa_circRNA_405554		25070500	chr17	+	26518046	26519239	exonic	NM_016231	NLK	TAAGAGCTTTATTAGTCCAAAAGAATATCCGCTAAGGATGCCTTAGCCCACCCCTACCTA	165	87.5	83	6.8162	5.89131	6.20011	hsa-miR-548e-5p	hsa-miR-6857-3p	hsa-miR-16-5p	hsa-miR-497-5p	hsa-miR-4789-3p
ASCRP3010608	1.54582	up	hsa_circRNA_101025	hsa_circ_0025633	circBase	chr12	+	25232177	25236427	exonic	NM_006152	LRMP	TAAGGATAAAACCATATTAAATCTGGAGAATGGTGTTGAACGCGTGTGTCCTGAGAGCCT	126	94	57	6.43639	6.01545	5.60058	hsa-miR-195-3p	hsa-miR-16-2-3p	hsa-miR-378a-3p	hsa-miR-378d	hsa-miR-422a
ASCRP3010623	1.54757	up	hsa_circRNA_091420	hsa_circ_0091420	circBase	chrX	-	118920468	118925606	exonic	ENST00000361575	RPL39	TAATAAATATGTAAGGCCTTTCTTTTTCTTCCGCCAGCTTCCCTCCTCTTCCTTTCTCCG	29513	5435	3856	13.4893	12.4393	13.2793	hsa-miR-5586-5p	hsa-miR-4453	hsa-miR-145-5p	hsa-miR-3916	hsa-miR-4689
ASCRP3010624	2.06414	up	hsa_circRNA_041125	hsa_circ_0041125	circBase	chr16	+	89999875	90002505	exonic	NM_006086	TUBB3	TAATAAATCTATTGCTGTCAGATACCCTTCTCACAAGTACGTGCCTCGAGCCATTCTGGT	219	98.5	77	7.17265	6.14001	6.11421	hsa-miR-1538	hsa-miR-2277-5p	hsa-miR-6089	hsa-miR-6802-5p	hsa-miR-5587-3p
ASCRP3010630	2.82188	up	hsa_circRNA_023691	hsa_circ_0023691	circBase	chr11	-	77327195	77348851	exonic	NM_001293	CLNS1A	TAATAGCTTAACAAATAAACCTAGGTTTTCTATATTACGGGGTGACTGCCTCTTCCAGGG	915	185	172	8.92092	7.31761	7.53091	hsa-miR-1248	hsa-miR-4778-3p	hsa-miR-6868-3p	hsa-miR-1237-3p	hsa-miR-3937
ASCRP3010675	1.66352	up	hsa_circRNA_103774	hsa_circ_0003461	circBase	chr4	+	184129105	184130178	exonic	NM_024949	WWC2	TACAAGATTAAGGAAACCACGCAGATAGAAGATCCAAGAAAACAATGGAGGGGGGAACAG	237	117.5	104	7.29176	6.45295	6.6621	hsa-miR-136-5p	hsa-miR-146b-5p	hsa-let-7i-5p	hsa-miR-363-3p	hsa-miR-146a-5p
ASCRP3010678	1.533	up	hsa_circRNA_404125		25242744	chr8	-	146112224	146115788	exonic	NM_021061	ZNF250	TACACAACAAGACAGTTTATCTTGTCCATGGGCCCCATAGGCTCCTTCAATTTCCGTGAT	286	144	121	7.5185	6.90415	6.90013	hsa-miR-637	hsa-miR-6852-5p	hsa-miR-3192-5p	hsa-miR-4763-3p	hsa-miR-6884-3p
ASCRP3010679	1.76725	up	hsa_circRNA_070830	hsa_circ_0070830	circBase	chr4	-	122754385	122760851	exonic	NM_018190	BBS7	TACACAACTTGAAAGTACCTACAGTCAAACGACAACTTCCTTCTTGCCACTTATCGGTGC	381	143	145	7.88634	6.87679	7.25288	hsa-miR-329-5p	hsa-miR-3922-3p	hsa-miR-3591-5p	hsa-miR-193a-3p	hsa-miR-193b-3p
ASCRP3010681	1.73226	up	hsa_circRNA_089630	hsa_circ_0089630	circBase	chr9	+	139982526	139996695	exonic	uc004clc.3	MAN1B1	TACACACATTAAATGGAAGCAACTGTCGAGATTGCAGCGGAATATGATTCTCTTCCTCCT	94	62.5	54	6.01359	5.09232	5.34955	hsa-miR-4772-3p	hsa-miR-181a-2-3p	hsa-miR-3591-3p	hsa-miR-21-3p	hsa-miR-6510-3p
ASCRP3010705	1.58547	up	hsa_circRNA_063459	hsa_circ_0063459	circBase	chr22	-	41173043	41195087	exonic	NM_006358	SLC25A17	TACAGTCAATTCTGAGGGGAAGCGTGACAGCAATGACAGTGTTTTTTCCCCTGGATACAG	113	85	53	6.27188	5.78413	5.42982	hsa-miR-1912	hsa-miR-1304-5p	hsa-miR-30e-3p	hsa-miR-15a-5p	hsa-miR-16-5p
ASCRP3010723	2.0041	up	hsa_circRNA_043944	hsa_circ_0043944	circBase	chr17	-	41166621	41174459	exonic	NM_006373	VAT1	TACCACAGCTGCCTTTGTGTGTTTGTGTCAATAAAAAGCCAAACCCTGGGCTCGCCCGGC	811	288.5	166	8.77129	8.10951	7.42715	hsa-miR-6734-3p	hsa-miR-4667-5p	hsa-miR-6087	hsa-miR-7111-5p	hsa-miR-4700-5p
ASCRP3010732	1.5537	up	hsa_circRNA_078668	hsa_circ_0078668	circBase	chr6	+	167424300	167447459	exonic	NM_007045	FGFR1OP	TACCAGTGATAAGGGTGCACTTGATCTATCTGATGTACATTCTCCACCAAAGTCACCAGA	148	103	67.5	6.67038	6.22121	5.84814	hsa-miR-6740-3p	hsa-miR-548g-3p	hsa-miR-2355-3p	hsa-miR-145-5p	hsa-miR-4659b-3p
ASCRP3010736	3.08812	up	hsa_circRNA_014094	hsa_circ_0014094	circBase	chr1	+	151032150	151040973	exonic	NM_006818	MLLT11	TACCATTTACTCGTTTATTTAATAAAGACATTCAATCCCAGGAGGCGCACTGCTCCCCTC	416	106	93	7.99942	6.27809	6.46729	hsa-miR-6797-5p	hsa-miR-185-5p	hsa-miR-5196-5p	hsa-miR-4644	hsa-miR-1249-5p
ASCRP3010744	1.51789	up	hsa_circRNA_091558	hsa_circ_0091558	circBase	chrX	-	130928324	130928494	exonic	uc004ewj.1	LOC286467	TACCTAAGAGATAAGAGAGACTAAGGTGTCAGTATGTTCTTCAAGCTGCTCTGCTCCTGG	162	103	79	6.8162	6.25624	6.17204	hsa-miR-924	hsa-miR-6773-5p	hsa-miR-4677-5p	hsa-miR-581	hsa-miR-4656
ASCRP3010771	4.07644	up	hsa_circRNA_004183	hsa_circ_0004183	circBase	chr10	-	13701322	13717044	exonic	NM_018027	FRMD4A	TACGTCCATTCCACGAGGTTCTCAGGAATCAGATAGCTCGCAGTCGGCCAAGAAGGACAT	9996.5	730.5	707.5	11.8662	9.63061	10.0472	hsa-miR-7162-5p	hsa-miR-6875-3p	hsa-miR-516b-3p	hsa-miR-516a-3p	hsa-miR-4687-3p
ASCRP3010772	1.74076	up	hsa_circRNA_000908	hsa_circ_0000908	circBase	chr19	-	17213010	17213252	antisense	NM_004145	MYO9B	TACGTGTAGATCTTTTGTTGCAGGAAGCGGTGCTTGAGGTTCTTCAGGAGCCGCTCTCAC	111	71.5	59	6.27188	5.30464	5.63969	hsa-miR-3074-5p	hsa-miR-3171	hsa-miR-1204	hsa-miR-6860	hsa-miR-3187-5p
ASCRP3010786	1.73068	up	hsa_circRNA_403691		25242744	chr6	+	114313056	114317224	exonic	NR_125845	LOC101927768	TACTCTCTTTCTCTTAAGATTGGCATCCTCTGCTTCTGCAGAAAACATGGCTACCAACAG	4757	2096	412	10.8799	11.1516	9.02555	hsa-miR-4676-5p	hsa-miR-7843-5p	hsa-miR-1286	hsa-miR-2467-3p	hsa-miR-2278
ASCRP3010787	1.66519	up	hsa_circRNA_067161	hsa_circ_0067161	circBase	chr3	-	127295459	127298715	exonic	NR_073377	TPRA1	TACTCTGTCACCCAGGGTCCGGTACTGGGACCTCTTGCTGCTCATCCCCAATGTGCTCTT	5119	1340	689.5	10.9764	10.4867	9.99474	hsa-miR-4435	hsa-miR-6165	hsa-miR-4640-5p	hsa-miR-4468	hsa-miR-1972
ASCRP3010788	2.45103	up	hsa_circRNA_407339		25070500	chrX	-	135025037	135042232	sense overlapping	ENST00000448043	RP11-97N5.2	TACTGAATCAAATGGCCTTCCAGAAGCTAAGAAATTTCTATGTGCTTTTCCTCCCCTCCT	1324	271	236.5	9.32685	7.99401	8.07292	hsa-miR-4763-3p	hsa-miR-1277-5p	hsa-miR-6831-5p	hsa-miR-6878-5p	hsa-miR-5787
ASCRP3010797	1.60327	up	hsa_circRNA_017077	hsa_circ_0017077	circBase	chr1	-	235840390	235860572	exonic	NM_000081	LYST	TACTGTGTGTGATTCAGAGTCCTTTGTCATGGATAAAAGGCTTGAAATGGGGGGAATACG	335.5	179	114	7.71669	7.28098	6.79037	hsa-miR-374a-3p	hsa-miR-4679	hsa-miR-4504	hsa-miR-3170	hsa-miR-140-3p
ASCRP3010798	1.50102	up	hsa_circRNA_090320	hsa_circ_0090320	circBase	chrX	+	43603355	43606068	exonic	ENST00000338702	MAOA	TACTGTTTTGTTTGTTAATAAAGTGCACTGCCACCCCCAATGCAGTCTTAAATGGTCTCG	466.5	223	158.5	8.12553	7.68666	7.39251	hsa-miR-4271	hsa-miR-4773	hsa-miR-4436b-3p	hsa-miR-1262	hsa-miR-302b-5p
ASCRP3010812	1.77906	up	hsa_circRNA_091537	hsa_circ_0091537	circBase	chrX	-	130883333	130918067	exonic	NR_026975	FIRRE	TACTTTATGAGGACATGGATCCCTGAGGTCGGTCCCCAATACGACAAGACAATTTGATAT	484.5	209	136.5	8.16586	7.54514	7.12435	hsa-miR-924	hsa-miR-4279	hsa-miR-6072	hsa-miR-3691-3p	hsa-miR-6499-3p
ASCRP3010829	1.9437	up	hsa_circRNA_406299		25070500	chr3	-	69078965	69084266	exonic	NM_007114	TMF1	TAGAATCAGAGAAAAATAGGCTGTGTAAACTGGAGGATGAGAACAATAGGTGGGGGACCT	315.5	135	99.5	7.65658	6.79037	6.60519	hsa-miR-619-5p	hsa-miR-6506-5p	hsa-miR-942-5p	hsa-miR-5089-5p	hsa-miR-6728-3p
ASCRP3010839	1.51745	up	hsa_circRNA_407319		25070500	chrX	+	117528017	117538407	exonic	NM_019045	WDR44	TAGAGATGAAGTTCCCAAAGAGAATATTACGTCTGATTCTCTCCTAACCGCAAGCATGGC	519.5	250	161.5	8.25001	7.86329	7.43342	hsa-miR-6809-3p	hsa-miR-6504-5p	hsa-miR-670-3p	hsa-miR-4324	hsa-miR-767-5p
ASCRP3010852	4.90336	up	hsa_circRNA_056558	hsa_circ_0056558	circBase	chr2	+	136360069	136362586	exonic	NM_015361	R3HDM1	TAGATTTGCAGGCCACGGAAAGGTATGATATATTTGATCCAAGACAGTCCATTCCAGTCC	714.5	96	103	8.63065	6.06118	6.61258	hsa-miR-7161-3p	hsa-miR-6516-5p	hsa-miR-1183	hsa-miR-4722-5p	hsa-miR-7150
ASCRP3010885	1.53025	up	hsa_circRNA_405657		25070500	chr18	-	12814201	12859253	exonic	NM_002828	PTPN2	TAGTATACAGGAAATTCGAAATGAGTCCCATGACTATCCTCATAGAGTGGCCAAGTTTCC	128	80	74.5	6.4761	5.6707	6.05396	hsa-miR-4693-5p	hsa-miR-2053	hsa-miR-5093	hsa-miR-4435	hsa-miR-7157-5p
ASCRP3010901	1.50384	up	hsa_circRNA_001065	hsa_circ_0001065	circBase	chr2	-	127453811	127454077	antisense	NM_002101	GYPC	TAGTGTTTCCAGGTGGCTATCTCGGGAAGAATCAAGTGCTCTCTCTCTCTCCCCCGGGTA	114961	31829	12787	15.5784	14.634	15.3455	hsa-miR-4739	hsa-miR-3187-5p	hsa-miR-5189-5p	hsa-miR-6861-5p	hsa-miR-4441
ASCRP3010916	1.62887	up	hsa_circRNA_400856		25242744	chr11	+	119167627	119168191	exonic	NM_005188	CBL	TATAATATTCAGTCCCAGGCGCCATCTATCACCGAGAGCAGCACCTTTGACCTCTTCCTG	425	170	165	8.0248	7.19907	7.44278	hsa-miR-6866-5p	hsa-miR-1254	hsa-miR-877-3p	hsa-miR-6506-5p	hsa-miR-3977
ASCRP3010922	2.51029	up	hsa_circRNA_402303		25242744	chr2	+	73450163	73450660	exonic	NM_006062	SMYD5	TATACAAGGACATCGAGGCAGTGGTTCACTCCAGATGGATTCCGGTCTCTCTTTGCTCTT	347	110	95	7.7542	6.35648	6.49621	hsa-miR-6131	hsa-miR-7152-3p	hsa-miR-508-5p	hsa-miR-1178-3p	hsa-miR-597-5p
ASCRP3010949	1.73679	up	hsa_circRNA_022306	hsa_circ_0022306	circBase	chr11	-	61093082	61097546	exonic	NM_001923	DDB1	TATCACAATGGTGACAAATACCTGGCTATTGCCCCTCCTATCATCAAGGGGGAGAGCAAG	741.5	253.5	213	8.67839	7.86973	7.8942	hsa-miR-423-5p	hsa-miR-6811-5p	hsa-miR-3184-5p	hsa-miR-4674	hsa-miR-5704
ASCRP3010950	1.6285	up	hsa_circRNA_405140		25070500	chr13	-	44346195	44346638	intronic	ENST00000261488	ENOX1	TATCACACCAATGCTTGCTGGGATCTTCTTTCCCATTTTTATGCTCTGTAGGATTGAAGG	266	139	102.5	7.43932	6.82259	6.64898	hsa-miR-548a-5p	hsa-miR-548i	hsa-miR-548ar-5p	hsa-miR-548ab	hsa-miR-548j-5p
ASCRP3010961	1.53104	up	hsa_circRNA_103367	hsa_circ_0005367	circBase	chr3	-	47777523	47814426	exonic	NM_003074	SMARCC1	TATCATCAAACGACATCAGTATGTTCATGCGGATGCTCCTACCAATAAAACACTGGCTGG	82.5	59	52	5.78413	4.90941	5.42982	hsa-miR-33a-3p	hsa-miR-524-3p	hsa-miR-525-3p	hsa-miR-186-3p	hsa-let-7b-5p
ASCRP3010995	1.69052	up	hsa_circRNA_104497	hsa_circ_0008419	circBase	chr7	+	133002037	133059756	exonic	NM_021807	EXOC4	TATGATATGGCAGATGTATGGGTGAAGATCCAAGATGTTCTACAGCTCCCTCGTGAAAGA	299	141	118.5	7.59169	6.83633	6.83212	hsa-miR-139-5p	hsa-miR-141-5p	hsa-miR-597-3p	hsa-miR-632	hsa-miR-648
ASCRP3011018	1.90726	up	hsa_circRNA_402126		25242744	chr19	+	48949641	48950100	exonic	NM_031485	GRWD1	TATGGTGGCATCAACCGAGTTCGGGCGCCCCCTGTCTCAGCTTTGACATAGTCCGGGATC	1442	382.5	285	9.42561	8.58973	8.39848	hsa-miR-877-3p	hsa-miR-4778-3p	hsa-miR-6881-3p	hsa-miR-335-3p	hsa-miR-6515-3p
ASCRP3011027	1.81038	up	hsa_circRNA_102715	hsa_circ_0003478	circBase	chr2	+	47202111	47206046	exonic	NM_020458	TTC7A	TATGTGAAAAACCTGAAGAAGGGGCCTCTCTCTGGAACGCCTACCCAACTCCATCGCCTC	2910	669	483	10.266	9.46408	9.3554	hsa-miR-642a-5p	hsa-miR-519e-5p	hsa-miR-518c-5p	hsa-miR-373-5p	hsa-miR-873-5p
ASCRP3011032	2.46767	up	hsa_circRNA_405186		25070500	chr14	+	27546443	27574979	exonic	ENST00000552303	RP11-384J4.2	TATTAATTTTCTGGGAAAGAGTTGTAGAACTGCAGCTTTTGGCTGTTCTCCAGGACTGGT	167	76	51	6.82259	5.57054	5.46834	hsa-miR-6878-5p	hsa-miR-3123	hsa-miR-4482-3p	hsa-miR-582-5p	hsa-miR-4753-5p
ASCRP3011040	1.91205	up	hsa_circRNA_405017		25070500	chr12	+	65023172	65023437	intronic	uc001sse.3	RASSF3	TATTATGTTTGTTTTAATTGGAAAAGTTGGCCTATGAAAATGACCACTGCGCCCGTCCCA	202	94	86	7.11658	6.03758	6.32533	hsa-miR-5692c	hsa-miR-5692b	hsa-miR-4803	hsa-miR-3167	hsa-miR-495-3p
ASCRP3011082	1.5097	up	hsa_circRNA_101289	hsa_circ_0030720	circBase	chr13	+	99890680	99896878	exonic	NR_026644	UBAC2	TATTTCTTTGGCATCACTGCAGCTAGTAATTTGCCTTCTGGATTACAAGGCGCCTCTGTC	179.5	108	87	6.92706	6.34025	6.32533	hsa-miR-765	hsa-miR-539-3p	hsa-miR-200b-3p	hsa-miR-17-3p	hsa-miR-200c-3p
ASCRP3011094	2.67038	up	hsa_circRNA_028882	hsa_circ_0028882	circBase	chr12	+	120907659	120936298	exonic	NM_001037494	DYNLL1	TCAAAATCCATTCCTTTAAAAAATAAATCTGATGCAGATGTGTAGGGAGAGCCTGGGGCC	281.5	93	70	7.52765	6.12974	6.09147	hsa-miR-766-3p	hsa-miR-6078	hsa-miR-6868-3p	hsa-miR-4665-3p	hsa-miR-513c-3p
ASCRP3011106	1.78417	up	hsa_circRNA_008022	hsa_circ_0008022	circBase	chr1	+	52215816	52231653	exonic	NM_024586	OSBPL9	TCAAAGTGGCTCATCCCCAAAGCGCTTAATAGAAGCATGGTAGAATCAATTAAACACTGC	550	211	159.5	8.31525	7.56749	7.39251	hsa-miR-4760-3p	hsa-miR-516b-5p	hsa-miR-514a-5p	hsa-miR-3135b	hsa-miR-4648
ASCRP3011155	1.68832	up	hsa_circRNA_405069		25070500	chr12	-	111150126	111152952	intergenic			TCAATGTGTGTGTATCTATAAGCCACCCAATTAGCACAGTATCAAACACCATGTCTCCCA	872	315.5	220	8.8609	8.2665	7.94411	hsa-miR-30b-3p	hsa-miR-1273h-5p	hsa-miR-3689c	hsa-miR-3689b-3p	hsa-miR-6779-5p
ASCRP3011171	1.66969	up	hsa_circRNA_051167	hsa_circ_0051167	circBase	chr19	+	41727784	41767671	exonic	uc010ehj.3	AXL	TCACATAAAACTTTGTATATCAACGAGCTTGCCTTACTTCCTGGAGGAGCCCGAAGACAG	111	67	63.5	6.27188	5.3845	5.68011	hsa-miR-637	hsa-miR-1233-5p	hsa-miR-6803-5p	hsa-miR-6885-5p	hsa-miR-8067
ASCRP3011183	1.72796	up	hsa_circRNA_073634	hsa_circ_0073634	circBase	chr5	-	114572086	114588952	exonic	NM_005023	PGGT1B	TCACCTATATTAGAAGGAGTATGGTTGACAATTGCATTTTTTGCACTCTCCGGGCTGGAT	229	121	85.5	7.24735	6.60025	6.31631	hsa-miR-6864-5p	hsa-miR-1250-3p	hsa-miR-492	hsa-miR-4720-3p	hsa-miR-135b-5p
ASCRP3011213	1.52912	up	hsa_circRNA_402210		25242744	chr2	-	37246951	37247979	exonic	NM_019024	HEATR5B	TCAGATATAATAGCGAAAGCTTGCCAGATGACCTCTTGGTACTTCATCTCTCTGACCTCA	192	104	99	7.02907	6.25624	6.57651	hsa-miR-1254	hsa-miR-432-5p	hsa-miR-619-3p	hsa-miR-6083	hsa-miR-4269
ASCRP3011241	1.68437	up	hsa_circRNA_406864		25070500	chr6	-	142025718	142026204	intronic	uc003qit.1	AK097143	TCAGGCCTCTACTGGATCAATAAAATAAAAACAAACAAGTGTGATTTGCCTTCAGGATGA	126	79	62	6.44745	5.61291	5.77757	hsa-miR-3198	hsa-miR-4309	hsa-miR-6828-5p	hsa-miR-4662a-3p	hsa-miR-3146
ASCRP3011243	1.8401	up	hsa_circRNA_101631	hsa_circ_0003856	circBase	chr15	+	85657103	85658718	exonic	NM_002605	PDE8A	TCAGGGAATGAATATGTTCTTTCAACAAAAAGTAATCAATATTATCAATGCTGCCCAGGA	99.5	59	48	6.06657	5.02402	5.34955	hsa-miR-203a-5p	hsa-miR-624-3p	hsa-miR-410-3p	hsa-miR-601	hsa-miR-770-5p
ASCRP3011244	2.05781	up	hsa_circRNA_103789	hsa_circ_0071865	circBase	chr5	+	10414544	10415781	exonic	NM_005885	MARCH6	TCAGGGACGCAGAGTGATCTTCCAGAAGGTTAAAGAGTGGTCTCTCATGATATTTCTGTT	408	141.5	124.5	7.96952	6.88597	6.97084	hsa-miR-545-3p	hsa-miR-485-5p	hsa-miR-552-5p	hsa-miR-584-5p	hsa-miR-758-5p
ASCRP3011247	1.51401	up	hsa_circRNA_103688	hsa_circ_0007948	circBase	chr4	+	87685745	87689129	exonic	NM_006264	PTPN13	TCAGGTCAAAGACTACAGCTTTGTCACTGAAGGAATCTTCCTCTTCAGTGAATACATCCA	99	71	54	6.07373	5.41862	5.53208	hsa-miR-101-3p	hsa-miR-561-3p	hsa-miR-488-3p	hsa-miR-409-5p	hsa-miR-575
ASCRP3011276	1.62517	up	hsa_circRNA_103310	hsa_circ_0064648	circBase	chr3	+	29938869	29941246	exonic	NM_014483	RBMS3	TCATCCGCCATACGTTATGCAACCAACAATTTTATTCTTCACCGTACAGTATTGCAACCA	129.5	76	73	6.48954	5.63486	5.94304	hsa-miR-15a-5p	hsa-miR-424-5p	hsa-miR-630	hsa-miR-15b-5p	hsa-miR-654-3p
ASCRP3011330	1.80225	up	hsa_circRNA_407014		25070500	chr7	+	135710404	135715781	sense overlapping	ENST00000440744	AC024084.1	TCCACAATCAGTGCAGCATTGAAACAGAGTTACTGTGAATACAGAAGACTGTCTATCCCA	81	60.5	40.5	5.795	5.04588	4.84452	hsa-miR-182-5p	hsa-miR-4668-5p	hsa-miR-6760-5p	hsa-miR-4510	hsa-miR-4518
ASCRP3011385	1.79558	up	hsa_circRNA_100859	hsa_circ_0023064	circBase	chr11	+	66985201	66986874	exonic	NM_012308	KDM2A	TCCCTATGCAGTTAAAAATATACAACATTGAAGATCGGACACGGGTCTTCTGGCTCATCC	99.5	64	50	6.05034	5.14409	5.26769	hsa-miR-31-3p	hsa-miR-135a-3p	hsa-miR-217	hsa-miR-105-3p	hsa-miR-653-5p
ASCRP3011405	1.62354	up	hsa_circRNA_101259	hsa_circ_0006049	circBase	chr13	-	42385360	42407667	exonic	NM_015058	VWA8	TCCTAATGAAAATCTTCACAGTGCTGTTACTAAAGCCTGCCTTTCCAGGATATGACAGCG	379	169	140	7.87409	7.19907	7.15082	hsa-miR-876-5p	hsa-miR-541-5p	hsa-miR-15a-5p	hsa-miR-449c-5p	hsa-miR-16-5p
ASCRP3011425	1.81062	up	hsa_circRNA_404432		25070500	chr1	+	10204997	10211619	exonic	NM_006048	UBE4B	TCCTCTCTCCACCAAGTTGTTGGTACCTTCCCTGATGAAGTTTTATACAGAACTGTAGAA	17866	8391.5	1005	12.6892	12.9782	10.6872	hsa-miR-499a-3p	hsa-miR-450a-2-3p	hsa-miR-499b-3p	hsa-miR-6731-5p	hsa-miR-8089
ASCRP3011459	1.54979	up	hsa_circRNA_402421		25242744	chr2	-	183831943	183848110	exonic	NM_013436	NCKAP1	TCCTTGGTGGAAATGTTGGTGGAAACATCAGATCTCTCCATATTTTGTGGTTCAATGCAC	325	179.5	111	7.67582	7.29712	6.79037	hsa-miR-5004-5p	hsa-miR-6758-5p	hsa-miR-6847-5p	hsa-miR-6856-5p	hsa-miR-670-3p
ASCRP3011460	1.57189	up	hsa_circRNA_101199	hsa_circ_0029268	circBase	chr12	+	124163735	124171582	exonic	NM_024809	TCTN2	TCCTTGGTTACTTCTATCATGGTGCTGTAGAACGTGACTGTCATTCCTAACCAGGTGTAT	216	125	91.5	7.17515	6.62847	6.41682	hsa-miR-182-5p	hsa-miR-16-5p	hsa-miR-499a-3p	hsa-miR-185-3p	hsa-miR-195-5p
ASCRP3011466	1.65651	up	hsa_circRNA_100770	hsa_circ_0021506	circBase	chr11	+	22225349	22249132	exonic	NM_213599	ANO5	TCGAAGATCAGGCAACCTTCTTTCCATCCTCATCAAGAAACAGAATTGGGAAAAAGTCAA	659	255	188	8.52005	7.89949	7.68432	hsa-miR-19b-2-5p	hsa-miR-19b-1-5p	hsa-miR-767-3p	hsa-miR-506-5p	hsa-miR-550a-3p
ASCRP3011467	1.81403	up	hsa_circRNA_017403	hsa_circ_0017403	circBase	chr10	-	871004	931702	exonic	ENST00000316157	LARP4B	TCGAATCCTCTCCTGGTTTAGGGAGGGGAAGAGCATCCTGAGGTTAGCATTACACTTCTC	229	125	77.5	7.24735	6.6621	6.11421	hsa-miR-3692-5p	hsa-miR-373-3p	hsa-miR-4734	hsa-miR-6867-3p	hsa-miR-139-3p
ASCRP3011485	2.39658	up	hsa_circRNA_004581	hsa_circ_0004581	circBase	chr3	-	49343147	49349087	exonic	NM_003363	USP4	TCGCATGTTCAAAATCAAGCACTGCGCCTAGCAGAAATTTTACTACCTCTCCAAAATCAT	200	82.5	68	7.07883	5.77098	5.86474	hsa-miR-4726-3p	hsa-miR-324-5p	hsa-miR-4712-3p	hsa-miR-323b-5p	hsa-miR-410-5p
ASCRP3011503	1.55296	up	hsa_circRNA_405007		25070500	chr12	-	53468590	53468877	intronic	ENST00000301463	SPRYD3	TCGGGTCCTGTTGAGTTGGCTCCTGTGCAACCCGGCCCTTTTCCTATGAATTTGGGAATC	3659	1076.5	590	10.5702	10.1713	9.69903	hsa-miR-6878-3p	hsa-miR-4436b-5p	hsa-miR-6891-3p	hsa-miR-339-5p	hsa-miR-6870-3p
ASCRP3011522	1.58989	up	hsa_circRNA_062990	hsa_circ_0062990	circBase	chr22	+	33196801	33259028	exonic	NM_000362	TIMP3	TCTAAACAGTAAAGTGGTTTTATTTCTATCACACTGTGGCTTGCCCCAGAGCTGATCCTT	259.5	134	108	7.42155	6.78384	6.7214	hsa-miR-6756-5p	hsa-miR-4739	hsa-miR-608	hsa-miR-328-5p	hsa-miR-6743-5p
ASCRP3011548	1.65659	up	hsa_circRNA_405112		25070500	chr13	+	20245345	20246103	sense overlapping	NM_017520	MPHOSPH8	TCTAGCACATCTATGACAGTCATTTTGTTTACTCATTCAGCCCTGTTGCAGGTCCCAATA	196	98	97	7.03642	6.11421	6.50219	hsa-miR-6758-5p	hsa-miR-6856-5p	hsa-miR-1303	hsa-miR-4709-3p	hsa-miR-4772-3p
ASCRP3011558	2.27114	up	hsa_circRNA_081386	hsa_circ_0081386	circBase	chr7	-	99672757	99673253	exonic	NM_017715	ZNF3	TCTATAGAGATGTGATGCTGGAGAATTACGGGAATGTGTTCTCACTGGCTCTTCCTTCAA	931	239	192.5	8.94466	7.79781	7.72467	hsa-miR-5585-5p	hsa-miR-3675-3p	hsa-miR-2115-5p	hsa-miR-657	hsa-miR-3180-5p
ASCRP3011563	2.38977	up	hsa_circRNA_028883	hsa_circ_0028883	circBase	chr12	+	120933858	120936298	exonic	NM_003746	DYNLL1	TCTCAAAATCCATTCCTTTAAAAAATAAATCTGATGCAGATGTGTAGGCGGGAGCAGGGC	269	119	67	7.44727	6.51605	5.86474	hsa-miR-6868-3p	hsa-miR-891a-3p	hsa-miR-513c-3p	hsa-miR-513a-3p	hsa-miR-1910-5p
ASCRP3011565	1.80667	up	hsa_circRNA_400016	hsa_circ_0092335	circBase	chr10	-	99122975	99123175	intronic	ENST00000315563	RRP12	TCTCAAGCTCAGAGTCTGTGCAAACCAGGAATTTGAACCCTGGTTTTCCAGTCTCCTAAG	156	88	67	6.73445	5.87092	5.89131	hsa-miR-383-3p	hsa-miR-659-3p	hsa-miR-888-3p	hsa-miR-875-3p	hsa-miR-486-3p
ASCRP3011567	1.89313	up	hsa_circRNA_085939	hsa_circ_0085939	circBase	chr8	+	145066859	145067583	exonic	NM_000837	GRINA	TCTCAATTTGTTGTCAGTGAAATTCCAATAAATGGGATTTGCTCTCTGCTTCCTCGCAGT	569	179	179.5	8.34809	7.267	7.58763	hsa-miR-4728-5p	hsa-miR-6752-5p	hsa-miR-4459	hsa-miR-4437	hsa-miR-5088-5p
ASCRP3011569	1.83966	up	hsa_circRNA_103426	hsa_circ_0066701	circBase	chr3	+	101450683	101451498	exonic	NM_024548	CEP97	TCTCAGAAGGAAAGACCCTGCTTTTACATGGAAACATCATCACCTCTCTTAGAATGGCAC	292	126	107.5	7.55156	6.6621	6.68214	hsa-miR-593-5p	hsa-miR-744-3p	hsa-miR-876-5p	hsa-miR-541-5p	hsa-miR-539-3p
ASCRP3011596	1.51019	up	hsa_circRNA_405962		25070500	chr2	-	128747463	128750760	intronic	ENST00000259234	SAP130	TCTCTCTTTATGTGGACTGTGTGAAATGAAGCTAACCTTCTTATAGTATGAGCCCTGCTT	301.5	224	87	7.59418	7.6542	6.34469	hsa-miR-1273g-3p	hsa-miR-619-5p	hsa-miR-5095	hsa-miR-4673	hsa-miR-8067
ASCRP3011613	1.87534	up	hsa_circRNA_006946	hsa_circ_0006946	circBase	chr2	+	101521194	101554304	exonic	NM_002518	NPAS2	TCTGACAGTATCACGCCTCTCCTTGGGCATTTACCGGAAAAACTGCATAGAAAATCTAAT	2593.5	647	413	10.1215	9.41209	9.01652	hsa-miR-1468-5p	hsa-miR-499b-5p	hsa-miR-7113-5p	hsa-miR-4659a-3p	hsa-miR-4659b-3p
ASCRP3011619	1.95904	up	hsa_circRNA_407024		25070500	chr7	-	149246283	149250107	exonic	NR_027789	ZNF767P	TCTGATACCGCTTGCAGAAGGGAATTGAATAGATGTCTCCCTATTGTAGATCTCTGGCTT	3616	733	539	10.559	9.63802	9.53969	hsa-miR-3978	hsa-miR-3198	hsa-miR-6728-3p	hsa-miR-4768-3p	hsa-miR-3127-3p
ASCRP3011628	1.56639	up	hsa_circRNA_403431		25242744	chr5	+	128977551	129015614	exonic	NM_133638	ADAMTS19	TCTGCCAAAGGTCCTACTACAGCACCTTTACATCTTCTGCATGTTATTTGCACAGGATTA	340	182	116	7.74162	7.33112	6.85722	hsa-miR-5000-3p	hsa-miR-634	hsa-miR-4436a	hsa-miR-3692-5p	hsa-miR-508-5p
ASCRP3011688	1.81056	up	hsa_circRNA_005389	hsa_circ_0005389	circBase	chr17	-	79254408	79258695	exonic	NM_138570	SLC38A10	TCTTCCGCTGCATCCCCATCTTCGGCATGTCCTTCGCCTGCCAGTCCATTCCACGCCTAC	15072	2904	1606.5	12.4393	11.6416	11.5241	hsa-miR-4709-3p	hsa-miR-3190-3p	hsa-miR-6856-5p	hsa-miR-4735-3p	hsa-miR-338-3p
ASCRP3011691	1.51776	up	hsa_circRNA_103826	hsa_circ_0072380	circBase	chr5	+	43161350	43162033	exonic	NM_003432	ZNF131	TCTTCGAAAACATACAGGAACAAAGAAAACTCAGCTCCCTTAGAGGAAAATACCACAGGA	132	88	70	6.46797	5.81862	5.91342	hsa-miR-103a-2-5p	hsa-miR-141-5p	hsa-miR-452-5p	hsa-miR-544a	hsa-miR-33a-3p
ASCRP3011700	1.62967	up	hsa_circRNA_100934	hsa_circ_0023988	circBase	chr11	-	89155069	89185063	exonic	NM_016931	NOX4	TCTTCTTTGTCTTCTACATGCTGCTGACGTTGCATGTTTCAGGCTAGGATTGTGTCTAAG	316	208	84	7.6392	7.5605	6.30875	hsa-miR-655-5p	hsa-miR-448	hsa-miR-485-5p	hsa-miR-613	hsa-miR-103a-3p
ASCRP3011706	2.63331	up	hsa_circRNA_000432	hsa_circ_0000432	circBase	chr12	+	102542007	102559661	exonic	NM_017915	PARPBP	TCTTGGAGAAATACCAAACCCAAGCACAGTGGAGAATTTACAGTCTCTCTCAGTGATGTT	226	77.5	72.5	7.24735	5.6707	6.03024	hsa-miR-5695	hsa-miR-4490	hsa-miR-374b-3p	hsa-miR-576-5p	hsa-miR-452-5p
ASCRP3011720	2.00024	up	hsa_circRNA_008685	hsa_circ_0008685	circBase	chr4	+	10084818	10086070	antisense	NM_005112	WDR1	TCTTTGAGTCAAAGGATATTAATGAAAAGCCCGGCTCCCAGGACTGCTGGGTGTTCTCAG	915	242.5	228.5	8.91794	7.82139	8.01415	hsa-miR-762	hsa-miR-4685-5p	hsa-miR-619-3p	hsa-miR-4691-3p	hsa-miR-6774-5p
ASCRP3011727	1.79427	up	hsa_circRNA_406050		25070500	chr2	+	221186821	221189955	sense overlapping	ENST00000432993	AC114765.1	TGAAAAAAATGCATATGGTAGGATCCTGATTGTTACACGAACTGTCCACCTCCATCCAGA	209	100	93	7.11658	6.07907	6.46729	hsa-miR-5001-3p	hsa-miR-1298-3p	hsa-miR-6873-3p	hsa-miR-5584-5p	hsa-miR-1303
ASCRP3011729	1.67524	up	hsa_circRNA_407279		25070500	chrX	+	37892786	37893261	exonic	NM_138780	SYTL5	TGAAAAAAGTGGAGGACAAGAGAATAAGTGTTTTCTGCATTCTCTCCCAGCGGATCTGAT	7993.5	1807.5	994	11.5363	10.9189	10.6648	hsa-miR-3921	hsa-miR-646	hsa-miR-4773	hsa-miR-4277	hsa-miR-892c-5p
ASCRP3011737	2.56872	up	hsa_circRNA_405614		25070500	chr17	-	60059558	60072726	exonic	NM_005121	MED13	TGAAAAGTTCATGCTTACACCCCTGGTCCAAAAGAAACGGTTAATGGTGCAATGTAAGAA	552	166	110.5	8.31071	7.18592	6.71341	hsa-miR-6782-5p	hsa-miR-3936	hsa-miR-4760-3p	hsa-miR-325	hsa-miR-337-3p
ASCRP3011758	2.38408	up	hsa_circRNA_104972	hsa_circ_0007582	circBase	chrX	-	2184780	2209644	exonic	NM_145177	DHRSX	TGAACATGGATGACCTTCAGAGCAGTGGAATTTTTATACTGTGACTTGGCTTCCATGACT	247	86	85	7.34671	5.84186	6.34469	hsa-miR-106b-3p	hsa-miR-29b-1-5p	hsa-miR-196a-5p	hsa-miR-338-3p	hsa-miR-139-3p
ASCRP3011767	1.58342	up	hsa_circRNA_051695	hsa_circ_0051695	circBase	chr19	+	48216600	48246391	exonic	NM_014601	EHD2	TGAACGGAACAGTGTCCCCACAGAGCGAATAAAGCCAAGGCTTCTTCCCATTTTGAGGGG	801.5	303	228	8.76093	8.19261	8.00318	hsa-miR-6756-5p	hsa-miR-4739	hsa-miR-3147	hsa-miR-5001-5p	hsa-miR-6797-5p
ASCRP3011775	3.14294	up	hsa_circRNA_401091		25242744	chr12	-	122837272	122839859	exonic	NM_002956	CLIP1	TGAAGAAGAATCAATTACCAAAGGTGATCTTGAGTTGACTGAAACCTCCTCCCGTTACGC	2880	410	303.5	10.2523	8.69182	8.50854	hsa-miR-646	hsa-miR-4778-3p	hsa-miR-1224-3p	hsa-miR-2115-5p	hsa-miR-6858-3p
ASCRP3011777	1.67132	up	hsa_circRNA_102067	hsa_circ_0043522	circBase	chr17	+	38416786	38416919	exonic	NM_133264	WIPF2	TGAAGAAGGTGACCAACATTAATGATCGGAGTGCTCCCATCCTCGAGAGCAAACACAGAG	767.5	284	211	8.71203	8.08448	7.8576	hsa-miR-450b-5p	hsa-miR-566	hsa-miR-133a-3p	hsa-miR-133b	hsa-miR-204-5p
ASCRP3011779	1.81681	up	hsa_circRNA_404839		25070500	chr11	+	6561553	6562286	intronic	ENST00000254579	DNHD1	TGAAGACACTTTTAAAGTCCTCCCCTTTCTGGGTACCCTCAGAAATTCCTCATAGTCAGT	4377	959	636	10.7801	10.005	9.8324	hsa-miR-6873-3p	hsa-miR-6730-5p	hsa-miR-6753-3p	hsa-miR-6847-5p	hsa-miR-3924
ASCRP3011787	2.14278	up	hsa_circRNA_405080		25070500	chr12	+	122031337	122031452	sense overlapping	ENST00000541574	RP13-941N14.1	TGAAGAGAGAAAATTCTGAGATGGCTCCCTTACAGATTGAGAGCAGAGAGTGTGACGATC	880.5	227	202.5	8.87274	7.7326	7.81392	hsa-miR-4700-5p	hsa-miR-6751-5p	hsa-miR-5187-5p	hsa-miR-6827-5p	hsa-miR-6833-3p
ASCRP3011794	1.55106	up	hsa_circRNA_101488	hsa_circ_0000591	circBase	chr15	+	41961025	41962156	exonic	NM_001080541	MGA	TGAAGCAAGAGATTTCTGAATGGATGGGAAGGCCATTGTGACTATGTGGTGATTACAGTT	142	97	65	6.61135	6.09147	5.86474	hsa-miR-130b-3p	hsa-miR-182-5p	hsa-miR-205-3p	hsa-miR-492	hsa-miR-222-5p
ASCRP3011815	1.80516	up	hsa_circRNA_092467	hsa_circ_0000926	circBase	chr19	+	34687538	34712643	exonic	NM_015578	LSM14A	TGAATATAGGTCCTCACTAGGCTCATCGACTTCTTCATTCCAGTCCATGGGTTCTTATGG	733	196.5	254	8.66186	7.42994	8.18952	hsa-miR-4715-3p	hsa-miR-7161-3p	hsa-miR-4713-5p	hsa-miR-5193	hsa-miR-6818-3p
ASCRP3011817	1.91035	up	hsa_circRNA_068684	hsa_circ_0068684	circBase	chr3	-	196793574	196846401	exonic	NM_004087	DLG1	TGAATCAACAAGAAGCTTCTTCTCAGCCTGTTGATAACCATGTTAGCCCATCTTCCTTCT	269	114	102.5	7.45825	6.39984	6.64898	hsa-miR-4659a-3p	hsa-miR-4802-3p	hsa-miR-4659b-3p	hsa-miR-3154	hsa-miR-664a-5p
ASCRP3011818	1.87217	up	hsa_circRNA_105017	hsa_circ_0091223	circBase	chrX	-	100273959	100275577	exonic	NM_024917	TRMT2B	TGAATCCACTAGGAATGTCATTGAGTGTGATTGGCCTCTCTCTGGCTCAGCATACATCTC	2755	554	500	10.2031	9.16413	9.43259	hsa-miR-345-3p	hsa-miR-432-3p	hsa-miR-135b-5p	hsa-miR-135a-5p	hsa-miR-571
ASCRP3011826	1.63002	up	hsa_circRNA_082546	hsa_circ_0082546	circBase	chr7	-	135611502	135635430	exonic	NM_145808	MTPN	TGAATTGTGCTACAGCTAAGCTCCAGATAAACATCATATTACTCCTCTTCTGTCTGCTGT	267	119	120.5	7.45208	6.55749	6.9369	hsa-miR-548o-3p	hsa-miR-548n	hsa-miR-3145-3p	hsa-miR-136-5p	hsa-miR-1323
ASCRP3011827	1.50136	up	hsa_circRNA_102989	hsa_circ_0059342	circBase	chr20	-	3925823	3944671	exonic	NM_007219	RNF24	TGAATTTACATGAGTTCATCCATGAGCTCGGATTTCCCACATTACAACTTCAGGATGCCT	112	69	73	6.27188	5.30464	6.06657	hsa-miR-548d-3p	hsa-miR-497-3p	hsa-miR-195-3p	hsa-miR-218-5p	hsa-miR-577
ASCRP3011833	1.53039	up	hsa_circRNA_062003	hsa_circ_0062003	circBase	chr21	+	46591524	46605006	exonic	NM_001112	ADARB1	TGACAAGATTGCACGACAGAAACAGTCTCCGCCAGTCAAGAAACCCTCAAAAGTATTTTG	192	107.5	93	7.02907	6.34617	6.48418	hsa-miR-6754-5p	hsa-miR-4739	hsa-miR-7106-5p	hsa-miR-6825-5p	hsa-miR-4642
ASCRP3011839	1.60009	up	hsa_circRNA_022602	hsa_circ_0022602	circBase	chr11	+	63486173	63488504	exonic	NM_201428	RTN3	TGACAGACTTCTCAGAGGGATTGAGCTCTCTTTGCTCTGATGAGCCATCTTCAGAAATTA	161	105	76	6.80657	6.16536	6.09147	hsa-miR-4646-5p	hsa-miR-6844	hsa-miR-4778-3p	hsa-miR-3140-3p	hsa-miR-6885-3p
ASCRP3011853	1.52501	up	hsa_circRNA_062984	hsa_circ_0062984	circBase	chr22	+	32874967	32889268	exonic	NM_012179	FBXO7	TGACCCACTCCTGTGGAGGTTTTTATATCTGCGTGATTTTCGAGTTCTAATACCCGATTT	185.5	127.5	74	6.9861	6.68798	6.06657	hsa-miR-509-3-5p	hsa-miR-583	hsa-miR-3171	hsa-miR-6131	hsa-miR-509-5p
ASCRP3011866	4.17621	up	hsa_circRNA_406404		25070500	chr3	+	183442206	183446639	exonic	NM_018023	YEATS2	TGACCTTGTGGAAGTTAGGATACTTCTAGAATTACTGGCTCCCATAAAACAGAACAGCGG	979	149	119	9.00545	6.99649	6.89003	hsa-miR-1248	hsa-miR-579-3p	hsa-miR-3974	hsa-miR-1294	hsa-miR-5589-5p
ASCRP3011867	2.23355	up	hsa_circRNA_406676		25070500	chr5	-	137853422	137854380	intronic	ENST00000360541	ETF1	TGACGAAAAACTAGATATGGGGTAATCTGGAGTTTGCTCCTTTTCCTTCTCTACACATTT	822	201	198	8.79449	7.49537	7.77493	hsa-miR-3613-3p	hsa-miR-619-5p	hsa-miR-1268b	hsa-miR-1268a	hsa-miR-3192-5p
ASCRP3011888	1.79714	up	hsa_circRNA_005448	hsa_circ_0005448	circBase	chr10	+	51374369	51732902	sense overlapping	NM_002443	MSMB	TGAGAAGAAGCTACACAAAAGGCAGCAAAGTATTATAACTGGTATGAACCCTCTGTCTCC	120.5	78	53.5	6.36962	5.63486	5.41299	hsa-miR-335-3p	hsa-miR-1273g-3p	hsa-miR-4739	hsa-miR-5787	hsa-miR-619-5p
ASCRP3011901	1.53747	up	hsa_circRNA_001506	hsa_circ_0000981	circBase	chr2	-	20240809	20240905	intronic	ENST00000175091	LAPTM4A	TGAGAGGACATCTAGAGATTGTGCTAAGATTGCGTCGTGATGGTAGTCTCCCACTATTTT	2769	709.5	556.5	10.2099	9.57337	9.60529	hsa-miR-517-5p	hsa-miR-550a-3p	hsa-miR-590-3p	hsa-miR-200c-5p	hsa-miR-651-5p
ASCRP3011909	1.88517	up	hsa_circRNA_104412	hsa_circ_0080712	circBase	chr7	-	75182751	75183825	exonic	NM_005338	HIP1	TGAGCAAGATCAAGGCCATCGGCGAGATCACCTCCTCTCCACGGTCACATCCATTTCCAG	5328	1040	738	11.0425	10.1234	10.1322	hsa-miR-145-5p	hsa-miR-612	hsa-miR-1301-3p	hsa-miR-92a-2-5p	hsa-miR-149-5p
ASCRP3011930	1.71553	up	hsa_circRNA_405109		25070500	chr12	+	132551514	132551875	intronic	ENST00000330386	EP400	TGAGTCAGTTGGAACAGAGCTTGGCGTGAGCCTCAAGCTCTTTTCCCAGTGTGCCCGCCC	137	87	62	6.57399	5.84186	5.74879	hsa-miR-1226-5p	hsa-miR-6769b-5p	hsa-miR-6769a-5p	hsa-miR-484	hsa-miR-6748-5p
ASCRP3011950	2.08348	up	hsa_circRNA_103488	hsa_circ_0067716	circBase	chr3	+	149563797	149589941	exonic	NM_007282	RNF13	TGATATAAAGGTGATTTTACAACGAGATGCTGCTCTCCATAGGGATGCTCATGCTGTCAG	1801	403	317	9.67813	8.66453	8.57373	hsa-miR-654-3p	hsa-miR-511-5p	hsa-miR-632	hsa-miR-1264	hsa-miR-650
ASCRP3011958	1.58999	up	hsa_circRNA_403486		25242744	chr5	+	151169883	151175136	exonic	NM_005754	G3BP1	TGATCAGGCAGTTGTCAGATTTTATGGAAAGAACTCTTCTTATGTCCATGGGGGATTGGA	193	111	91	7.03642	6.37832	6.35648	hsa-miR-1282	hsa-miR-6884-3p	hsa-miR-6072	hsa-miR-6839-3p	hsa-miR-3664-3p
ASCRP3011961	1.63433	up	hsa_circRNA_104488	hsa_circ_0082356	circBase	chr7	-	129824023	129832663	exonic	NM_032842	TMEM209	TGATCATATGGATTCATGGACAGCTAAATTTAGAAATTTGGCGAGCTTTAGCCCCTCTCC	187	108	85	6.98135	6.27809	6.26721	hsa-miR-877-3p	hsa-let-7i-5p	hsa-miR-222-5p	hsa-miR-769-5p	hsa-miR-675-5p
ASCRP3011976	1.79467	up	hsa_circRNA_102295	hsa_circ_0003865	circBase	chr18	+	9204473	9221997	exonic	NM_015208	ANKRD12	TGATGAAAGTTACACAGATTCAGATCCAGGACATACAAGTGAAAATTGGGGGGAGAGACT	232	114	90.5	7.27011	6.45295	6.39984	hsa-miR-876-5p	hsa-miR-23a-3p	hsa-miR-511-5p	hsa-miR-23b-3p	hsa-miR-802
ASCRP3011981	1.94447	up	hsa_circRNA_104650	hsa_circ_0006896	circBase	chr8	-	95549330	95550574	exonic	NM_015496	KIAA1429	TGATGAGAATACTTCCATCATCTTTAGACCTAACTCAAAGAGAGACATCTCCCCATACAT	1123	305	249	9.13662	8.19261	8.16187	hsa-miR-601	hsa-miR-653-5p	hsa-miR-630	hsa-miR-335-3p
ASCRP3011995	1.65059	up	hsa_circRNA_000285	hsa_circ_0000285	circBase	chr11	+	33362513	33363232	exonic	NM_005734	HIPK3	TGATGCTTTTCAGCAGACATTGATTATCTGTCCCCCAGCTATTCAAGTGTAAAGTCCTGT	1348	402.5	321	9.35338	8.66453	8.59627	hsa-miR-5683	hsa-miR-654-3p	hsa-miR-582-3p	hsa-miR-4648	hsa-miR-4288
ASCRP3012009	1.54116	up	hsa_circRNA_102843	hsa_circ_0056942	circBase	chr2	+	169547543	169551561	exonic	NM_203463	CERS6	TGATGTTTTCTCAGTTCACTGATATCAAAAGAAAGACCCCCTGGTTGTGGAATACGAGGC	195	119	89	7.03642	6.51605	6.30875	hsa-miR-570-3p	hsa-miR-380-3p	hsa-miR-493-3p	hsa-miR-624-5p	hsa-miR-382-5p
ASCRP3012017	2.31427	up	hsa_circRNA_074834	hsa_circ_0074834	circBase	chr5	+	159437506	159492550	exonic	uc003lxu.3	TTC1	TGATTTCCTCTGTGGTAATAAAAGCTTTCTGTGCTTACTTTAGCGTCACCTCCCTCACTG	905	219.5	194	8.90119	7.65658	7.72467	hsa-miR-4772-5p	hsa-miR-6809-3p	hsa-miR-6859-5p	hsa-miR-3916	hsa-miR-942-5p
ASCRP3012023	1.69268	up	hsa_circRNA_104075	hsa_circ_0075736	circBase	chr6	-	17669523	17669777	exonic	NM_005124	NUP153	TGCAAAAAGAATTCCATCCATTGTTTCTTCTCCTCTGAATTCTGCACCAGTTAGAAGACA	841	325.5	201	8.81719	8.31336	7.80239	hsa-miR-16-2-3p	hsa-miR-129-5p	hsa-miR-33a-5p	hsa-miR-582-3p	hsa-miR-16-1-3p
ASCRP3012025	1.79909	up	hsa_circRNA_101854	hsa_circ_0006845	circBase	chr16	+	69729038	69729282	exonic	NM_006599	NFAT5	TGCAAAACCAAGGGAACAACTTGACTGGCTCCTTTTAACTGGATATACTGTAGTCAGCTT	439	141.5	172	8.05156	6.89862	7.50995	hsa-miR-552-3p	hsa-miR-382-5p	hsa-miR-505-5p	hsa-miR-106a-3p	hsa-miR-877-5p
ASCRP3012060	1.62992	up	hsa_circRNA_402290		25242744	chr2	-	64126607	64139559	exonic	NM_016516	VPS54	TGCACGAAGCTATATTTGATCTCCTTCCAGAAGAACAAACACAGGACTACCATGATCACA	131.5	76	69	6.46797	5.61291	5.91342	hsa-miR-3671	hsa-miR-708-5p	hsa-miR-153-5p	hsa-miR-1910-3p	hsa-miR-6735-5p
ASCRP3012082	1.50289	up	hsa_circRNA_103483	hsa_circ_0005742	circBase	chr3	+	141622461	141626116	exonic	NM_001679	ATP1B3	TGCAGGGTACATTGAAGACCTTAAGAAGTTTCTAAAACGTTTGATCTTGCTCTTCTACCT	91	65	52	5.89131	5.21692	5.39024	hsa-miR-873-5p	hsa-miR-548d-3p	hsa-miR-493-3p	hsa-miR-10b-5p	hsa-miR-10a-5p
ASCRP3012106	1.8803	up	hsa_circRNA_103119	hsa_circ_0007207	circBase	chr21	-	33073307	33078670	exonic	NM_020706	SCAF4	TGCATTTGACAAGCTCTTTTCGCTTATGGATATGAAACCTCCCATCTCTAGAGCCAAGAT	556	212.5	144.5	8.32541	7.59946	7.22943	hsa-miR-410-5p	hsa-miR-561-3p	hsa-miR-873-3p	hsa-miR-153-5p	hsa-miR-608
ASCRP3012132	1.58372	up	hsa_circRNA_405242		25070500	chr14	+	61509864	61512143	exonic	NM_153811	SLC38A6	TGCCCATATACTGTGAACTTCAAAGGTAATAATTAAAAAATGGTCCATCCCTTGTCCTCT	221	115	104	7.19334	6.44745	6.61258	hsa-miR-3646	hsa-miR-5680	hsa-miR-539-5p	hsa-miR-1276	hsa-miR-1270
ASCRP3012141	1.51989	up	hsa_circRNA_002281	hsa_circ_0002281	circBase	chr10	-	89530708	89536184	exonic	NM_032810	ATAD1	TGCCTACAAGATTTCATATCAACCAGCCTACTCCTTTCTACGAAACCGTTCAAGTTCTGA	438	185	168	8.04952	7.39108	7.50002	hsa-miR-335-3p	hsa-miR-8073	hsa-miR-885-5p	hsa-miR-889-5p	hsa-miR-4659b-3p
ASCRP3012156	1.58044	up	hsa_circRNA_405056		25070500	chr12	+	105550570	105551009	intronic	ENST00000332180	KIAA1033	TGCCTTCCCAAATTCTTATGTATGGATGCAAACATCATTTTTGCCTTGTTTATGCCATTT	166	101	79	6.83633	6.15189	6.20011	hsa-miR-1277-5p	hsa-miR-3145-3p	hsa-miR-2054	hsa-miR-4418	hsa-miR-5688
ASCRP3012169	2.13852	up	hsa_circRNA_104113	hsa_circ_0076560	circBase	chr6	-	43514307	43516197	exonic	NM_020750	XPO5	TGCGCTTATAAGCCCAATTTTGACATGCTTTATAACCATGTGAAGCAACTCCTCTCCAAT	177	82	67	6.90114	5.74431	5.86474	hsa-miR-127-3p	hsa-miR-589-5p	hsa-miR-136-5p	hsa-miR-661	hsa-miR-526b-5p
ASCRP3012190	2.4022	up	hsa_circRNA_001481	hsa_circ_0001481	circBase	chr5	-	49694940	49707217	sense overlapping	NM_198449	EMB	TGCTCAGCAGGAGCTTCATCAACGATATATGTCAGATCTAAAGAACATTCTAGTATGCCA	377	100	128	7.86896	6.17371	7.0355	hsa-miR-1252-5p	hsa-miR-4644	hsa-miR-548m	hsa-miR-6758-5p	hsa-miR-6797-5p
ASCRP3012192	2.40804	up	hsa_circRNA_031433	hsa_circ_0031433	circBase	chr14	-	31371741	31380368	exonic	NM_014574	STRN3	TGCTCATGAAGATAGACACATCAAATTTTTTGACAATAAAACGGCGGCCCTGTTCTGTCA	137	65	54	6.55109	5.21692	5.34955	hsa-miR-4793-3p	hsa-miR-5007-3p	hsa-miR-136-5p	hsa-miR-4679	hsa-miR-26b-3p
ASCRP3012208	1.83929	up	hsa_circRNA_044248	hsa_circ_0044248	circBase	chr17	+	45608443	45623359	exonic	NM_006310	NPEPPS	TGCTGATATTGATATTATTACAGCTTCATATGCACCAGAAGGAGATGAAGGGCGGGGCCG	167	88	73	6.84158	5.87092	6.05396	hsa-miR-4739	hsa-miR-4728-5p	hsa-miR-6785-5p	hsa-miR-3180-3p	hsa-miR-6825-5p
ASCRP3012236	2.73018	up	hsa_circRNA_074559	hsa_circ_0074559	circBase	chr5	-	150088308	150095224	exonic	NM_016221	DCTN4	TGCTTAACTTAATGTAGTGAAATAAAGCAGACAAAGCTTGAGTGGTGGTGCCTCCCAAAG	2632	399	353	10.1402	8.65501	8.72743	hsa-miR-3942-5p	hsa-miR-4682	hsa-miR-7-2-3p	hsa-miR-8076	hsa-miR-4703-5p
ASCRP3012260	2.35268	up	hsa_circRNA_407210		25070500	chr9	+	103002341	103027210	exonic	NM_014425	INVS	TGCTTTCCCTAATCAGATGGAAAACAATGAAGAGAGGATGCTGCTCCAACAGAGTCTTTA	245	104	70	7.33224	6.22765	5.96822	hsa-miR-518a-5p	hsa-miR-527	hsa-miR-6838-5p	hsa-miR-6875-3p	hsa-miR-107
ASCRP3012291	1.85595	up	hsa_circRNA_403825		25242744	chr7	-	65860865	65864782	exonic	NR_026873	LINC00174	TGGAATACAGAAAATGGATGGACAACCTCAGCCAAGATGTCTCACCCTACTCTCTATGAT	880.5	264	225	8.87403	7.95239	8.01135	hsa-miR-4494	hsa-miR-3974	hsa-miR-5589-3p	hsa-miR-543	hsa-miR-6815-3p
ASCRP3012303	1.5632	up	hsa_circRNA_406452		25070500	chr4	+	17629628	17633596	sense overlapping	uc003gpj.3	MED28	TGGACACTAGAAATACAAGGTGTTTCTCCTGAGAAAGAAAAAAACCACCTGTCCCTGACA	261.5	153	99.5	7.42155	7.00494	6.54917	hsa-miR-612	hsa-miR-3187-5p	hsa-miR-1277-5p	hsa-miR-1285-3p	hsa-miR-5189-5p
ASCRP3012308	1.61353	up	hsa_circRNA_406816		25070500	chr6	-	99323290	99382755	exonic	NM_001278716	FBXL4	TGGACATATTAGATTTTTCTTCCTGGCCTGGTTCCCTTGCCTTCTCCATTTGCTTCATTC	47789.5	10136.5	5143	14.1855	13.1725	13.8181	hsa-miR-3692-3p	hsa-miR-4797-3p	hsa-miR-149-5p	hsa-miR-146a-3p	hsa-miR-3129-5p
ASCRP3012315	1.60287	up	hsa_circRNA_401430		25242744	chr15	+	64710739	64717830	exonic	NM_016213	TRIP4	TGGACCTAATTGACTGCTTGTCCCAGAAGCAATTTAAGGAGCAGTGGGTTGACCACACAG	128	84	64	6.42594	5.68479	5.80578	hsa-miR-3614-3p	hsa-miR-6856-5p	hsa-miR-3161	hsa-miR-4656	hsa-miR-593-5p
ASCRP3012326	1.90371	up	hsa_circRNA_072303	hsa_circ_0072303	circBase	chr5	-	38493707	38527396	exonic	NM_002310	LIFR	TGGAGAAAAGTTCCCTCAAACAGCACTGAAACTGTAATAGAATCTGGTCCCGTTCTTGTT	229	103	90	7.23383	6.24042	6.36962	hsa-miR-3674	hsa-miR-30d-3p	hsa-miR-30a-3p	hsa-miR-30e-3p	hsa-miR-3925-3p
ASCRP3012329	1.55811	up	hsa_circRNA_102345	hsa_circ_0047382	circBase	chr18	+	29704696	29706763	exonic	NM_016271	RNF138	TGGAGAATTTGTGTTCTTCTGGTCATCCTACTTTTAAGTGTCCCCTGTGTCAAGAATCAA	783	292	231	8.73929	8.15493	8.04406	hsa-miR-640	hsa-miR-626	hsa-miR-141-3p	hsa-miR-873-5p	hsa-miR-545-5p
ASCRP3012339	1.7394	up	hsa_circRNA_001239	hsa_circ_0001239	circBase	chr22	+	42415314	42416100	exonic	NM_152613	WBP2NL	TGGAGATGCCATTGAATTTGCCCAGTTGATGGTGAAAGCTGCCTCTGCTGTCTCTTGAAG	1452.5	408	320	9.4291	8.69298	8.56804	hsa-miR-8082	hsa-miR-4642	hsa-miR-4711-5p	hsa-miR-5197-5p	hsa-miR-3614-3p
ASCRP3012343	1.56579	up	hsa_circRNA_102429	hsa_circ_0048807	circBase	chr19	-	6007022	6010262	exonic	NM_000635	RFX2	TGGAGATTCTCATCCCCGACGTGCTGAGGCCGGTCCCCAGTACCGGCCAGCCCAGAAGAC	227	127	99	7.22903	6.6621	6.50219	hsa-miR-30c-2-3p	hsa-miR-877-5p	hsa-miR-504-3p	hsa-miR-30c-1-3p	hsa-miR-512-3p
ASCRP3012344	1.55306	up	hsa_circRNA_400896		25242744	chr12	+	20782841	20792891	exonic	NM_000921	PDE3A	TGGAGATTGGATATAGGGATATTCCTTGTGCCCTCGCTAAAATTTCACCTCTTTCATCGC	531.5	223	178	8.27506	7.68666	7.59325	hsa-miR-3938	hsa-miR-2467-5p	hsa-miR-221-3p	hsa-miR-623	hsa-miR-4291
ASCRP3012345	1.63707	up	hsa_circRNA_002722	hsa_circ_0002722	circBase	chr14	+	71867510	71884913	exonic	ENST00000554126	SIPA1L1	TGGAGCAAATGGTCTTAAAACATTTTGGAAAAAGTTGAAGCTCTCCTTTTCTACCCTCCT	674	241.5	209	8.54923	7.81499	7.86123	hsa-miR-4650-3p	hsa-miR-4773	hsa-miR-3132	hsa-miR-3140-3p	hsa-miR-32-3p
ASCRP3012409	2.21472	up	hsa_circRNA_405641		25070500	chr17	-	79168800	79169629	intronic	ENST00000269392	AZI1	TGGCAAAGGGACGGGGGTGTCCTTCGTGTCGCTTTGCTCCCTACTGCACGGCGTCCCAAG	931	253	196	8.94466	7.85345	7.74162	hsa-miR-6808-5p	hsa-miR-6764-5p	hsa-miR-4323	hsa-miR-6856-5p	hsa-miR-2861
ASCRP3012426	1.62895	up	hsa_circRNA_104600	hsa_circ_0005927	circBase	chr8	+	42259305	42260979	exonic	NM_005662	VDAC3	TGGCATTGCTGCTAAGTACATGCTGGATTGTAGAACTTCTCTCTCTAAAGAAGAGTGGGA	336	170	117.5	7.71954	7.19907	6.83212	hsa-miR-609	hsa-miR-758-5p	hsa-miR-548c-3p	hsa-miR-592	hsa-miR-452-3p
ASCRP3012436	1.50935	up	hsa_circRNA_401404		25242744	chr15	+	45697517	45702728	exonic	NM_024063	SPATA5L1	TGGCCTTGAAGATGTAAAACTGAAGTTAAAACAGGTGGTCATTGGGACTCCCACACTTAA	207	125.5	87	7.10265	6.67274	6.34469	hsa-miR-1226-5p	hsa-miR-4705	hsa-miR-4662a-5p	hsa-miR-215-3p	hsa-miR-103b
ASCRP3012494	2.21426	up	hsa_circRNA_007080	hsa_circ_0007080	circBase	chr3	+	138340248	138341258	exonic	NM_018147	FAIM	TGGGTATTACACATGGATGGTGAGAACTTTAGAATTGTTTTGGCCCTCCTTACAGCCTAG	446	138	133	8.07248	6.79037	7.06094	hsa-miR-4735-5p	hsa-miR-10a-3p	hsa-miR-4660	hsa-miR-26b-3p	hsa-miR-6864-3p
ASCRP3012503	1.5199	up	hsa_circRNA_005279	hsa_circ_0005279	circBase	chr12	+	110764194	110765822	exonic	NM_001681	ATP2A2	TGGTACACTTACAACAAACCAGATGTCAGTCTGCAGGGTGAATCTGTCTCTGTCATCAAG	143.5	95	74	6.61626	5.9797	6.04488	hsa-miR-640	hsa-miR-4692	hsa-miR-4514	hsa-miR-26b-3p	hsa-miR-6895-5p
ASCRP3012507	1.93915	up	hsa_circRNA_041939	hsa_circ_0041939	circBase	chr17	-	7491497	7491864	exonic	NM_006942	SOX15	TGGTAGTATTAAACAGTTTTGTATTATTCCTCTTCCCACTGCAAACTGGAAGCCCCCTCA	1344	336	287.5	9.34287	8.36788	8.40701	hsa-miR-149-3p	hsa-miR-4728-5p	hsa-miR-6785-5p	hsa-miR-296-3p	hsa-miR-6778-5p
ASCRP3012565	1.53672	up	hsa_circRNA_101875	hsa_circ_0040481	circBase	chr16	-	74660240	74671868	exonic	NM_018124	RFWD3	TGTACTGGGGATGAAGCAGCAAATTCTGCCCTGTTCCCTACTGAAGGAACAGATGCTAAG	389.5	198	138	7.91427	7.47659	7.11224	hsa-miR-1301-3p	hsa-miR-330-5p	hsa-miR-450b-5p	hsa-miR-338-3p	hsa-miR-634
ASCRP3012570	1.60932	up	hsa_circRNA_065673	hsa_circ_0065673	circBase	chr3	+	49713126	49720934	exonic	NM_001640	APEH	TGTAGTCATAATAAATTAGGACACAACTGCTGAGCAGAGAGTCTCCTTCAGGCACCATGA	103	69.5	57	6.15189	5.39881	5.53208	hsa-miR-338-3p	hsa-miR-4685-5p	hsa-miR-766-3p	hsa-miR-6757-5p	hsa-miR-7157-5p
ASCRP3012573	1.53779	up	hsa_circRNA_100503	hsa_circ_0000199	circBase	chr1	-	243708811	243736350	exonic	NM_005465	AKT3	TGTATATGATAAAAAGCTGTTTTTCCATTTGTCGAGAGAGCGGGTGTTCTCTGAGGACCG	151	99	68.5	6.7214	6.19684	6.00425	hsa-miR-376a-5p	hsa-miR-539-3p	hsa-miR-508-5p	hsa-miR-485-3p	hsa-miR-767-5p
ASCRP3012575	1.52181	up	hsa_circRNA_101402	hsa_circ_0032644	circBase	chr14	-	75506613	75509180	exonic	NM_014381	MLH3	TGTATCCCTATCGTTTCACCAAAGGAATGATTCATTCAATGCAGGGTCTCAGTACAGGTG	223	121.5	101	7.19907	6.57399	6.61258	hsa-miR-27b-3p	hsa-miR-624-3p	hsa-miR-27a-3p	hsa-miR-382-3p	hsa-miR-633
ASCRP3012592	1.59992	up	hsa_circRNA_100070	hsa_circ_0005240	circBase	chr1	-	16464347	16464925	exonic	NM_004431	EPHA2	TGTCAGCATCAACCAGACAGCCTGCTCGCCTGGATTTTTTAAGTTTGAGGCATCTGAGAG	564	253	167	8.33698	7.86587	7.45208	hsa-miR-342-3p	hsa-miR-648	hsa-miR-193a-3p	hsa-miR-193b-3p	hsa-miR-670-3p
ASCRP3012609	1.54165	up	hsa_circRNA_105009	hsa_circ_0091072	circBase	chrX	+	72797242	72804408	exonic	NM_001039840	CHIC1	TGTCTCAACAAAAGAGTTTGGCTTGAGCAACAAGTTTGATACTGAATTTCCCTCCGTTCT	122	85	58.5	6.36526	5.84186	5.63969	hsa-miR-23b-3p	hsa-miR-23a-3p	hsa-miR-15a-3p	hsa-miR-195-5p	hsa-miR-648
ASCRP3012617	1.59164	up	hsa_circRNA_045318	hsa_circ_0045318	circBase	chr17	-	62567915	62579662	exonic	NM_022739	SMURF2	TGTCTGCTAACTTGCATTTAGTTTTAAACTGGGAAGAAAGGAGAACCGCCTCTGGAAGAA	265	155	96	7.43134	7.04555	6.4761	hsa-miR-367-5p	hsa-miR-2116-3p	hsa-miR-4727-5p	hsa-miR-122-5p	hsa-miR-769-3p
ASCRP3012623	2.4777	up	hsa_circRNA_406877		25070500	chr6	-	151116656	151119791	antisense	NM_001029884	PLEKHG1	TGTCTTTCACAATGTTTTCCTAGACTGCCAAAGAAACGAGAACATGCTCTTCCACCATTG	298	94.5	94	7.59169	6.0467	6.51868	hsa-miR-665	hsa-miR-3613-3p	hsa-miR-1285-3p	hsa-miR-1827	hsa-miR-3135a
ASCRP3012680	2.89378	up	hsa_circRNA_008912	hsa_circ_0008912	circBase	chr12	-	72020039	72022817	exonic	NM_144982	ZFC3H1	TGTGTGAAACAGCTGTTGAATATGCTCCAGATTATCAAAGCTTTTGGACTCTCCTCCATT	382.5	109	88	7.88939	6.36817	6.34469	hsa-miR-9-5p	hsa-miR-541-5p	hsa-miR-670-3p	hsa-miR-516b-5p	hsa-miR-4326
ASCRP3012692	2.43604	up	hsa_circRNA_406462		25070500	chr4	+	30921774	30951837	exonic	ENST00000509925	PCDH7	TGTTAAGGCCTCTCCATTAATCAACAGCCATTTCGTAGAGTGACGTTTTCTGTTGTGAGT	1848	355	283	9.71557	8.48223	8.37984	hsa-miR-6817-5p	hsa-miR-4776-3p	hsa-miR-6739-5p	hsa-miR-3194-3p	hsa-miR-6876-5p
ASCRP3012703	1.63943	up	hsa_circRNA_002131	hsa_circ_0002131	circBase	chr8	+	26248758	26265892	exonic	NM_004331	BNIP3L	TGTTCATTCCATCTCTCTTCCTTTCTCATGTTTTGGCTTTGGGGCTAGGGTTCCTGGGTG	33848	17893	1978	13.6745	13.9212	12.0014	hsa-miR-136-5p	hsa-miR-627-3p	hsa-miR-942-5p	hsa-miR-6500-5p	hsa-miR-5003-3p
ASCRP3012707	1.73311	up	hsa_circRNA_039172	hsa_circ_0039172	circBase	chr16	+	31488182	31489281	exonic	NM_015927	TGFB1I1	TGTTCTGTGCACTTTTTCTACCTACATAAACACACGCATTCCACCTCTCGTTTCCACGAG	646	228.5	189	8.49944	7.70981	7.70233	hsa-miR-6756-5p	hsa-miR-4270	hsa-miR-6766-5p	hsa-miR-6754-5p	hsa-miR-3178
ASCRP3012710	1.60829	up	hsa_circRNA_102050	hsa_circ_0043280	circBase	chr17	+	35797838	35804870	exonic	NM_001488	TADA2A	TGTTGAAGATGACTCGGACATTTTACATGACTTCAGATTTTCCTGTCCTTGATCCCAGCT	302	128.5	137	7.59169	6.68798	7.12435	hsa-miR-103a-2-5p	hsa-miR-455-3p	hsa-miR-452-3p	hsa-miR-302c-3p	hsa-miR-520d-3p
ASCRP3012741	1.53718	up	hsa_circRNA_404926		25070500	chr11	-	107673726	107686691	exonic	NM_017515	SLC35F2	TGTTTGGCTATAAGGAATATTTTGAAAACAATTGCCCTGGGTCAGATGTTGTCCTTGTGT	142	90	76.5	6.59528	5.87092	6.07907	hsa-miR-761	hsa-miR-6768-5p	hsa-miR-8060	hsa-miR-4288	hsa-miR-3692-3p
ASCRP3012760	2.11944	up	hsa_circRNA_011299	hsa_circ_0011299	circBase	chr1	+	32050751	32053287	exonic	NM_022164	TINAGL1	TTAAAATAAAACCAAAGTATTGATAAGGTGGTGTCTGACCACTGCTACCCCTTCTCGGGC	369	133.5	113	7.83672	6.7157	6.79037	hsa-miR-4433a-3p	hsa-miR-4745-5p	hsa-miR-6840-3p	hsa-miR-762	hsa-miR-5787
ASCRP3012763	1.54292	up	hsa_circRNA_026462	hsa_circ_0026462	circBase	chr12	-	53068519	53069224	exonic	uc001sav.1	KRT1	TTAAACTCCCCATTTCCTTGTTTTGCTGCAATAAACTGCATTTGAAATTCGTGGCAGCTA	642	319.5	164	8.48826	8.28242	7.44278	hsa-miR-22-3p	hsa-miR-1908-3p	hsa-miR-1275	hsa-miR-6501-5p	hsa-miR-6829-3p
ASCRP3012770	1.68158	up	hsa_circRNA_061548	hsa_circ_0061548	circBase	chr21	-	34951655	34957074	exonic	NM_017613	DONSON	TTAACATCTGCCTGCAAATGGACAAAGTACTTGATATGGATCCCAAACTCTCCTCTGAGC	412	194	124	7.99942	7.47659	7.02262	hsa-miR-3919	hsa-miR-135a-5p	hsa-miR-135b-5p	hsa-miR-296-3p	hsa-miR-6510-5p
ASCRP3012779	2.59684	up	hsa_circRNA_104903	hsa_circ_0088353	circBase	chr9	-	124736287	124752049	exonic	NM_001139442	TTLL11	TTAAGAAGAAAAGAGAGAATCAGTTCAAATGGTGAAAGACGATGACCCCTCCTGGAAGCC	416	116	109	7.99354	6.48283	6.75073	hsa-miR-23b-5p	hsa-miR-518c-5p	hsa-miR-193a-5p	hsa-miR-516b-5p	hsa-miR-7-5p
ASCRP3012790	1.75285	up	hsa_circRNA_068067	hsa_circ_0068067	circBase	chr3	-	178735010	178743013	exonic	NM_152240	ZMAT3	TTAATAAAACGGTTTCTGAGTCTTGTCTGAAAAGTCCTTACTTCAATCCCCGCTCTCGGC	729.5	296.5	170	8.65293	8.17649	7.50995	hsa-miR-4698	hsa-miR-3916	hsa-miR-548f-5p	hsa-miR-548aj-5p	hsa-miR-548g-5p
ASCRP3012795	2.7146	up	hsa_circRNA_074535	hsa_circ_0074535	circBase	chr5	-	149823791	149826526	exonic	NM_005617	RPS14	TTAATAAATTGCCTTCATGTAAACTGTTTCAAGGAAACCATCTGCCGTGTGACTGGTGGG	446	224.5	57	8.07337	7.70233	5.56293	hsa-miR-612	hsa-miR-3689e	hsa-miR-3689a-5p	hsa-miR-3689b-5p	hsa-miR-939-3p
ASCRP3012799	2.48694	up	hsa_circRNA_070982	hsa_circ_0070982	circBase	chr4	-	139978870	140060651	exonic	uc003ihp.1	ELF2	TTAATATTTGGTTCCAAAGAACTACTGGTTCAGATTTTAGCTCTTCCCAAGTTGTGAAAA	498	140	122	8.19117	6.82259	6.931	hsa-miR-1277-5p	hsa-miR-558	hsa-miR-1264	hsa-miR-3692-5p	hsa-miR-4774-5p
ASCRP3012809	1.6982	up	hsa_circRNA_000492	hsa_circ_0000492	circBase	chr13	-	67799536	67802707	exonic	NM_020403	PCDH9	TTACACACCAGACAGCGGCTGTCTCCAAATAAGTGATGAGATATAATGCATCCTCCAGTC	298.5	148	108	7.57319	6.92804	6.69031	hsa-miR-6755-3p	hsa-miR-323b-5p	hsa-miR-338-3p	hsa-miR-6733-3p	hsa-miR-616-3p
ASCRP3012811	1.59609	up	hsa_circRNA_069718	hsa_circ_0069718	circBase	chr4	+	52729602	52765544	exonic	NM_015115	DCUN1D4	TTACAGATATGCGTTTGACTTTGCACGGATTTTCAGCTGAACTCTCATCTCTCAACACTG	200	124	80	7.07883	6.64658	6.162	hsa-miR-15b-3p	hsa-miR-548y	hsa-miR-6740-3p	hsa-miR-548bb-5p	hsa-miR-548as-5p
ASCRP3012826	1.57881	up	hsa_circRNA_008323	hsa_circ_0008323	circBase	chr22	+	31947382	31971378	sense overlapping	NM_014775	SFI1	TTACTCACTGGAAACACTCCCAGTGATCTTTCCCCTGTCTGTATTCCCAAAGTATGAGAA	3417	1074.5	518	10.4806	10.1727	9.47079	hsa-miR-7851-3p	hsa-miR-1285-3p	hsa-miR-3192-5p	hsa-miR-4739	hsa-miR-6778-5p
ASCRP3012837	1.56128	up	hsa_circRNA_102639	hsa_circ_0052877	circBase	chr2	-	20939730	20939965	exonic	NM_021925	C2orf43	TTAGAACCATTCTGCCTTGGTAATTCGTGCCTTTCTGCTCTTTCCAACAATTGAACGAAT	1427	439	347	9.41456	8.82105	8.7226	hsa-miR-376c-3p	hsa-miR-562	hsa-miR-802	hsa-miR-576-5p	hsa-miR-203a-5p
ASCRP3012845	1.81621	up	hsa_circRNA_101346	hsa_circ_0031724	circBase	chr14	-	39543618	39545297	exonic	NM_006364	SEC23A	TTAGATCAGACAGGTCTCCTGGAGATGAAATGCTGTCCCAACCTTACTGGTGTACTTTTC	325	145	109.5	7.67435	6.89862	6.72822	hsa-miR-769-5p	hsa-miR-211-5p	hsa-miR-204-5p	hsa-miR-520g-3p	hsa-miR-144-5p
ASCRP3012858	1.75304	up	hsa_circRNA_033198	hsa_circ_0033198	circBase	chr14	+	101372434	101373305	exonic	NR_024149	MEG8	TTAGTGACTTGCTCTTGGCTTGGTCAAGTCAGTGTTCAAACTATCTCCTGCTCTTTCAAG	255	129	97	7.38749	6.68798	6.46729	hsa-miR-3691-3p	hsa-miR-4323	hsa-miR-6852-3p	hsa-miR-6165	hsa-miR-4766-5p
ASCRP3012880	2.26091	up	hsa_circRNA_042691	hsa_circ_0042691	circBase	chr17	-	27041298	27044443	exonic	NM_001256276	RAB34	TTATGCATTAAAATTTCTTTGTTACGAGCACTTCGTCTCCGAGACCGCGGACTCCCGTAG	423	143.5	113	8.01508	6.88597	6.79037	hsa-miR-612	hsa-miR-486-3p	hsa-miR-4697-3p	hsa-miR-6860	hsa-miR-6751-5p
ASCRP3012888	1.60546	up	hsa_circRNA_405653		25070500	chr18	+	9388037	9388418	exonic	uc002koa.3	TWSG1	TTATGTTAAGATTGACCCTCCTTTCATTTCTGTCATGCCACTTGACAATGAAGGAACTGT	509	219.5	166.5	8.22371	7.64281	7.43863	hsa-miR-26a-1-3p	hsa-miR-365b-5p	hsa-miR-4773	hsa-miR-617	hsa-miR-3117-3p
ASCRP3012901	2.0311	up	hsa_circRNA_035376	hsa_circ_0035376	circBase	chr15	+	55611132	55634000	exonic	NM_004855	PIGB	TTATTTATCCAGTTTTACCATTCTGTATGGTGTTCTGTGGACTGTTCTGCGCCTGCTCCA	171	77.5	73.5	6.85722	5.63969	6.03024	hsa-miR-302d-3p	hsa-miR-5187-5p	hsa-miR-372-3p	hsa-miR-548az-5p	hsa-miR-6791-3p
ASCRP3012941	1.61995	up	hsa_circRNA_013177	hsa_circ_0013177	circBase	chr1	+	93297593	93307481	exonic	NM_000969	RPL5	TTCAGATATAGATAATAAACTTATGAACAGCAACTAGGCCCTTTTCCCACCCCCTAGCGC	3931	731	782.5	10.6432	9.63394	10.2606	hsa-miR-1248	hsa-miR-376b-3p	hsa-miR-376a-3p	hsa-miR-4524a-5p	hsa-miR-4734
ASCRP3012974	1.86913	up	hsa_circRNA_002006	hsa_circ_0001837	circBase	chr9	+	4841204	4860901	sense overlapping	NM_005772	RCL1	TTCATTGTATTTATATGTGAGGGATGGATGGCTGCGGGGCTCCAAAATGACATCCTTAAC	523.5	175	163	8.25867	7.29176	7.42085	hsa-miR-329-5p	hsa-miR-635	hsa-miR-651-3p	hsa-miR-185-5p	hsa-miR-26b-3p
ASCRP3012983	2.62154	up	hsa_circRNA_402743		25242744	chr22	+	41554415	41558783	exonic	NM_001429	EP300	TTCCAAGAGAAAAAATGACACACTGGATCCTGAACTTTGGAGTTCTCTCCACAGACACTG	347	103	97	7.76447	6.20989	6.53821	hsa-miR-452-5p	hsa-miR-6884-5p	hsa-miR-4678	hsa-miR-6086	hsa-miR-519d-5p
ASCRP3013006	1.75892	up	hsa_circRNA_051781	hsa_circ_0051781	circBase	chr19	-	49348626	49348873	exonic	NM_020904	PLEKHA4	TTCCCCACAGCTAGGAACCAAGAGCCTGCCAGAGTCCTTGGAACTGAGCTCCCCTAGGTC	459	180	147.5	8.09354	7.28098	7.27672	hsa-miR-4446-3p	hsa-miR-762	hsa-miR-4498	hsa-miR-4492	hsa-miR-3144-5p
ASCRP3013012	1.59591	up	hsa_circRNA_101179	hsa_circ_0028912	circBase	chr12	+	121004627	121009094	exonic	NM_014868	RNF10	TTCCCTTCCTTTGCCCAGACCCAGAAGTCCACATTCCCCTCGAGAATCTACAGCAGTTTC	33466	13129	2537	13.6506	13.4139	12.5387	hsa-miR-765	hsa-miR-422a	hsa-miR-874-5p	hsa-miR-186-3p	hsa-miR-328-3p
ASCRP3013016	1.51523	up	hsa_circRNA_404841		25070500	chr11	-	8759016	8759820	intronic	ENST00000313726	ST5	TTCCTACCTCTCTACCAAAACCTCTCTTCGTCAGGTCACATGATCAACTGAAGCGTAAAG	3018	1404	372	10.3048	10.5874	8.82304	hsa-miR-6833-3p	hsa-miR-6875-3p	hsa-miR-3667-3p	hsa-miR-6873-3p	hsa-miR-6830-3p
ASCRP3013029	1.76855	up	hsa_circRNA_100840	hsa_circ_0022587	circBase	chr11	+	62650379	62653080	exonic	NM_002394	SLC3A2	TTCCTGGACAGGCATCCGTGTCATTCTGGACCTTACTCCCAACTACCGGGGTGAGAACTC	692	265	175	8.58599	7.95239	7.57445	hsa-miR-508-5p	hsa-miR-1323	hsa-miR-490-3p	hsa-miR-589-5p	hsa-miR-23b-5p
ASCRP3013058	3.10966	up	hsa_circRNA_406350		25070500	chr3	+	129180070	129188260	exonic	NM_018262	IFT122	TTCTACCAGCTGAGTGGAAAACAGGCACAATGATGCTATACAATGTGTCTCCTACAATCC	558	127	108	8.32934	6.67979	6.70537	hsa-miR-4707-5p	hsa-miR-2355-5p	hsa-miR-922	hsa-miR-4776-5p	hsa-miR-23a-5p
ASCRP3013125	1.63284	up	hsa_circRNA_024516	hsa_circ_0024516	circBase	chr11	-	118897646	118898434	exonic	uc001pus.2	SLC37A4	TTCTTCCTTATCCAGGAGAAAGGACAGTCAGCCCTTGTAGGTGGTTGTCTCCTTCCTCTG	873	295.5	245	8.85818	8.15809	8.1435	hsa-miR-761	hsa-miR-3619-5p	hsa-miR-214-3p	hsa-miR-3145-5p	hsa-miR-3663-3p
ASCRP3013162	1.88773	up	hsa_circRNA_100860	hsa_circ_0023179	circBase	chr11	+	68115314	68115711	exonic	NM_002335	LRP5	TTGACCAGCCGAGGGCCATCGCCTTGGACCCCGCTCACGGCCTCGCCGCTCCTGCTATTT	1157	288.5	284	9.16706	8.10428	8.39652	hsa-miR-770-5p	hsa-miR-588	hsa-miR-125a-3p	hsa-miR-557	hsa-miR-377-5p
ASCRP3013165	1.90738	up	hsa_circRNA_003921	hsa_circ_0003921	circBase	chr9	-	99304107	99327765	exonic	NM_003671	CDC14B	TTGACTGTTTTCATGCAGTAAAGAAGATCGCCTTTGTTTTGCCATTCTCTACAGCAGACC	111	68	53	6.25624	5.18096	5.46834	hsa-miR-3143	hsa-miR-103a-3p	hsa-miR-107	hsa-miR-6505-5p	hsa-miR-4659a-3p
ASCRP3013181	1.56211	up	hsa_circRNA_020704	hsa_circ_0020704	circBase	chr11	+	809935	812876	exonic	NM_001004	RPLP2	TTGATTAAATTCCTGCTCCCCTGCAAATAAAGCCTTTTTACACATCTCGGTTTAACCCCG	6968	1843	934.5	11.3783	10.9568	10.5127	hsa-miR-3619-5p	hsa-miR-214-3p	hsa-miR-761	hsa-miR-6510-5p	hsa-miR-486-3p
ASCRP3013210	1.61978	up	hsa_circRNA_402917		25242744	chr3	+	111828389	111831992	exonic	NM_024616	C3orf52	TTGCTCTATGCTCACAGATGTGTACAGTACATCGCCCTCTCTGGGTCGTTATTTTACTTC	788	284	229	8.74098	8.07158	8.01879	hsa-miR-335-3p	hsa-miR-4762-3p	hsa-miR-4693-5p	hsa-miR-205-3p	hsa-miR-181a-2-3p
ASCRP3013234	2.18833	up	hsa_circRNA_401089		25242744	chr12	-	122723133	122727055	exonic	NM_022916	VPS33A	TTGGATTATTACAAAAGAGAGATTCTCCAGGAAAGACACAATGCTAAGACCGTGGGGGAG	270	106.5	87.5	7.44727	6.31857	6.31631	hsa-miR-3151-5p	hsa-miR-1225-3p	hsa-miR-4666a-3p	hsa-miR-584-5p	hsa-miR-3180-5p
ASCRP3013244	2.17946	up	hsa_circRNA_038632	hsa_circ_0038632	circBase	chr16	+	23691404	23701688	exonic	NM_005030	PLK1	TTGGCTTTATGCACATTAAACAGATGTGAATATTCTCTCTCCTGGAGCTGCACAAGAGGA	620.5	181	154.5	8.45508	7.33633	7.32588	hsa-miR-6756-5p	hsa-miR-6808-5p	hsa-miR-6752-5p	hsa-miR-4514	hsa-miR-4692
ASCRP3013261	2.12251	up	hsa_circRNA_104974	hsa_circ_0002818	circBase	chrX	-	2326785	2343345	exonic	NM_145177	DHRSX	TTGTAAGCAAAATAAAAGAAGAAACCTTGAACGACAAAGTTTTCCCCCCACGACCTGACC	833	220	198	8.8085	7.67052	7.77493	hsa-miR-215-3p	hsa-miR-192-3p	hsa-miR-34c-3p	hsa-miR-20b-3p	hsa-miR-19b-1-5p
ASCRP3013263	1.94054	up	hsa_circRNA_031809	hsa_circ_0031809	circBase	chr14	-	50269170	50272851	exonic	NM_004713	NEMF	TTGTACAAGTGAACTCATATCAGAAGAAATGGAACAATTAGGAGAACCCATCCCCCCACG	601.5	193	171	8.41584	7.43342	7.48534	hsa-miR-4659b-3p	hsa-miR-4659a-3p	hsa-miR-1252-5p	hsa-miR-1202	hsa-miR-20b-5p
ASCRP3013281	1.9557	up	hsa_circRNA_102422	hsa_circ_0048687	circBase	chr19	+	5032876	5041262	exonic	NM_015015	KDM4B	TTGTCTCCCCGATCTACGGGGCTGACATCAGCGGCTCTTTGTATGATGACGTGTGCTTCC	547	212	138	8.31261	7.5776	7.11224	hsa-miR-598-3p	hsa-miR-197-3p	hsa-miR-542-5p	hsa-miR-214-5p	hsa-miR-370-3p
ASCRP3013286	2.00178	up	hsa_circRNA_102391	hsa_circ_0047997	circBase	chr18	+	74649111	74659608	exonic	NM_007345	ZNF236	TTGTGAAGAAATAGCCTACCAGAACTTAACACTACAAGCGGAAGCCTTCCTTCAACAACA	115	71	53	6.2935	5.31675	5.26769	hsa-miR-125a-5p	hsa-miR-125b-5p	hsa-miR-497-5p	hsa-miR-611	hsa-miR-532-3p
ASCRP3013287	2.03413	up	hsa_circRNA_080288	hsa_circ_0080288	circBase	chr7	-	56169265	56172168	exonic	NM_016139	CHCHD2	TTGTGAGTTAATTAGAATAAAGTCATTTTCTTCCAACCGGGCCCCTCAGATGAGAGCTGC	223	93.5	86	7.19907	5.9797	6.36962	hsa-miR-1202	hsa-miR-922	hsa-miR-4676-3p	hsa-miR-3064-5p	hsa-miR-3158-5p
ASCRP3013305	2.91555	up	hsa_circRNA_074306	hsa_circ_0074306	circBase	chr5	-	140894587	140951607	exonic	NM_005219	DIAPH1	TTGTTTCCAACTGTTAATAAAGCATTGAAACAGTACTTGTGGCTGAGGACCTCTCCCAGG	8632	1039.5	707	11.6265	10.1281	10.0373	hsa-miR-4763-3p	hsa-miR-3157-5p	hsa-miR-1249-5p	hsa-miR-198	hsa-miR-6797-5p
ASCRP3013308	1.98253	up	hsa_circRNA_402437		25242744	chr2	-	201790558	201796171	exonic	NM_006190	ORC2	TTTAAAGAAGCAAACTTTGCGTAACTTATTGAGCAAGGTTTCCCCTTCCTTTTCTGCCGA	1259.5	307	278	9.27482	8.21017	8.36478	hsa-miR-103a-3p	hsa-miR-107	hsa-miR-6516-5p	hsa-miR-4778-3p	hsa-miR-6124
ASCRP3013325	1.72976	up	hsa_circRNA_405612		25070500	chr17	-	59870957	59878835	exonic	NM_032043	BRIP1	TTTACACAAAATGGGTATCACCACTGCTACTTTTCCCATTTTGCAGGGAAAATCCTGCTA	174	109	68	6.89307	6.34025	5.86474	hsa-miR-4677-5p	hsa-miR-6875-3p	hsa-miR-4659a-3p	hsa-miR-4659b-3p	hsa-miR-656-3p
ASCRP3013351	2.24143	up	hsa_circRNA_404230		25242744	chr9	+	108483817	108510471	exonic	NM_018112	TMEM38B	TTTATTGTGGCCACAAAGGTATATTACATTTTTTTGCCCGCATGACCTAGTTTCCCAGGG	228	104	72	7.23623	6.18697	5.95665	hsa-miR-205-5p	hsa-miR-4676-5p	hsa-miR-3927-3p	hsa-miR-2681-5p	hsa-miR-6791-5p
ASCRP3013353	1.63138	up	hsa_circRNA_404597		25070500	chr1	+	159020527	159020864	intronic	ENST00000295809	IFI16	TTTATTTGGTCACTACAGGAGGTTAAAGAAAAGTCCCCTCCCGCCTAATTTTTCACGTCC	11014	2161	1443	12.0014	11.2263	11.3644	hsa-miR-4691-3p	hsa-miR-5585-3p	hsa-miR-3976	hsa-miR-4432	hsa-miR-633
ASCRP3013355	2.04557	up	hsa_circRNA_005619	hsa_circ_0005619	circBase	chr7	+	74103457	74105443	exonic	NM_001518	GTF2I	TTTCAAAAAGATTTTGTAAAATATTGGATCATGGCCCAAGTTGCAATGTCCACCCTCCCC	224	98	85	7.22903	6.10725	6.28582	hsa-miR-4277	hsa-miR-4668-3p	hsa-miR-106a-3p	hsa-miR-4793-5p	hsa-miR-6719-3p
ASCRP3013365	1.87347	up	hsa_circRNA_401857		25242744	chr17	-	59981820	59996874	exonic	NM_020748	INTS2	TTTCACTTTCCTTTTGTATGCTACTGGCCTTTTCTACACTTGTCAGAGCTCCCTTCCTTG	510	217.5	129	8.22772	7.64942	6.99461	hsa-miR-103a-2-5p	hsa-miR-6715a-3p	hsa-miR-513b-5p	hsa-miR-5688	hsa-miR-4801
ASCRP3013411	1.62795	up	hsa_circRNA_405816		25070500	chr19	-	58057824	58064090	exonic	NM_001277090	ZNF550	TTTCTCTATGAACTTATGAAAACCTTCAGTTACAGGGCATCGGGTTCCCAAACCAGAGTT	178	106.5	78	6.92211	6.29809	6.14001	hsa-miR-3158-3p	hsa-miR-4302	hsa-miR-3911	hsa-miR-3692-3p	hsa-miR-3142
ASCRP3013423	1.52793	up	hsa_circRNA_103039	hsa_circ_0060063	circBase	chr20	-	33954359	33962059	exonic	NM_018244	UQCC1	TTTCTTATAACCCTACTCCACGTCTGAAGATTAAGATTGCGGCCCTGCGCATGTATACTA	311	168	122	7.61733	7.11137	6.90013	hsa-miR-186-5p	hsa-miR-223-3p	hsa-miR-135b-3p	hsa-miR-145-3p	hsa-miR-541-5p
ASCRP3013425	1.59884	up	hsa_circRNA_055754	hsa_circ_0055754	circBase	chr2	+	98262520	98264657	exonic	NM_001862	COX5B	TTTCTTCTTTCCAGTAAAGACTAGCCATTGCATTGGCTCCTTCTCCCATACGGAAGTTTT	11582	2621	1384	12.0843	11.5241	11.2904	hsa-miR-7156-3p	hsa-miR-128-2-5p	hsa-miR-4479	hsa-miR-128-1-5p	hsa-miR-1199-3p
ASCRP3013426	1.75818	up	hsa_circRNA_055755	hsa_circ_0055755	circBase	chr2	+	98263529	98264657	exonic	NM_001862	COX5B	TTTCTTCTTTCCAGTAAAGACTAGCCATTGCATTGGCTCCTTCTCCCATAGTGGTGTTCC	11698.5	2369	1319	12.101	11.3452	11.2286	hsa-miR-7156-3p	hsa-miR-6845-5p	hsa-miR-103a-2-5p	hsa-miR-211-5p	hsa-miR-4685-3p
ASCRP3013438	1.56483	up	hsa_circRNA_006862	hsa_circ_0006862	circBase	chr1	+	212216334	212220759	exonic	NM_016448	DTL	TTTGAGAAAGGATGGTCTTCACAATACCCTCTTCAATCCCTTCTGACTGGTTATCAGTGC	505	196.5	189	8.21119	7.43759	7.69277	hsa-miR-1248	hsa-miR-6770-5p	hsa-miR-20a-3p	hsa-miR-6853-3p	hsa-miR-587
ASCRP3013459	3.64152	up	hsa_circRNA_100621	hsa_circ_0018814	circBase	chr10	-	75214169	75239275	exonic	NM_021132	PPP3CB	TTTGCTCTGATGATGAACTAATGACTGAAGGTGAAGACCAGTTTGATGCTGTCCCTTTCC	492	103	89.5	8.18292	6.24835	6.3884	hsa-miR-603	hsa-miR-1-5p	hsa-miR-223-5p	hsa-miR-589-3p	hsa-miR-22-5p
ASCRP3013489	2.34565	up	hsa_circRNA_032154	hsa_circ_0032154	circBase	chr14	-	63881857	63888812	exonic	NM_006246	PPP2R5E	TTTGTATTACAGGTATCTTGCAATATATTCAGAACTCTCCCTCCTAGTGACAGCAATGAA	13955	1954	1321	12.3586	11.031	11.2263	hsa-miR-4760-3p	hsa-miR-595	hsa-miR-4762-3p	hsa-miR-588	hsa-miR-181b-5p
ASCRP3013492	1.77291	up	hsa_circRNA_102432	hsa_circ_0000885	circBase	chr19	-	7267355	7267907	exonic	NM_000208	INSR	TTTGTCGAACGATGTTGGACTCATAGTCACTGCCAGAAAGTGTGTCCCGGCATGGATATC	215	114.5	82.5	7.16262	6.44055	6.23245	hsa-miR-450a-2-3p	hsa-miR-22-5p	hsa-miR-516a-5p	hsa-miR-548d-5p	hsa-miR-16-5p
ASCRP3013493	1.87866	up	hsa_circRNA_012123	hsa_circ_0012123	circBase	chr1	+	44441761	44443967	exonic	uc001clf.3	ATP6V0B	TTTGTGAAATAAACTTGGTATTTGTCTGGGTCAGTTCCTGACGGAGACTTCGCCCTTCAT	346	127	129	7.74106	6.64658	7.01613	hsa-miR-7845-5p	hsa-miR-6133	hsa-miR-6808-5p	hsa-miR-1324	hsa-miR-4644
ASCRP3013517	1.88678	up	hsa_circRNA_011413	hsa_circ_0011413	circBase	chr1	-	32799439	32801834	sense overlapping	NM_023009	MARCKSL1	TTTTACTGTAACATTTGGAAAAGGAATAAATGTCGTCCCTTTAGGCATTCTGGCGCGGAG	135	78	60.5	6.52391	5.60305	5.61291	hsa-miR-663a	hsa-miR-6752-5p	hsa-miR-4685-3p	hsa-miR-6756-5p	hsa-miR-4763-3p
ASCRP3013526	2.09075	up	hsa_circRNA_084275	hsa_circ_0084275	circBase	chr8	-	48701711	48805817	exonic	uc003xqi.3	PRKDC	TTTTATTAATGCCTTAGATCAGCTCTCTAATCCTGAACTGCTCTTTAAGCTTCGGGGGCC	274	108	93	7.46779	6.34025	6.46729	hsa-miR-3619-5p	hsa-miR-6754-5p	hsa-miR-3937	hsa-miR-29b-1-5p	hsa-miR-4778-3p
ASCRP3013528	2.15109	up	hsa_circRNA_012989	hsa_circ_0012989	circBase	chr1	-	78177431	78178966	exonic	NM_015017	USP33	TTTTATTCGGGTGTTCCTCCAAGAAAAGCTGGTTATATTGAAGACCTGGTTTTGATGCTG	593	204.5	133	8.39813	7.50995	7.07616	hsa-miR-6792-3p	hsa-miR-8069	hsa-miR-4691-5p	hsa-miR-107	hsa-miR-103a-3p
ASCRP3013547	2.24913	up	hsa_circRNA_405716		25070500	chr19	+	4421355	4421489	intronic	ENST00000301280	CHAF1A	TTTTCTCATGATGGAAGGAAGCATAATGGATTATGAAAATCACTTCTCCCCCTCAGCCCA	12866	1924	1253.5	12.2373	11.0148	11.121	hsa-miR-6779-3p	hsa-miR-7162-5p	hsa-miR-516a-3p	hsa-miR-516b-3p	hsa-miR-146b-3p
ASCRP3013554	2.20777	up	hsa_circRNA_063583	hsa_circ_0063583	circBase	chr22	-	41994031	42017061	exonic	NM_015704	DESI1	TTTTCTTCGGTGTTTTTTCTAATGCAATAAACTCATTTCTGCCTGCTGCAGCCCTCCCTG	823	211	192	8.79976	7.58513	7.72921	hsa-miR-4728-5p	hsa-miR-4656	hsa-miR-30b-3p	hsa-miR-424-5p	hsa-miR-2114-5p
ASCRP3013563	2.83604	up	hsa_circRNA_102735	hsa_circ_0006033	circBase	chr2	-	61721028	61722748	exonic	NM_003400	XPO1	TTTTGATGTTCCTCCCAGGAGACAGCTATATTTGCCCATGTTATTCAAGATGCTTCCTTT	713	179	128.5	8.62366	7.25917	6.9804	hsa-miR-329-5p	hsa-miR-125a-5p	hsa-miR-138-1-3p	hsa-miR-580-5p	hsa-miR-125b-5p
ASCRP3013584	1.6084	up	hsa_circRNA_016868	hsa_circ_0016868	circBase	chr1	+	230798886	230810870	exonic	NM_007357	COG2	TTTTTAATCCTGGGAATCCCGATGCATTTCATGAGAGCCTTAGATCGTCTGTCAGTGAAG	172	103.5	83	6.86704	6.14001	6.22282	hsa-miR-1537-5p	hsa-miR-4493	hsa-miR-653-3p	hsa-miR-548s	hsa-miR-6126
ASCRP3013592	1.50253	up	hsa_circRNA_102844	hsa_circ_0007024	circBase	chr2	+	169547543	169574488	exonic	NM_203463	CERS6	TTTTTATCACCACACGACTGGGTATATTTCCTCTCTGACCCCCTGGTTGTGGAATACGAG	1952	581	446	9.79824	9.22073	9.20095	hsa-miR-608	hsa-miR-570-3p	hsa-miR-380-3p	hsa-miR-493-3p	hsa-miR-548d-3p
ASCRP3013594	1.60101	up	hsa_circRNA_102640	hsa_circ_0052941	circBase	chr2	-	24021007	24046439	exonic	NM_017552	ATAD2B	TTTTTATTGTCTACCTCTGAAACCATGTACAGTGAACTGCCTGAAGAGGCTACTGTGGAG	98	69.5	56	6.07373	5.28628	5.50322	hsa-miR-372-3p	hsa-miR-93-5p	hsa-miR-20a-5p	hsa-miR-106a-5p	hsa-miR-20b-5p
ASCRP3013596	1.58524	up	hsa_circRNA_071488	hsa_circ_0071488	circBase	chr4	+	183650117	183652292	exonic	NM_001080477	TENM3	TTTTTCAGATCTTCTCCTGAAGACAGTCCCATCATTCCCGAAACACAGATGGACTCATTG	322.5	164	119	7.68081	7.13209	6.90013	hsa-miR-5100	hsa-miR-4733-3p	hsa-miR-6857-5p	hsa-miR-5002-5p	hsa-miR-3675-5p
ASCRP3013599	1.93844	up	hsa_circRNA_011286	hsa_circ_0011286	circBase	chr1	+	31899500	31907527	exonic	NM_018565	SERINC2	TTTTTCTAATAAACAAGCCAGTGCGTGTACCATGGCCTCTTCTTCTTCACTCTCCTCTTC	3775	677	626.5	10.5971	9.48947	9.79486	hsa-miR-4763-3p	hsa-miR-6721-5p	hsa-miR-6756-5p	hsa-miR-4459	hsa-miR-4722-5p
ASCRP3013602	1.56396	up	hsa_circRNA_405187		25070500	chr14	-	30193675	30194880	sense overlapping	NM_002742	PRKD1	TTTTTGCTAGATAAAGTTCCCTGAATGTGGTTTCTACGGAATGTATGATAAGATCCTGCT	113	86	57	6.30875	5.795	5.53208	hsa-miR-378c	hsa-miR-6764-3p	hsa-miR-378a-3p	hsa-miR-378d	hsa-miR-942-5p
ASCRP3013611	1.57521	up	hsa_circRNA_404758		25070500	chr10	-	69682897	69684836	intronic	ENST00000277817	HERC4	TTTTTGTTTTGAAGTGGTTGACTGAATGATTTCTTTCTTGGCATATTTCTAACTAGTTGT	196	135	74	7.06364	6.74961	6.06657	hsa-miR-382-3p	hsa-miR-4699-5p	hsa-miR-144-3p	hsa-miR-143-5p	hsa-miR-5692c
ASCRP3013617	2.13558	up	hsa_circRNA_043552	hsa_circ_0043552	circBase	chr17	+	38610179	38613982	exonic	NM_001552	IGFBP4	TTTTTTTTAACAAAACAGAACAAAACCAAAAAATGTCCAGATGACCCCAGGGCTCCTGCC	261	92.5	105	7.40462	6.02471	6.59528	hsa-miR-6756-5p	hsa-miR-4739	hsa-miR-4685-5p	hsa-miR-1249-5p	hsa-miR-4533

## Sheet: down_T274_vs_Control
# Fold Change cut-off: 1.5 # Condition pairs: T274_vs_Control # Column A: probeID it represents probe name. # Column B: Fold change, positive value indicates up-regulation and negative value indicates down-regulation. # Column C: FC (abs), Absolute Fold change between two samples. # Column D: Log Fold change, log2 value of absolute fold change. Positive value indicates up-regulation and negative …
T274_vs_Control 1.5 fold down regulated CircRNAs
	Fold change and Regulation				Annotations									Raw Intensity			Normalized Intensity			miRNA Binding Sites
probeID	Fold Change	Regulation	circRNA	Alias	source	chrom	strand	txStart	txEnd	circRNA_type	best_transcript	GeneSymbol	Sequence	[T274, T274](raw)	[C276, Control](raw)	[C281, Control](raw)	[T274, T274](normalized)	[C276, Control](normalized)	[C281, Control](normalized)	MRE1	MRE2	MRE3	MRE4	MRE5
ASCRP3000018	1.57544	down	hsa_circRNA_000542	hsa_circ_0000542	circBase	chr14	+	58785259	58796887	exonic	NM_002892	ARID4A	AAAAAGACAGAAGAAGAGGTGTGTTTGATGATGGTGATGAGCGAACATTGAGACGTACCT	157	277	110.5	6.74064	8.03538	6.75741	hsa-miR-335-3p	hsa-miR-6515-3p	hsa-miR-4778-3p	hsa-miR-450b-5p	hsa-miR-6809-3p
ASCRP3000047	1.58796	down	hsa_circRNA_004767	hsa_circ_0004767	circBase	chr17	-	3969740	3976050	exonic	NM_015113	ZZEF1	AAAACATAGTTCAGAAGCTACTGAGGTGAACCCTGAGAGCCTGGAGTTAGGAAGTAACAT	110	139	130	6.2436	6.81193	7.00961	hsa-miR-3187-5p	hsa-miR-6860	hsa-miR-612	hsa-miR-5189-5p	hsa-miR-148a-5p
ASCRP3000062	2.15775	down	hsa_circRNA_092482	hsa_circ_0001036	circBase	chr2	-	85554223	85554349	sense overlapping	NM_006464	TGOLN2	AAAAGACGTCCCTAACAAGTCGGGTTCGGAGGCGCAGACCACAAAAGATGTCCCTAATAA	134	159	254	6.5408	7.08947	8.21119	hsa-miR-5572	hsa-miR-937-3p	hsa-miR-3151-3p	hsa-miR-3192-3p	hsa-miR-3135b
ASCRP3000066	1.50136	down	hsa_circRNA_088439	hsa_circ_0088439	circBase	chr9	-	126212971	126641300	exonic	NM_020946	DENND1A	AAAAGAGGTGAAAAACCGCTTGAAGCAAAAGGCAGAATCCAGAGACCACATTTGAAGTAT	68	82	88	5.44921	5.72626	6.34469	hsa-miR-506-5p	hsa-miR-6890-5p	hsa-miR-6820-5p	hsa-miR-4716-5p	hsa-miR-5579-3p
ASCRP3000071	1.5367	down	hsa_circRNA_405869		25070500	chr2	+	44436353	44436466	intronic	ENST00000459690	PPM1B	AAAAGATTCAGAGTTGGATAAGCACTTGGAATCACGGGTTGAAGTCGAGATAACATGAGT	95	122	104	6.00238	6.60025	6.64418	hsa-miR-302d-3p	hsa-miR-5187-3p	hsa-miR-302c-3p	hsa-miR-302b-3p	hsa-miR-373-3p
ASCRP3000074	3.73449	down	hsa_circRNA_068655	hsa_circ_0068655	circBase	chr3	-	196129822	196134264	exonic	NM_015562	UBXN7	AAAAGCAGGAAATACTGGTGGAACCAGAACCATTATTTGGTGGTGCAAGTGAAAGTGTAG	371	466	972	7.84039	8.89665	10.586	hsa-miR-3140-3p	hsa-miR-4539	hsa-miR-3660	hsa-miR-4260	hsa-miR-3118
ASCRP3000094	1.59448	down	hsa_circRNA_101014	hsa_circ_0008932	circBase	chr12	-	12332743	12340053	exonic	NM_002336	LRP6	AAAATATACTGGGGAGATGCCAAAACAGACAAGATTGAGGCAGGCAGTGGTTAAAGGTTC	64	81.5	83	5.30464	5.71027	6.24519	hsa-miR-455-3p	hsa-miR-770-5p	hsa-miR-525-5p	hsa-miR-141-5p	hsa-miR-223-3p
ASCRP3000102	2.44881	down	hsa_circRNA_006063	hsa_circ_0006063	circBase	chr10	+	26789747	26792203	exonic	NM_019043	APBB1IP	AAAATTAAGCTGGCGCTGGAAAAACTGAAGGAGGCCAAGGTTAAGAAGAGTCCTTAAATG	143.5	187	306	6.65077	7.36615	8.51956	hsa-miR-6856-5p	hsa-miR-6134	hsa-miR-6851-5p	hsa-miR-6758-5p	hsa-miR-3689d
ASCRP3000113	1.7442	down	hsa_circRNA_104876	hsa_circ_0088062	circBase	chr9	-	114911523	114919893	exonic	NM_022486	SUSD1	AAACAACAACAAGACATTCATTCCCAACGATGGCACCTTTTGTACAGGTTTAGACGTCTG	222.5	197	314	7.21535	7.46779	8.56804	hsa-miR-149-5p	hsa-miR-203a-5p	hsa-miR-548a-3p	hsa-miR-188-3p	hsa-miR-31-5p
ASCRP3000181	2.05276	down	hsa_circRNA_000615	hsa_circ_0000615	circBase	chr15	+	64791491	64792365	sense overlapping	NM_015042	ZNF609	AAAGAAAGTCAAGTCTGAAAAGCAATGATGTTGTCCACTGGGCATGTACTGACCAATGTG	650	605	619	8.50623	9.30687	9.78071	hsa-miR-483-3p	hsa-miR-942-5p	hsa-miR-4755-5p	hsa-miR-449c-3p	hsa-miR-3667-3p
ASCRP3000202	1.746	down	hsa_circRNA_102469	hsa_circ_0008432	circBase	chr19	+	16192722	16197350	exonic	NM_003290	TPM4	AAAGAGGCCAAGCACATTGCGGAAGAGGCTGACCGCAAATACGAGGAGGCTGAAGGTGAT	78.5	103	111	5.68245	6.19684	6.77618	hsa-miR-205-5p	hsa-miR-103a-2-5p	hsa-miR-146b-3p	hsa-miR-218-5p	hsa-miR-132-5p
ASCRP3000215	2.39937	down	hsa_circRNA_103868	hsa_circ_0072797	circBase	chr5	+	68915840	68916286	exonic	uc010ixi.1	SMA	AAAGCAGGTCTTTTCTACACAGGGAGAACATTTTGTGAATTCCTGGGTCCAGAGAGAATT	99	128.5	223	6.07373	6.68798	7.98478	hsa-miR-215-3p	hsa-miR-22-5p	hsa-miR-512-3p	hsa-miR-532-3p	hsa-miR-616-3p
ASCRP3000221	1.67569	down	hsa_circRNA_104766	hsa_circ_0001851	circBase	chr9	-	33971648	33973235	exonic	NM_018449	UBAP2	AAAGCTAGTAGTTTGGGAAGCTGCTCAGAATGGTGCAGATGAGGGAACTGGATTTGGACG	121.5	151	151	6.42104	6.98894	7.34264	hsa-miR-532-5p	hsa-miR-767-5p	hsa-miR-589-5p	hsa-miR-188-3p	hsa-miR-507
ASCRP3000260	1.51648	down	hsa_circRNA_000761	hsa_circ_0000761	circBase	chr17	-	37455242	37457328	exonic	NM_032875	FBXL20	AAAGTTAAGTCTTCGTGGATGTCTTGGAGTGGGAGACAATGCATTAAGGCCTGGAATGTT	267	280	228.5	7.43342	8.04952	8.01879	hsa-miR-4713-5p	hsa-miR-3156-3p	hsa-miR-532-3p	hsa-miR-5092	hsa-miR-3145-5p
ASCRP3000264	1.56495	down	hsa_circRNA_000521	hsa_circ_0000521	circBase	chr14	+	20924072	20925019	exonic	NM_001641	APEX1	AAAGTTTCTTACGGCATAGAGCCAGAGGCCAAGAAGAGTAAGACGGCCGCAAAGAAAAAT	76	101	84.5	5.61046	6.19684	6.31631	hsa-miR-6790-5p	hsa-miR-484	hsa-miR-526b-5p	hsa-miR-4252	hsa-miR-5000-5p
ASCRP3000327	1.9415	down	hsa_circRNA_103495	hsa_circ_0001349	circBase	chr3	+	152132729	152150709	exonic	NM_021038	MBNL1	AAATTAATGCGAACAGACAGACTTGAGGGCCGTTGCTCCAGGGAGAACTGCAAATATCTT	549.5	476	560.5	8.31185	8.92352	9.61452	hsa-miR-143-5p	hsa-miR-33a-5p	hsa-miR-646	hsa-miR-33b-5p	hsa-miR-93-3p
ASCRP3000336	1.74216	down	hsa_circRNA_406724		25070500	chr5	+	179976936	179977117	intronic	ENST00000504343	CNOT6	AAATTCGTAGCTTACCCGCAGAACTCGGAAACATGGTATCACTCAGTAAGAAGCTTAAGC	326	369	290	7.67582	8.5365	8.41689	hsa-miR-888-5p	hsa-miR-372-5p	hsa-miR-182-5p	hsa-miR-3174	hsa-miR-7853-5p
ASCRP3000363	2.22718	down	hsa_circRNA_100080	hsa_circ_0005782	circBase	chr1	-	21097422	21100103	exonic	NM_016287	HP1BP3	AACAAGCACTGAAAAGAGAATTAAATAGAGGAGTCATCAAACAGTGAGAAAGATCAGTCT	128	162	240.5	6.44745	7.11137	8.09398	hsa-miR-520a-5p	hsa-miR-30e-3p	hsa-miR-766-3p	hsa-miR-30a-3p	hsa-miR-525-5p
ASCRP3000384	7.88724	down	hsa_circRNA_000166	hsa_circ_0000512	circBase	chr14	-	20811282	20811436	sense overlapping	NR_002312	RPPH1	AACAGACTCACGGCCAGCGAAGTGAGTTCAATGGCTGAGGTGAGGTGAGTTCCCAGAGAA	4331	4929.5	10846	10.7646	12.283	15.2052	hsa-miR-615-5p	hsa-miR-663a	hsa-miR-296-5p	hsa-miR-345-3p	hsa-miR-622
ASCRP3000387	1.76566	down	hsa_circRNA_080052	hsa_circ_0080052	circBase	chr7	-	44620691	44621422	exonic	NM_182547	TMED4	AACAGATTCAGAAGGAGCAGGATTACCAAAGGGCAACTATCGTACCCAGATGTGGGATAA	66.5	87	100	5.49257	5.96822	6.65734	hsa-miR-6868-3p	hsa-miR-6772-3p	hsa-miR-1268b	hsa-miR-30b-3p	hsa-miR-504-3p
ASCRP3000419	2.37648	down	hsa_circRNA_009181	hsa_circ_0009181	circBase	chr1	-	667396	678730	exonic	uc002khh.3	LOC100133331	AACATTTGGAATTTTCGTATACGTGGATTCTAGAGGGGTGACAGCGAAACCTGGATCTAC	290	309	478	7.53869	8.23013	9.3449	hsa-miR-485-5p	hsa-miR-30b-3p	hsa-miR-6884-5p	hsa-miR-3689c	hsa-miR-3689b-3p
ASCRP3000423	1.67375	down	hsa_circRNA_001126	hsa_circ_0001126	circBase	chr20	+	2903852	2945848	exonic	NM_002836	PTPRA	AACCACTCCAGAAACTTTCCCTCCTTCAGGTGACACAACTAAAAAAAAACAAAGGTATTT	1458	915	865	9.43711	9.94224	10.4181	hsa-miR-4677-5p	hsa-miR-203b-3p	hsa-miR-103a-2-5p	hsa-miR-152-5p	hsa-miR-582-3p
ASCRP3000441	2.93752	down	hsa_circRNA_101904	hsa_circ_0040827	circBase	chr16	+	88066714	88071617	exonic	NM_017869	BANP	AACCTCCAGATCCATCACGTGGGGCAGGACGGTCAGAGCCGATGATGAGCACCCCACCTC	401.5	427	780	7.9485	8.75844	10.2478	hsa-miR-500a-3p	hsa-miR-604	hsa-miR-557	hsa-miR-377-5p	hsa-miR-210-3p
ASCRP3000454	1.54424	down	hsa_circRNA_104924	hsa_circ_0008240	circBase	chr9	+	129102786	129157976	exonic	NM_033446	MVB12B	AACCTTCCCAGGACCAGTCCACCATGCCTGAAGTCAAAGACCTCTCAGAAGCCTTGCCAG	1039	668	655	9.0594	9.46255	9.91005	hsa-miR-627-3p	hsa-miR-762	hsa-miR-767-5p	hsa-miR-423-3p	hsa-miR-449b-5p
ASCRP3000461	1.50947	down	hsa_circRNA_100568	hsa_circ_0017979	circBase	chr10	-	24880815	24883968	exonic	NM_020824	ARHGAP21	AACGCTCATCCAGCACATTCACGATTTGCCTGAACATCATTATGAAACACTTAAGTTCCT	190	183	206	6.99461	7.32775	7.84954	hsa-miR-299-3p	hsa-miR-556-5p	hsa-miR-218-1-3p	hsa-miR-329-5p	hsa-miR-591
ASCRP3000463	1.71396	down	hsa_circRNA_104403	hsa_circ_0080628	circBase	chr7	-	74239461	74251505	exonic	NM_173537	GTF2IRD2	AACGGAAATACTCAGGAAGGCAGTGGAGGACTATTTCTGCTTTTGTTATGGGATCATGGC	121	150	152.5	6.36526	6.9593	7.32588	hsa-miR-450b-5p	hsa-miR-518c-3p	hsa-miR-518f-3p	hsa-miR-518b	hsa-miR-518d-3p
ASCRP3000464	1.54878	down	hsa_circRNA_004087	hsa_circ_0004087	circBase	chr16	-	80718434	80719026	exonic	NM_152342	CDYL2	AACGGGCTCGGTTGAAAGGATTGTAGACAAGAGGAAGAACAAGAAAGGAAAATGGGAGTA	113	158.5	109	6.32982	7.13807	6.78384	hsa-miR-3907	hsa-miR-4709-3p	hsa-miR-6773-3p	hsa-miR-6881-3p	hsa-miR-660-5p
ASCRP3000479	1.56103	down	hsa_circRNA_105023	hsa_circ_0002153	circBase	chrX	+	107083899	107097934	exonic	NM_012216	MID2	AACTAGAAAATCAAATGGCCAAACTAATACAGATCTGCCAGCAGGTTGAGGTGAAAGCCC	79	107.5	84	5.66123	6.34025	6.26721	hsa-miR-125a-3p	hsa-miR-623	hsa-miR-598-5p	hsa-miR-541-3p	hsa-miR-342-5p
ASCRP3000495	1.64176	down	hsa_circRNA_102027	hsa_circ_0042961	circBase	chr17	+	30267304	30267505	exonic	NM_015355	SUZ12	AACTCTTACTTACATGTCTCATCGAAACTCCAGAACAAACATCAAAAGAGCCAACACAGA	166	197.5	176	6.79037	7.44658	7.56464	hsa-miR-19a-3p	hsa-miR-301a-3p	hsa-miR-516b-5p	hsa-miR-148b-5p	hsa-miR-10b-3p
ASCRP3000497	2.94797	down	hsa_circRNA_103740	hsa_circ_0001439	circBase	chr4	-	129913321	129925031	exonic	NM_144643	SCLT1	AACTGAACAAAGTGTGATAATCGAACAACTCCGAAAAAAACTTAGGTTGCACAGTGAATT	709.5	523	1399	8.62457	9.06076	11.3078	hsa-miR-452-5p	hsa-miR-223-3p	hsa-miR-452-3p	hsa-miR-622	hsa-miR-212-3p
ASCRP3000528	1.86139	down	hsa_circRNA_015524	hsa_circ_0015524	circBase	chr1	-	180953812	180957481	exonic	NM_005819	STX6	AAGAAACTTGCAAAAGTATCTCATATGACCAGTGTTGATCGTGGAACAGCAGGATGAGCA	165	196.5	228.5	6.82259	7.41452	8.02342	hsa-miR-4267	hsa-miR-6514-3p	hsa-miR-6871-3p	hsa-miR-3065-3p	hsa-miR-4326
ASCRP3000536	2.00401	down	hsa_circRNA_102032	hsa_circ_0008604	circBase	chr17	+	30498061	30503232	exonic	NM_018307	RHOT1	AAGAACAGACAAAGACAGCAGCTAGAGTTGGGAAGACATCACTGATTATGTCTCTGGTCA	187.5	196	313	6.99083	7.44175	8.54569	hsa-miR-26b-3p	hsa-miR-766-5p	hsa-miR-181b-2-3p	hsa-miR-382-5p	hsa-miR-181a-3p
ASCRP3000537	1.75632	down	hsa_circRNA_001937	hsa_circ_0000700	circBase	chr16	+	53155459	53155541	intronic	ENST00000447540	CHD9	AAGAACAGCTCTCTGGCTGAACATATCCCTTGGATACTCTAAGACCTGACCCTGATTAAG	179	204	221	6.91615	7.50599	7.95142	hsa-miR-22-5p	hsa-miR-26b-3p	hsa-miR-10b-3p	hsa-miR-376a-5p	hsa-miR-597-3p
ASCRP3000550	1.6454	down	hsa_circRNA_103514	hsa_circ_0006156	circBase	chr3	+	171965322	171969331	exonic	NM_022763	FNDC3B	AAGAAGCAGCCCAAAGTCGAATGATTCAGACTTGCAAGGTGATTGAAGATAGTACTGGAG	543	292	651	8.29625	8.14073	9.88865	hsa-miR-147b	hsa-miR-510-5p	hsa-miR-15b-3p	hsa-miR-1323	hsa-miR-552-3p
ASCRP3000562	1.59183	down	hsa_circRNA_407136		25070500	chr8	+	142170730	142173528	exonic	NM_014957	DENND3	AAGAATTTCTCAAAACCAGGGCTCCAGGGGACCATCAGTTTTATAAGCAGGGTGCAGAGC	230	197	274.5	7.22903	7.45893	8.34051	hsa-miR-6071	hsa-miR-654-5p	hsa-miR-4254	hsa-miR-323a-5p	hsa-miR-541-3p
ASCRP3000582	2.16929	down	hsa_circRNA_017215	hsa_circ_0017215	circBase	chr1	-	243242289	243265046	exonic	NR_029401	LINC01347	AAGACTTCTGAATCCAGGAAGAGAAACTGACTGGGCAACATGTTATTCAGGCGACGTCAG	196	226	326	7.05191	7.72438	8.61387	hsa-miR-7851-3p	hsa-miR-665	hsa-miR-1827	hsa-miR-5190	hsa-let-7d-5p
ASCRP3000598	1.92045	down	hsa_circRNA_104371	hsa_circ_0001708	circBase	chr7	+	50358643	50367353	exonic	NM_006060	IKZF1	AAGAGTGACAGAGTCGTGGATAACCTGAGGACCATGGATGCTGATGAGGGTCAAGACATG	121.5	167	172	6.39984	7.15167	7.53091	hsa-miR-542-5p	hsa-miR-615-5p	hsa-miR-345-3p	hsa-miR-638	hsa-miR-670-5p
ASCRP3000606	2.9771	down	hsa_circRNA_101797	hsa_circ_0000690	circBase	chr16	+	30495147	30495584	exonic	NM_002209	ITGAL	AAGATCTATTCACTGAGCTGCAGAAGAAGATCTATGTCATTGAGGGACAGAGGTGTTCCG	439	466	818	8.05359	8.90119	10.3538	hsa-miR-9-5p	hsa-miR-372-5p	hsa-miR-744-3p	hsa-miR-378a-5p	hsa-miR-511-5p
ASCRP3000615	1.56096	down	hsa_circRNA_102711	hsa_circ_0054406	circBase	chr2	+	44436348	44436466	exonic	NM_002706	PPM1B	AAGATTCAGAGTTGGATAAGCACTTGGAATCACGGGTTGAAGGGAAGTCGAGATAACATG	91	116	108	5.94694	6.47339	6.70537	hsa-miR-302d-3p	hsa-miR-302c-3p	hsa-miR-302b-3p	hsa-miR-373-3p	hsa-miR-302a-3p
ASCRP3000619	1.55902	down	hsa_circRNA_003131	hsa_circ_0003131	circBase	chr6	-	36492117	36507984	exonic	NM_007271	STK38	AAGATTTTGAGTCCTTAAAAGTAATAGGCAGAGGAGCATTTGGTGAGCAGCCATGGCAAT	113	114	158	6.23724	6.39984	7.35592	hsa-miR-627-3p	hsa-miR-141-5p	hsa-miR-3121-5p	hsa-miR-1248	hsa-miR-6884-3p
ASCRP3000659	2.35516	down	hsa_circRNA_103344	hsa_circ_0001290	circBase	chr3	-	47139444	47147610	exonic	NM_014159	SETD2	AAGGAACGATCTCGTAAGAAGGATTCAGAACACCTTTGTCCTAGAATATTGTGGAGAGGT	185	217	357.5	6.96892	7.63739	8.77211	hsa-miR-665	hsa-miR-340-3p	hsa-let-7e-5p	hsa-miR-9-5p	hsa-miR-216a-5p
ASCRP3000664	1.78077	down	hsa_circRNA_004092	hsa_circ_0004092	circBase	chr6	-	74149931	74150168	exonic	NM_138441	MB21D1	AAGGAAGGAAATGGTTTCCAAGATACAGATGTCATCATGAAGAGGAAAAGAGGAGGGAGC	82	122.5	102	5.72626	6.55749	6.56004	hsa-miR-3619-5p	hsa-miR-6741-5p	hsa-miR-3667-3p	hsa-miR-3680-3p	hsa-miR-1248
ASCRP3000678	1.50419	down	hsa_circRNA_043523	hsa_circ_0043523	circBase	chr17	+	38416786	38418893	exonic	NM_133264	WIPF2	AAGGAGGAGTGCTGAAGCTTCGACCTGTGGGAGCCAAGGATGGTTCAGGCAAACACAGAG	83.5	110	96	5.86474	6.37832	6.52913	hsa-miR-1248	hsa-miR-1179	hsa-miR-4268	hsa-miR-516a-5p	hsa-miR-4691-5p
ASCRP3000680	2.90769	down	hsa_circRNA_103407	hsa_circ_0007761	circBase	chr3	+	63898263	63898901	exonic	NM_000333	ATXN7	AAGGAGTTTGGGAAAAACCGCGAAGTCATGGGGCTCTGTCGGGAAGGAGCGGAAAGAATG	180	264	408	6.9369	7.95772	8.99583	hsa-miR-579-5p	hsa-miR-612	hsa-miR-338-3p	hsa-miR-604	hsa-miR-598-3p
ASCRP3000703	1.62664	down	hsa_circRNA_101533	hsa_circ_0003713	circBase	chr15	-	59204761	59205895	exonic	NM_024755	SLTM	AAGGTGAAGATGATACCTTTCTAACAGCCCAAGACTGTGAATTGGAGAATCAAGAGGCAC	128.5	142	173.5	6.50153	6.8489	7.55795	hsa-miR-544a	hsa-miR-378a-5p	hsa-miR-556-5p	hsa-miR-335-3p	hsa-miR-205-5p
ASCRP3000722	3.64476	down	hsa_circRNA_040822	hsa_circ_0040822	circBase	chr16	+	88061088	88069000	exonic	NM_017869	BANP	AAGTCCAGATCACGCAGGACAGCGAGGTCACCTTTTCTATAAATTTGGCATCACAGAATC	318	393	855	7.65181	8.63126	10.404	hsa-miR-6804-3p	hsa-miR-500a-3p	hsa-miR-760	hsa-miR-4763-3p	hsa-miR-3689d
ASCRP3000726	1.51233	down	hsa_circRNA_007054	hsa_circ_0007054	circBase	chr1	+	25666964	25678184	exonic	NM_014313	TMEM50A	AAGTCCGAGGTGATAGTTACAGTGAAGGTTGTCTGGGTCAAACAGTGACCTGAAAAAAAT	142	193	131.5	6.64298	7.43759	7.0419	hsa-miR-20a-3p	hsa-miR-586	hsa-miR-1226-3p	hsa-miR-21-3p	hsa-miR-6837-3p
ASCRP3000735	1.64913	down	hsa_circRNA_405713		25070500	chr19	+	2189730	2194576	exonic	NM_032482	DOT1L	AAGTGGATGAAATGGTATGGAAAAAAGCATGCAGAATACACACTTCGAGAGCATGCAGAG	75	97	91.5	5.57306	6.12974	6.4598	hsa-miR-631	hsa-miR-587	hsa-miR-619-3p	hsa-miR-490-3p	hsa-miR-1273g-5p
ASCRP3000760	1.58876	down	hsa_circRNA_023143	hsa_circ_0023143	circBase	chr11	+	67803928	67804114	exonic	NM_002496	NDUFS8	AATAAAACCACTCCGACCCCACGGGGCCCCAACTTTGAGTTCTCCACGGAGACCCATGAG	400	421	300	7.94118	8.72771	8.49044	hsa-miR-4763-3p	hsa-miR-1254	hsa-miR-1909-3p	hsa-miR-6085	hsa-let-7a-2-3p
ASCRP3000797	1.96943	down	hsa_circRNA_102898	hsa_circ_0005307	circBase	chr2	+	204154487	204157049	exonic	NM_177538	CYP20A1	AATACTTGGCCATCTCCACACAAATATTGTCAGCATGTGCTTTGTGAAACTGTTCGAACT	772	499	857	8.72231	8.98922	10.411	hsa-miR-223-3p	hsa-miR-612	hsa-miR-127-5p	hsa-miR-338-5p	hsa-miR-624-5p
ASCRP3000800	2.01314	down	hsa_circRNA_001035	hsa_circ_0001035	circBase	chr2	-	85554139	85554349	sense overlapping	NM_006464	TGOLN2	AATAGACGGGCCCAGCAAGTCGGGTTCGGAGGCGCAGACCACAAAAGATGTCCCTAATAA	124	161.5	197	6.42594	7.11658	7.7542	hsa-miR-937-3p	hsa-miR-5572	hsa-miR-942-5p	hsa-miR-511-5p	hsa-miR-6775-3p
ASCRP3000810	1.95773	down	hsa_circRNA_103887	hsa_circ_0002490	circBase	chr5	+	72370568	72373320	exonic	NM_138782	FCHO2	AATATCAGCAGACTAGAGCAGATTCTTCCAAATGCACAGCTTGTGTTCAGGTGTGTCACG	174	174	292	6.87679	7.24339	8.44855	hsa-miR-890	hsa-miR-766-5p	hsa-miR-125a-3p	hsa-miR-10b-3p	hsa-miR-571
ASCRP3000814	1.57941	down	hsa_circRNA_406204		25070500	chr22	+	44394016	44395553	intronic	ENST00000465768	SAMM50	AATATGCTCAAGGAGGAGTTTCACGCTTATGCCTTTGAGAAAACCAGAAACCCATGTTTC	123.5	148	142	6.4126	6.94571	7.19826	hsa-miR-892c-5p	hsa-miR-4739	hsa-miR-128-3p	hsa-miR-7106-5p	hsa-miR-4677-5p
ASCRP3000820	2.14777	down	hsa_circRNA_018224	hsa_circ_0018224	circBase	chr10	+	38724057	38734535	exonic	NR_024497	LINC00999	AATATTTGGAATTTTCGTATACGTGGATTCCAGAGGGGTGACAGCAAAACAAACAGGACC	283	290	424	7.49537	8.10646	9.08995	hsa-miR-1273h-5p	hsa-miR-6884-5p	hsa-miR-3689b-3p	hsa-miR-3689c	hsa-miR-6086
ASCRP3000821	2.0442	down	hsa_circRNA_082178	hsa_circ_0082178	circBase	chr7	+	128281294	128289036	exonic	NR_024368	LINC01000	AATATTTGGAATTTTCGTATACGTGGATTCCAGAGGGGTGACAGTGAAACAAGCACCTGT	243	243.5	372	7.29597	7.83198	8.82304	hsa-miR-1273h-5p	hsa-miR-3689c	hsa-miR-3689b-3p	hsa-miR-30b-3p	hsa-miR-1273g-5p
ASCRP3000822	2.26393	down	hsa_circRNA_017202	hsa_circ_0017202	circBase	chr1	-	243222779	243242354	exonic	NR_029401	LINC01347	AATATTTGGAATTTTTGTATACGTGGATTCCAGAGGGGTGACAGCGAAACCTGGACCTAC	248.5	255.5	439	7.34671	7.88329	9.16779	hsa-miR-1273h-5p	hsa-miR-1304-5p	hsa-miR-6884-5p	hsa-miR-17-3p	hsa-miR-3689c
ASCRP3000830	1.51256	down	hsa_circRNA_404578		25070500	chr1	+	150307405	150312953	exonic	NM_004698	PRPF3	AATCACAAATCTTGTTGAACATCCAGCCCAGCTCAATCCTCCAGGAAGGTGGAGTTAAAA	950.5	660	585	8.96163	9.44221	9.67504	hsa-miR-6514-3p	hsa-miR-942-5p	hsa-miR-7159-5p	hsa-miR-6743-5p	hsa-miR-5089-5p
ASCRP3000832	1.5946	down	hsa_circRNA_404514		25070500	chr1	+	53222129	53250725	exonic	NM_024646	ZYG11B	AATCACCAGCAGGAGGAGGCGTCTCCCTATTCCTTACTTGATATCTGCTTGAATTTCTTG	6735	3139	2276	11.3276	11.7185	12.283	hsa-miR-654-3p	hsa-miR-4711-5p	hsa-miR-3157-5p	hsa-miR-424-5p	hsa-miR-135a-5p
ASCRP3000846	1.73708	down	hsa_circRNA_105042	hsa_circ_0092135	circBase	chrX	-	153924191	153928334	exonic	NM_080612	GAB3	AATCCTGTTTCCAGAGAAGACGAAGAAAGCTACATCGAAATGCTGATGTAGAAGGCCAAT	148.5	182.5	188	6.69728	7.32476	7.66312	hsa-miR-637	hsa-miR-516b-5p	hsa-miR-518c-5p	hsa-miR-593-5p	hsa-miR-320a
ASCRP3000847	1.53401	down	hsa_circRNA_104110	hsa_circ_0008801	circBase	chr6	+	42902212	42903408	exonic	NM_006586	CNPY3	AATCGATTTGCCAAGTGTGTAAATATGTTGCTGTGGAGCTGAAGTCAGCCTTTGAGGAAA	90	116	101.5	5.93913	6.46389	6.64898	hsa-miR-224-3p	hsa-miR-508-5p	hsa-miR-223-5p	hsa-miR-670-3p	hsa-miR-640
ASCRP3000885	1.79059	down	hsa_circRNA_104391	hsa_circ_0080451	circBase	chr7	+	72398922	72400649	exonic	NM_172020	POM121	AATGCCATTACCAGTTCCTACAGCTCCACTCGAGGCATCTCACAGGCGCCATGATAGCAG	393.5	445	343	7.92148	8.82953	8.69429	hsa-miR-588	hsa-miR-105-5p	hsa-miR-561-5p	hsa-miR-28-5p	hsa-miR-580-3p
ASCRP3000891	1.52273	down	hsa_circRNA_406961		25070500	chr7	+	77201159	77202117	intronic	uc010ldr.1	PTPN12	AATGCTTAAAAGTGTACCCACCACTGCGCCCTGTCTGTATTCTTAAATAGCACAGTTTTC	2338	1150.5	1136	10.0039	10.2606	10.9606	hsa-miR-6758-5p	hsa-miR-6856-5p	hsa-miR-1285-3p	hsa-miR-6797-5p	hsa-miR-3668
ASCRP3000911	1.83742	down	hsa_circRNA_004097	hsa_circ_0004097	circBase	chr10	-	46753787	47232156	sense overlapping	NM_031912	SYT15	AATGTTTAGGGGTAAGTCTGCTTTTTTTCTATTTTTAATAAAAAGATATATTACAGAAGA	414	416.5	412	7.98169	8.70758	9.01117	hsa-miR-619-5p	hsa-miR-5787	hsa-miR-1303	hsa-miR-1273g-3p	hsa-miR-6778-3p
ASCRP3000931	2.74359	down	hsa_circRNA_407259		25070500	chrX	+	1404670	1409402	exonic	NM_006140	CSF2RA	AATTCTTTGATTCACTTTTGGACACAAAGAAAATAGATCTGCGAACAGTGGCACCAGCCT	107	103	411.5	6.18532	6.26799	9.01478	hsa-miR-548ah-5p	hsa-miR-23a-5p	hsa-miR-23b-5p	hsa-miR-4652-3p	hsa-miR-627-3p
ASCRP3000937	1.53817	down	hsa_circRNA_407020		25070500	chr7	-	140449086	140494267	exonic	NM_004333	BRAF	AATTGATGACTGGACAGTTACCTTATTCAAACATCAACAACAGGGACCAGGCCCCAAATT	167	198	169	6.8489	7.45893	7.48131	hsa-miR-6884-3p	hsa-miR-499b-3p	hsa-miR-6848-3p	hsa-miR-4657	hsa-miR-4502
ASCRP3000968	2.212	down	hsa_circRNA_005433	hsa_circ_0005433	circBase	chr4	+	119529812	119549381	exonic	NR_109983	LOC729218	AATTTTCATATAAGTGGATTCCAGAGGGGTGACAGCAAAACCTGGACCTACCATGAAAGA	153	173	294	6.70306	7.23423	8.46259	hsa-miR-3192-5p	hsa-miR-3689c	hsa-miR-3689b-3p	hsa-miR-7851-3p	hsa-miR-6871-5p
ASCRP3000979	1.71892	down	hsa_circRNA_008025	hsa_circ_0008025	circBase	chr3	+	76483440	76483669	intronic	ENST00000475034	ROBO2	ACAAACCGAGTCCTCAAAGAGTACAAAGATATAATAAGCTTTCCAATTTGTTGGCACCCA	319	271	381	7.66134	8.00528	8.88042	hsa-miR-22-5p	hsa-miR-4685-5p	hsa-miR-6764-5p	hsa-miR-1224-5p	hsa-miR-6882-3p
ASCRP3000985	1.87779	down	hsa_circRNA_008417	hsa_circ_0008417	circBase	chr5	-	94244955	94259726	exonic	NM_024717	MCTP1	ACAAAGATGCTGGGAAAAGGGATGATTTCATTGGCAGGAACTTTCAGAAAATGAAGTGGT	109	136	164	6.20989	6.80442	7.43342	hsa-miR-519d-5p	hsa-miR-515-5p	hsa-miR-519e-5p	hsa-miR-153-5p	hsa-miR-376a-3p
ASCRP3000997	1.57197	down	hsa_circRNA_000412	hsa_circ_0000412	circBase	chr12	+	58340777	58347472	exonic	NM_033276	XRCC6BP1	ACAACACCACCAGTGCTGTTAACAAAGATAGACACTTTTCTTGCGAAGACTGTAATGGAA	137.5	141	182.5	6.5878	6.86343	7.61733	hsa-miR-99b-3p	hsa-miR-5189-5p	hsa-miR-548o-3p	hsa-miR-4524a-5p	hsa-miR-3921
ASCRP3001001	1.56181	down	hsa_circRNA_083957	hsa_circ_0083957	circBase	chr8	+	37971709	37974243	exonic	NM_004674	ASH2L	ACAACCAAAAACAGAGCAGTGCTGTGTCTACTAGTGGGAATTTAAATGGATATTATACCA	203.5	179	245	7.06902	7.28098	8.1435	hsa-miR-6755-3p	hsa-miR-410-5p	hsa-miR-494-5p	hsa-miR-323b-5p	hsa-miR-4753-3p
ASCRP3001005	1.54243	down	hsa_circRNA_047274	hsa_circ_0047274	circBase	chr18	+	21645975	21663045	exonic	NM_153211	TTC39C	ACAACGACTAGAGAATGCCATGATGACATTTGAGGAAGAAAAAATGCAGTTGGCATGTGA	160	178	172	6.77068	7.29176	7.50002	hsa-miR-6515-3p	hsa-miR-4778-3p	hsa-miR-4659b-3p	hsa-miR-4659a-3p	hsa-miR-490-5p
ASCRP3001011	1.80459	down	hsa_circRNA_102510	hsa_circ_0008030	circBase	chr19	+	34685382	34706566	exonic	NM_015578	LSM14A	ACAAGAGACAAGTAGTTCGATCCTTTGGTACAGAAGACAGACCGACAGATCGTCCAATAC	101.5	125	153.5	6.12974	6.63695	7.32588	hsa-miR-516a-5p	hsa-miR-526b-5p	hsa-miR-196b-3p	hsa-miR-608	hsa-miR-876-3p
ASCRP3001020	1.88339	down	hsa_circRNA_000110	hsa_circ_0000110	circBase	chr1	-	114372213	114377061	exonic	NM_012411	PTPN22	ACAAGGAGTAAGGAGAATTCTCACCAAATGTTCCCAAATCCTTATCCTCAGCTGTGAAGG	299	253	427	7.58137	7.88125	9.10815	hsa-miR-6788-5p	hsa-miR-6731-5p	hsa-miR-19b-2-5p	hsa-miR-3117-3p	hsa-miR-8089
ASCRP3001025	2.25834	down	hsa_circRNA_102034	hsa_circ_0005397	circBase	chr17	+	30500849	30503232	exonic	NM_018307	RHOT1	ACAAGTCGATGGATTCCTCTCATAAATGAAAGAACAGACAAAGACAGCAGGTTCCTCCCC	918	658	1030	8.9224	9.44523	10.7501	hsa-miR-26b-3p	hsa-miR-382-5p	hsa-miR-181a-3p	hsa-miR-330-5p	hsa-miR-125a-3p
ASCRP3001046	2.57645	down	hsa_circRNA_045234	hsa_circ_0045234	circBase	chr17	+	61882430	61884014	exonic	NM_007372	DDX42	ACACACAGCCCACTCCAATACAGTGCCAGATTGACTATCCACCATTTGAAAAAAACTTTT	420.5	720.5	433	8.00622	9.60552	9.13769	hsa-miR-6851-5p	hsa-miR-7114-5p	hsa-miR-487b-5p	hsa-miR-3663-5p	hsa-miR-548q
ASCRP3001057	1.77759	down	hsa_circRNA_100033	hsa_circ_0009581	circBase	chr1	-	8555122	8601377	exonic	NM_012102	RERE	ACACCACTCTGAATGCACTGAACACAAGGGAAGTGTAACATCTCCCATTTTTCTGACATA	246	327	226	7.33633	8.32934	8.00318	hsa-miR-27a-3p	hsa-miR-27b-3p	hsa-miR-424-5p	hsa-miR-105-5p	hsa-miR-670-3p
ASCRP3001058	1.90449	down	hsa_circRNA_100995	hsa_circ_0024913	circBase	chr11	-	134054531	134055421	exonic	NM_015261	NCAPD3	ACACCAGCAGAGGAGCAGCCGATATTTAAATAAGGCTTTTCATATCTGGTCCAAGAAAGA	104	136	152.5	6.12458	6.79037	7.31761	hsa-miR-764	hsa-miR-338-3p	hsa-miR-450b-5p	hsa-miR-508-3p	hsa-miR-505-5p
ASCRP3001075	2.10961	down	hsa_circRNA_008913	hsa_circ_0008913	circBase	chr16	-	75636982	75656362	exonic	NM_012091	ADAT1	ACACTCCCTCAGGTCGATGGCCAGGTGGTCTTCATAAACTATACTGCCTTGTGATGCCTC	986	775	900.5	9.01176	9.70941	10.4681	hsa-miR-4299	hsa-miR-647	hsa-miR-4700-3p	hsa-miR-889-5p	hsa-miR-3135b
ASCRP3001116	3.94485	down	hsa_circRNA_018225	hsa_circ_0018225	circBase	chr10	+	38726471	38734535	exonic	NR_024497	LINC00999	ACAGCAAAACGAAGTGACCTCACAATGACTCAAGCTACCACATGCTGTTGATTGTGAAAT	2708	2199.5	3463	10.1779	11.2545	13.0612	hsa-miR-1273h-5p	hsa-miR-3689b-3p	hsa-miR-3689c	hsa-miR-30b-3p	hsa-miR-1273g-5p
ASCRP3001122	5.28812	down	hsa_circRNA_402458		25242744	chr2	+	208589523	208598771	exonic	NM_152523	CCNYL1	ACAGCACAGTCAGCCAGCCTAATCTTAGAACCACAGTAAAATGATTTAGCTTTGGAGTCA	1628	1807	3330.5	9.56514	10.9189	13.0169	hsa-miR-1236-3p	hsa-miR-3064-5p	hsa-miR-6504-5p	hsa-miR-943	hsa-miR-522-3p
ASCRP3001124	1.59735	down	hsa_circRNA_404062		25242744	chr8	-	74650518	74652103	exonic	NM_014393	STAU2	ACAGCAGTTTGGTCAATATTGTCTTAACATGCTTCAAATAAATCAGAGGCTGCCTACCAC	155	149.5	207	6.73614	6.96604	7.8576	hsa-miR-4778-3p	hsa-miR-195-3p	hsa-miR-16-2-3p	hsa-miR-4743-3p	hsa-miR-6888-3p
ASCRP3001130	3.19559	down	hsa_circRNA_020596	hsa_circ_0020596	circBase	chr11	-	133587	139152	exonic	uc001lnx.4	LOC100133161	ACAGCGAAACGAAGTGAGCTCACAATGACTCAAGCTGCCACATACTGTTGATTGTGAAAT	1656	1279	2067	9.58124	10.4304	12.0843	hsa-miR-485-5p	hsa-miR-30b-3p	hsa-miR-6884-5p	hsa-miR-3689c	hsa-miR-3689b-3p
ASCRP3001131	2.73119	down	hsa_circRNA_003163	hsa_circ_0003163	circBase	chr1	-	222652709	224149975	sense overlapping	NM_003268	TLR5	ACAGCGAAACGAAGTGAGCTCACAATGACTCAAGCTGCCACATAGTGTTGATTGTGAAAT	985	805	1277	9.01478	9.76795	11.1607	hsa-miR-4739	hsa-miR-1273h-5p	hsa-miR-3192-5p	hsa-miR-5787	hsa-miR-1273g-3p
ASCRP3001132	2.61133	down	hsa_circRNA_092375	hsa_circ_0001978	circBase	chr1	-	224142178	224149975	intronic	TCONS_l2_00001800	XLOC_l2_001331	ACAGCGAAATGAAGTGAGCTCACAATGACTCAAGCTGCCACATAGTGTTGATTGTGAAAT	915	756	1112	8.91595	9.67732	10.9241	hsa-miR-1273h-5p	hsa-miR-619-5p	hsa-miR-6855-5p	hsa-miR-6779-5p	hsa-miR-3689c
ASCRP3001139	1.52539	down	hsa_circRNA_019548	hsa_circ_0019548	circBase	chr10	+	102739604	102740986	exonic	NM_017893	SEMA4G	ACAGGACATAGAGAGAGGAAATCGAGGCTGTGAGAGCAGCAGGGATACAGGAAGACCCTG	63.5	74	76.5	5.22978	5.50586	6.17204	hsa-miR-7974	hsa-miR-3619-5p	hsa-miR-5094	hsa-miR-5006-5p	hsa-miR-6720-5p
ASCRP3001182	2.0257	down	hsa_circRNA_103642	hsa_circ_0001411	circBase	chr4	+	54249939	54256040	exonic	NM_030917	FIP1L1	ACATCAAGACAGGGGGAAGAGTTTATGGAACTACAGAAAGTGACTGAGACCGAAGATGAT	113	150	173	6.24835	6.98135	7.5522	hsa-miR-598-3p	hsa-miR-33a-3p	hsa-miR-136-3p	hsa-miR-337-3p	hsa-miR-764
ASCRP3001183	2.26167	down	hsa_circRNA_406076		25070500	chr2	+	243056789	243081039	exonic	NR_130699	LOC728323	ACATCAAGAGACCTATCAAGACCTGTATCCAGGAAAAGTATCTTAAATAGCGAAGATGGA	350	402	452	7.78233	8.67839	9.24104	hsa-miR-599	hsa-miR-22-5p	hsa-miR-17-3p	hsa-miR-4735-3p	hsa-miR-6868-3p
ASCRP3001212	1.95138	down	hsa_circRNA_003613	hsa_circ_0003613	circBase	chr1	-	52283737	52299842	exonic	NM_002525	NRD1	ACATGGGCACTTCCTCCTCAACAGCAACATTACAGTGGTATTCATGGGTAGTTTGAAATA	1759.5	974	1312	9.6433	10.0307	11.1849	hsa-miR-103a-2-5p	hsa-miR-592	hsa-miR-16-2-3p	hsa-miR-1265	hsa-miR-1253
ASCRP3001232	2.52898	down	hsa_circRNA_101462	hsa_circ_0034168	circBase	chr15	-	25650607	25654354	exonic	NM_000462	UBE3A	ACATTGAAGCTAGCCGAATAGTTATTAAGCCTACGCTCAGATCAAGGTAGCAGCTAGACT	178	256	328	6.93051	7.90778	8.63035	hsa-miR-628-5p	hsa-miR-338-3p	hsa-miR-519d-3p	hsa-miR-526b-3p	hsa-miR-597-3p
ASCRP3001273	2.21024	down	hsa_circRNA_003074	hsa_circ_0003074	circBase	chr10	+	12123470	12133683	exonic	NM_018706	DHTKD1	ACCACTCCAGCTGAAAGAGGAAGGTCTTCTTTATACTGCAGTGATATTGTTGATCATGGC	191.5	291.5	254	7.02446	8.1435	8.19384	hsa-miR-518c-5p	hsa-miR-3667-3p	hsa-miR-670-3p	hsa-miR-4660	hsa-miR-4685-5p
ASCRP3001276	1.75188	down	hsa_circRNA_102568	hsa_circ_0051449	circBase	chr19	+	45766370	45769539	exonic	NM_031417	MARK4	ACCAGAAAAATATTGTACACAGGGACCTGAAGGTTGCCATCAAGATTATCGACAAAACCC	109	152	133.5	6.22765	6.97658	7.09651	hsa-miR-205-5p	hsa-miR-433-3p	hsa-miR-608	hsa-miR-338-5p	hsa-miR-16-2-3p
ASCRP3001299	2.1232	down	hsa_circRNA_000886	hsa_circ_0000886	circBase	chr19	-	8601135	8604912	exonic	NM_012335	MYO1F	ACCAGTACCAGATGGGGAGCACCAAGGTCTTTGTCAAGAACCCAGAGTCGGGCCTTCCTC	193	193	363	7.00775	7.40462	8.78334	hsa-miR-5705	hsa-miR-1250-5p	hsa-miR-6789-3p	hsa-miR-7156-5p	hsa-miR-4273
ASCRP3001331	1.98844	down	hsa_circRNA_072816	hsa_circ_0072816	circBase	chr5	-	69424179	69503572	exonic	uc010ixu.3	SMA4	ACCCAGTATATTCAAAGCTACAAGGGATTTGTTGACATAACGGGCTGGTGAATTACCAGA	541	671.5	427.5	8.29357	9.47299	9.09743	hsa-miR-96-5p	hsa-miR-4257	hsa-miR-1271-5p	hsa-miR-6780b-3p	hsa-miR-603
ASCRP3001356	1.54129	down	hsa_circRNA_100060	hsa_circ_0010023	circBase	chr1	-	12638745	12639440	exonic	NM_004753	DHRS3	ACCGAGATGTTCCAGGGCATGAGAGTCAGGTGGGTGACATCACCATCCTGGTGAACAATG	79	111	81.5	5.71027	6.4126	6.25624	hsa-miR-544a	hsa-miR-345-5p	hsa-miR-365a-5p	hsa-miR-323a-5p	hsa-miR-365b-5p
ASCRP3001360	1.61629	down	hsa_circRNA_100880	hsa_circ_0003557	circBase	chr11	-	72420914	72422544	exonic	NM_015242	ARAP1	ACCGCATCTTCAGATCTTACATCTATCAGAAACGATGGGTGAGACTGGATACTGATCACC	91	97	131	5.93127	6.18697	7.06094	hsa-miR-518e-3p	hsa-miR-483-3p	hsa-miR-590-5p	hsa-miR-192-3p	hsa-miR-767-3p
ASCRP3001395	2.44428	down	hsa_circRNA_007135	hsa_circ_0007135	circBase	chr7	-	6840578	6841154	exonic	NM_198097	CCZ1B	ACCTGATTGAAGTAAATGGTCTGAGAAAGAACCCCAGTTTAAGTTTATCTACTTCAACCA	760	882	719	8.69994	9.88966	10.089	hsa-miR-670-3p	hsa-miR-6891-3p	hsa-miR-514a-5p	hsa-miR-153-5p	hsa-miR-224-5p
ASCRP3001407	1.55829	down	hsa_circRNA_101209	hsa_circ_0029403	circBase	chr12	+	129396968	129411699	exonic	uc001uhy.1	GLT1D1	ACCTGGTGATTGTGGGTCCTGAACCGCATGCTAAGGGTAAGGTCTATGTCCAGAGTCAAG	161.5	166	182	6.76517	7.17348	7.63679	hsa-miR-764	hsa-miR-19a-3p	hsa-miR-9-5p	hsa-miR-660-3p	hsa-miR-19b-3p
ASCRP3001408	1.51984	down	hsa_circRNA_007475	hsa_circ_0007475	circBase	chr12	-	51639798	51640615	sense overlapping	NM_001031628	SMAGP	ACCTGTACAAGAACAAAGGCAGCTACGTCACCTATGAACCTACAGAAGAAGAACTGATGA	180	180	199.5	6.95252	7.29176	7.82112	hsa-miR-6867-5p	hsa-miR-4428	hsa-miR-574-5p	hsa-miR-150-5p	hsa-miR-432-5p
ASCRP3001427	1.62059	down	hsa_circRNA_104851	hsa_circ_0008812	circBase	chr9	+	110062421	110074018	exonic	NM_002874	RAD23B	ACCTTTTTGAAGATGCAACGAGTGCACTTGGTGAAAGCACTGAAAGAGAAGATTGAATCT	165	164	207	6.80657	7.13209	7.87409	hsa-miR-138-5p	hsa-miR-325	hsa-miR-593-3p	hsa-miR-512-3p	hsa-miR-766-5p
ASCRP3001452	1.70264	down	hsa_circRNA_406494		25070500	chr4	-	84337883	84348873	exonic	NM_133636	HELQ	ACGCCAAGCCAAGCAAATTGTTTCATCAGCAAAGGAACTATAGATTTAGCTTATTGTGAC	114.5	124	185	6.33579	6.56131	7.64582	hsa-miR-103a-2-5p	hsa-miR-340-5p	hsa-miR-4793-3p	hsa-miR-548au-3p	hsa-miR-6874-3p
ASCRP3001459	1.86246	down	hsa_circRNA_020354	hsa_circ_0020354	circBase	chr10	-	126799558	126799662	exonic	NM_001329	CTBP2	ACGGACAGCCCATCGTGTGAACTATAGAGTTTGTGGACAGATTTATATTGGGTTTCATCA	1760.5	1345.5	969	9.64645	10.5048	10.5826	hsa-miR-4741	hsa-miR-205-5p	hsa-miR-6876-3p	hsa-miR-4719	hsa-miR-618
ASCRP3001496	1.89454	down	hsa_circRNA_100355	hsa_circ_0014614	circBase	chr1	+	155695172	155695810	exonic	NM_004632	DAP3	ACTACATATTCCAGATGGTGAAGACATTCAGTGAAGCTTGCCTGATGGTAAGGAAACCAG	130	159	196	6.49754	7.07349	7.7653	hsa-miR-138-5p	hsa-miR-298	hsa-miR-19a-5p	hsa-miR-185-3p	hsa-miR-1323
ASCRP3001500	1.58077	down	hsa_circRNA_104852	hsa_circ_0006174	circBase	chr9	+	110064315	110068928	exonic	NM_002874	RAD23B	ACTAGCCCAACAGCAACTGACAGGCAAAATCCTCAATGATGATACTGCTCTCAAAGAATA	512	364	466	8.22953	8.50491	9.2754	hsa-miR-138-5p	hsa-miR-325	hsa-miR-593-3p	hsa-miR-512-3p	hsa-miR-766-5p
ASCRP3001506	1.83765	down	hsa_circRNA_102254	hsa_circ_0046522	circBase	chr17	+	80828099	80851508	exonic	NM_005993	TBCD	ACTATTTTGCCGTCGGTAACAGATCCAACTGTTTCCTGGTTATAAGTTGTCGCCGTGATC	122	118	233	6.39984	6.49887	8.05653	hsa-miR-339-5p	hsa-miR-146b-3p	hsa-miR-148a-3p	hsa-miR-770-5p	hsa-miR-1468-3p
ASCRP3001512	1.89098	down	hsa_circRNA_080929	hsa_circ_0080929	circBase	chr7	-	81613950	81695840	exonic	NM_000722	CACNA2D1	ACTCAGGCCAGATCTTCACCATGGGTTGATAATAGTAGAACTCCAAATAAGATTGACCTT	66	84	62	4.86715	5.795	5.77757	hsa-miR-548g-3p	hsa-miR-1200	hsa-miR-1183	hsa-miR-424-3p	hsa-miR-1301-3p
ASCRP3001539	2.07136	down	hsa_circRNA_404833		25070500	chr11	-	3726429	3733958	exonic	NM_016320	NUP98	ACTCGTTCACTAGGTCTCCCATTTTTCTAAGTATGGCCTTCAGGATTCTGATGAAGAGGA	9564	10647	2450	11.7839	13.2018	12.4671	hsa-miR-149-5p	hsa-miR-6893-5p	hsa-miR-6780a-5p	hsa-miR-1827	hsa-miR-657
ASCRP3001555	1.56634	down	hsa_circRNA_401590		25242744	chr16	-	30304419	30306012	exonic	NR_002453	SMG1P5	ACTCTTCTTGGTCAGTTTCTAGAAGACATGGAAGCATATGCTGAGCTTGTAATGACCAGC	180	195.5	192	6.92706	7.44658	7.70233	hsa-miR-519d-5p	hsa-miR-1912	hsa-miR-5583-5p	hsa-miR-1295b-5p	hsa-miR-5708
ASCRP3001557	2.07075	down	hsa_circRNA_001440	hsa_circ_0001440	circBase	chr4	-	129913321	129960251	exonic	NM_144643	SCLT1	ACTGAACAAAGTGTGATAATCGAACAACTCCGAAAAAAACTTAGAAACAGGTGGGTGAGA	270.5	232	460	7.45483	7.75448	9.25547	hsa-miR-4676-3p	hsa-miR-892c-3p	hsa-miR-452-5p	hsa-miR-223-3p	hsa-miR-1250-3p
ASCRP3001573	1.66054	down	hsa_circRNA_004506	hsa_circ_0004506	circBase	chr15	-	65266939	65273363	exonic	NM_016630	SPG21	ACTGCAAACAGATTATTGTGGATGATGATGACAGTAAGATATGGTCGCTCTATGACGCGG	155.5	154	212.5	6.72822	7.01148	7.90828	hsa-miR-5009-5p	hsa-miR-4748	hsa-miR-4450	hsa-miR-4670-5p	hsa-miR-1471
ASCRP3001605	1.52784	down	hsa_circRNA_100977	hsa_circ_0002089	circBase	chr11	+	120347369	120348235	exonic	NM_015313	ARHGEF12	ACTGGTTTGCAGAGTCCAGATAACAAAGCTTTATTCGTCATTTCCATGTCAGACAATGGC	104	134	110	6.13916	6.76517	6.73614	hsa-miR-103a-2-5p	hsa-miR-335-3p	hsa-miR-130b-5p	hsa-miR-339-3p	hsa-miR-605-5p
ASCRP3001718	1.94243	down	hsa_circRNA_100656	hsa_circ_0004896	circBase	chr10	-	99196947	99197507	exonic	NM_016046	EXOSC1	AGAACGAGCTGGGAGTGGTGGTAGCCCACAGTGAGTCAGGTTGAAATTTATAAGAGTTTC	124	167	174	6.39984	7.17348	7.54192	hsa-miR-876-3p	hsa-miR-196b-5p	hsa-miR-196a-5p	hsa-let-7b-5p	hsa-let-7f-5p
ASCRP3001726	1.52666	down	hsa_circRNA_103359	hsa_circ_0008639	circBase	chr3	-	47716964	47719801	exonic	NM_003074	SMARCC1	AGAACTTTGGTCTCCGTACTGACATTTACTCCAAGAAAACATTAGCAAAGATACTTGGCA	183.5	196.5	190	6.9593	7.44658	7.69277	hsa-miR-629-5p	hsa-miR-432-5p	hsa-miR-449c-3p	hsa-miR-32-3p	hsa-miR-873-5p
ASCRP3001731	1.91177	down	hsa_circRNA_103938	hsa_circ_0001529	circBase	chr5	-	132227855	132228810	exonic	NM_014423	AFF4	AGAAGACCGAAGGGAAGACTTCCAGTAGCTCCAAGGAGGTTAAGAATGAAGATGATAACC	100	124	155	6.04488	6.62847	7.33112	hsa-miR-30c-2-3p	hsa-miR-766-5p	hsa-miR-627-3p	hsa-miR-578	hsa-miR-204-5p
ASCRP3001755	1.74982	down	hsa_circRNA_402237		25242744	chr2	-	45715378	45780869	exonic	NM_018079	SRBD1	AGAAGTGCAGGTGGAGACCACGTAGCTTTGCAAGGCCAGAGTTAATGAAGATCTTATATA	177	210	207.5	6.93051	7.59418	7.88125	hsa-miR-3127-5p	hsa-miR-545-3p	hsa-miR-4680-3p	hsa-miR-15b-3p	hsa-miR-6844
ASCRP3001791	1.52723	down	hsa_circRNA_001531	hsa_circ_0001531	circBase	chr5	+	132426884	132428481	exonic	NM_002154	HSPA4	AGACACCAGCAGAAAATAAGGCAGAGTCTGAAGAAATGGAGCTCAGTTTTCAGTTCAGAA	79	98	96.5	5.68245	6.03758	6.54917	hsa-miR-4326	hsa-miR-6071	hsa-miR-6515-3p	hsa-miR-6809-3p	hsa-miR-3654
ASCRP3001827	1.74843	down	hsa_circRNA_000860	hsa_circ_0000860	circBase	chr18	+	77455224	77457988	exonic	NM_004715	CTDP1	AGACGTTGATTCACACAACCGAGCAGCACTGTCAGCAGATGTCGAATAAAAGCGGTTCTG	111.5	131	165	6.24835	6.68798	7.42085	hsa-miR-6511a-3p	hsa-miR-143-5p	hsa-miR-6740-3p	hsa-miR-3142	hsa-miR-6893-3p
ASCRP3001853	1.56913	down	hsa_circRNA_002789	hsa_circ_0002789	circBase	chr17	+	49340634	49346265	exonic	NM_016001	UTP18	AGAGACTACTAAGCGGAAAACATCTTCAGATGGTTCAAGAACATGAAGACTCGGGTGACT	52	65	62	4.94469	5.34955	5.83977	hsa-miR-205-5p	hsa-miR-4799-3p	hsa-miR-6891-3p	hsa-miR-6885-3p	hsa-miR-670-3p
ASCRP3001873	1.7318	down	hsa_circRNA_000519	hsa_circ_0000262	circBase	chr10	-	121048086	121048266	antisense	NM_005308	GRK5	AGAGCCCACCATGTTGCTGCAGCAGTGACACAGTGAGGTACAGCAGAGATGAGGAAGAGC	185	261.5	180	6.98135	7.94313	7.6041	hsa-miR-892a	hsa-miR-324-5p	hsa-miR-608	hsa-miR-592	hsa-miR-597-5p
ASCRP3001896	4.63947	down	hsa_circRNA_103619	hsa_circ_0001400	circBase	chr4	-	37633006	37640126	exonic	NM_001085399	RELL1	AGAGTAGCAGCGAATGCTGATGTCTTAAAGGCGATGGTAGCAGATAACAGCCTGTATGAT	1251.5	1253	2612	9.26537	10.3769	12.5818	hsa-miR-425-5p	hsa-miR-485-3p	hsa-miR-637	hsa-miR-519d-3p	hsa-miR-29b-1-5p
ASCRP3001897	1.61403	down	hsa_circRNA_003357	hsa_circ_0003357	circBase	chr10	+	111883774	111890244	exonic	NM_001121	ADD3	AGAGTATAAGAGGACAATCGAACGTAAACAACAAGGCCTAGAAGGGGTATAGAACAGGCT	108.5	117	154	6.22765	6.50551	7.33112	hsa-miR-5092	hsa-miR-6809-3p	hsa-miR-924	hsa-miR-6858-5p	hsa-miR-29b-1-5p
ASCRP3001907	1.63512	down	hsa_circRNA_001778	hsa_circ_0001778	circBase	chr7	+	158662545	158669382	exonic	NM_018051	WDR60	AGATACCGAGAAAGAAAGAGAAGAACCAAAGATGATACCTGGAAAGCAGATGACCTCAGA	51	66.5	62	4.72156	5.20069	5.66123	hsa-miR-6830-3p	hsa-miR-6818-3p	hsa-miR-5699-3p	hsa-miR-6873-3p	hsa-miR-6888-3p
ASCRP3001934	1.54269	down	hsa_circRNA_002919	hsa_circ_0002919	circBase	chr5	+	115202366	115205825	exonic	NM_001284	AP3S1	AGATCTAATTCAAAGTGAAGATACACAACAGCAAATCATCAGGGAGACTTTCCATTTGGT	91	104	117	5.96245	6.31857	6.85722	hsa-miR-8068	hsa-miR-3688-3p	hsa-miR-4691-5p	hsa-miR-6755-3p	hsa-miR-3925-3p
ASCRP3001949	1.79669	down	hsa_circRNA_103435	hsa_circ_0001329	circBase	chr3	+	119219541	119222868	exonic	NM_016589	TIMMDC1	AGATGCCTTAAGCCATTTTGTAATTGCAGGAGTGAACAGCAGAGAATTTCAAAGGACCTT	203	259.5	223	7.09255	7.91252	7.96327	hsa-miR-363-3p	hsa-miR-32-5p	hsa-miR-501-3p	hsa-miR-600	hsa-miR-502-3p
ASCRP3001954	1.5372	down	hsa_circRNA_104574	hsa_circ_0083756	circBase	chr8	-	27151596	27151827	exonic	NM_171982	TRIM35	AGATGGAGATGAAGGAGGACGACGTTTCTTTTCTCATGGTGGAGGCTGCATGGCTGGAAG	115	113	167	6.31631	6.4126	7.46064	hsa-miR-21-5p	hsa-miR-205-5p	hsa-miR-873-5p	hsa-miR-558	hsa-miR-495-5p
ASCRP3002028	2.01684	down	hsa_circRNA_100050	hsa_circ_0009759	circBase	chr1	-	11130956	11137005	exonic	NM_002685	EXOSC10	AGCAGAACAGGCCATCTCCGTCCGACAGCAGGTCGTGGATCTGTGCCAGTTCAGAAGCAG	441	352	584	8.06172	8.47582	9.6718	hsa-miR-103a-2-5p	hsa-miR-29b-1-5p	hsa-miR-92b-5p	hsa-miR-26b-3p	hsa-miR-29a-5p
ASCRP3002038	1.57296	down	hsa_circRNA_102638	hsa_circ_0052867	circBase	chr2	-	20507738	20527139	exonic	NM_015317	PUM2	AGCAGCAGCTCAGCAGCCACATATAGGTTTGATCTGTGGATGAAATGAATCATGATTTTC	152	172	170	6.69728	7.21048	7.49103	hsa-miR-558	hsa-miR-136-5p	hsa-miR-15b-3p	hsa-miR-653-5p	hsa-miR-301a-3p
ASCRP3002040	1.93815	down	hsa_circRNA_101957	hsa_circ_0003239	circBase	chr17	-	4186092	4200109	exonic	NM_003342	UBE2G1	AGCAGCTAGTAACTTCACTTATTTCAGGTGAAGGTGGTGTTTTTAAGGCTCATCTTACTT	157.5	159.5	261.5	6.72822	7.1044	8.26142	hsa-miR-136-5p	hsa-miR-135a-5p	hsa-miR-141-5p	hsa-miR-377-3p	hsa-miR-505-3p
ASCRP3002057	1.92079	down	hsa_circRNA_103571	hsa_circ_0008106	circBase	chr3	+	197592293	197598333	exonic	uc003fyk.2	LRCH3	AGCATTCATGTTCCCTCACCAGCTGTAAGTGATGACAGACCTAATGCTCTATTAAGTTCA	696	512	709	8.59238	9.01245	10.0557	hsa-miR-29b-2-5p	hsa-miR-29a-5p	hsa-miR-518c-5p	hsa-miR-214-3p	hsa-miR-16-5p
ASCRP3002069	1.69517	down	hsa_circRNA_100637	hsa_circ_0006956	circBase	chr10	+	86177526	86185649	exonic	NM_018999	CCSER2	AGCCACCCTGACCACTATCATCACCATGGAAAAAGTGACTTGAGCAGGATATTTTGAATA	673.5	590	482.5	8.54923	9.26097	9.36035	hsa-miR-153-5p	hsa-miR-608	hsa-miR-18a-5p	hsa-miR-330-5p	hsa-miR-18b-5p
ASCRP3002081	1.865	down	hsa_circRNA_402563		25242744	chr20	-	32681480	32686439	exonic	NM_003908	EIF2S2	AGCCCAAACATCTCCTTGCATTTTTGTTGGCTGAATTGGGTACAAGGATCTTAAGATTGA	774.5	723	570.5	8.72644	9.6123	9.63893	hsa-miR-329-5p	hsa-miR-4659a-3p	hsa-miR-5196-3p	hsa-miR-4659b-3p	hsa-miR-6764-3p
ASCRP3002085	2.40285	down	hsa_circRNA_060102	hsa_circ_0060102	circBase	chr20	+	34143977	34145405	exonic	NM_015966	ERGIC3	AGCCCCAGCCCCAGGTTGATAAATCTATTGATTGATTGTGATAGTACCTCCATGATGTTC	11123.5	7682	4901	12.0187	12.839	13.728	hsa-miR-4459	hsa-miR-5787	hsa-miR-6736-5p	hsa-miR-4270	hsa-miR-6804-5p
ASCRP3002093	5.48615	down	hsa_circRNA_001831	hsa_circ_0001831	circBase	chr8	+	144894444	144895014	antisense	NM_015356	SCRIB	AGCCTCCGCAGCAGGTTCTCCGTGAGGATCAGCTCAGAGAGGTTCTCACAGTCCCCGATG	23686	31096	32313.5	13.1725	14.6048	16.6519	hsa-miR-3151-5p	hsa-miR-6791-5p	hsa-miR-939-5p	hsa-miR-637	hsa-miR-7974
ASCRP3002095	1.67966	down	hsa_circRNA_406338		25070500	chr3	+	122928045	122978436	exonic	NM_012430	SEC22A	AGCCTGCCTTTACCAGGTCTTCTCTGTTGGTTGAAATGTCTATGATTTTATCTGCCTCAG	1704	1554	687.5	9.6106	10.7191	9.9985	hsa-miR-30a-3p	hsa-miR-4526	hsa-miR-301b-5p	hsa-miR-145-5p	hsa-miR-4311
ASCRP3002116	1.54787	down	hsa_circRNA_405906		25070500	chr2	-	69754347	69759294	exonic	NM_014911	AAK1	AGCTACTCAAGAAAGAGTGCCCAATTCCAAATGTACAGGTTGAAAACATCCTCTTGCATG	335	287.5	324	7.72353	8.09376	8.61387	hsa-miR-6765-3p	hsa-miR-526b-5p	hsa-miR-1294	hsa-miR-449c-5p	hsa-miR-1299
ASCRP3002122	2.17692	down	hsa_circRNA_101463	hsa_circ_0000586	circBase	chr15	-	25650607	25657118	exonic	NM_000462	UBE3A	AGCTAGCCGAATGTTAAAAATCTGTAAGAGCCTGATTTTAGAATTCACCAGCTCCTCAGA	263	352	332	7.42505	8.47041	8.62427	hsa-miR-628-5p	hsa-miR-138-5p	hsa-miR-338-3p	hsa-miR-519d-3p	hsa-miR-526b-3p
ASCRP3002158	2.01658	down	hsa_circRNA_033572	hsa_circ_0033572	circBase	chr14	-	105403590	105444694	exonic	NM_138420	AHNAK2	AGCTGGCTTGGCTGTTCCCTGGATGGGCAATAAAGAAAGTGCTGCATCCCCCGCGGCAGC	3456.5	2688	1563	10.4983	11.5595	11.4609	hsa-miR-612	hsa-miR-661	hsa-miR-939-3p	hsa-miR-365b-5p	hsa-miR-6774-5p
ASCRP3002176	7.50827	down	hsa_circRNA_000585	hsa_circ_0000515	circBase	chr14	-	20811305	20811534	sense overlapping	NR_002312	RPPH1	AGCTTGGAACAGACTCACGGCCAGCGAACTGAGTGCGTCCTGTCACTCCACTCCCATGTC	3219.5	3582	7808	10.4024	11.8904	14.7314	hsa-miR-330-5p	hsa-miR-328-3p	hsa-miR-127-5p	hsa-miR-326	hsa-miR-615-5p
ASCRP3002184	1.53899	down	hsa_circRNA_103427	hsa_circ_0001324	circBase	chr3	+	107429298	107435696	exonic	NM_020235	BBX	AGGAAAAGCAGAAATACACAGACATGGCCAAGGAGGTCACAGTAATGAAAGGCAGTAATA	93	114	107	5.96245	6.44745	6.7214	hsa-miR-877-3p	hsa-miR-34a-3p	hsa-miR-1468-3p	hsa-miR-661	hsa-miR-1301-5p
ASCRP3002220	1.96846	down	hsa_circRNA_001468	hsa_circ_0000444	circBase	chr12	-	116668337	116678267	sense overlapping	NM_015335	MED13L	AGGAATTGTATTTGCAGTATTTGGATTTATTTATTTTTCAGATTGATGTCAGGGTTTCTG	231	339.5	236.5	7.26113	8.39545	8.08094	hsa-miR-619-5p	hsa-miR-570-3p	hsa-miR-26b-5p	hsa-miR-545-5p	hsa-miR-548d-5p
ASCRP3002253	1.71297	down	hsa_circRNA_103389	hsa_circ_0001309	circBase	chr3	-	52771601	52775515	exonic	NM_003157	NEK4	AGGAGGAGGATGAATTTGATAGAGAGGAAAGGAAACAGATTCATTGTCTGTCTGAGGATG	83	131	95	5.80578	6.69728	6.46729	hsa-miR-374a-3p	hsa-miR-877-3p	hsa-miR-519d-5p	hsa-miR-485-3p	hsa-miR-515-5p
ASCRP3002255	1.6951	down	hsa_circRNA_101691	hsa_circ_0007637	circBase	chr16	-	3900297	3901010	exonic	NM_004380	CREBBP	AGGAGGCATGGCCAAGATTTTGGATCATTGTTTGACTTGGAAAATGATCTTCCTGATGAG	238	213	310	7.29597	7.5735	8.54118	hsa-miR-485-5p	hsa-miR-185-3p	hsa-miR-328-5p	hsa-miR-650	hsa-miR-636
ASCRP3002284	1.98288	down	hsa_circRNA_101019	hsa_circ_0006420	circBase	chr12	+	19615443	19626289	exonic	NM_153207	AEBP2	AGGCATATGCTGACACACAGTGGAGACAAACCTTTCAAGCATAAGCAGTACTATAATGGA	185.5	218	269	6.9861	7.6542	8.29319	hsa-miR-142-3p	hsa-miR-219a-1-3p	hsa-miR-520f-3p	hsa-miR-592	hsa-miR-587
ASCRP3002289	2.40729	down	hsa_circRNA_081379	hsa_circ_0081379	circBase	chr7	+	99621041	99621555	exonic	NM_003439	ZKSCAN1	AGGCCGTGACCCTTCTAGAAGACTTGGAGCTTGATTTATCAGGACAACAGGAATAGTAAA	275	281.5	506	7.47794	8.05586	9.43485	hsa-miR-7156-3p	hsa-miR-7107-3p	hsa-miR-1184	hsa-miR-6796-5p	hsa-miR-5193
ASCRP3002321	2.32903	down	hsa_circRNA_004912	hsa_circ_0004912	circBase	chr3	+	52446826	52448603	exonic	NM_016483	PHF7	AGGGGAATTTCTTCAGAAAGACAATATCAGCGTGCATTATTTCTGTCTTCTGGAAGAGCC	267.5	370	358	7.43586	8.53001	8.78116	hsa-miR-6830-3p	hsa-miR-3191-5p	hsa-miR-511-5p	hsa-miR-6876-3p	hsa-miR-6818-3p
ASCRP3002335	1.56187	down	hsa_circRNA_001535	hsa_circ_0001740	circBase	chr7	+	117825700	117828459	exonic	ENST00000411938	NAA38	AGGTGACAACGTTTATCAGGAACTGTTGCCGTTATTACATCAGATGGGAGAATGATTGTG	73	87	91	5.47916	5.85646	6.3884	hsa-miR-616-5p	hsa-miR-135b-5p	hsa-miR-135a-5p	hsa-miR-568	hsa-miR-629-3p
ASCRP3002336	1.52542	down	hsa_circRNA_104040	hsa_circ_0075410	circBase	chr6	+	304627	311962	exonic	NM_020185	DUSP22	AGGTGACACATATTCTGTCTGTCCACGATAGTGCCAGGCCTATGTTGGAGATCCTGCCCG	193	208	191.5	7.01799	7.54514	7.70924	hsa-miR-221-5p	hsa-miR-153-5p	hsa-miR-592	hsa-miR-597-5p	hsa-miR-190b
ASCRP3002337	2.29868	down	hsa_circRNA_103879	hsa_circ_0072857	circBase	chr5	-	70294550	70297970	exonic	NM_004536	NAIP	AGGTGATGACCCATTAGACGATCACACCAGATGTTTTCCCAAGGAGAACATTTTGTGAAT	446	503	540	8.06666	8.99524	9.53969	hsa-miR-215-3p	hsa-miR-30a-5p	hsa-miR-30e-5p	hsa-miR-22-5p	hsa-miR-512-3p
ASCRP3002344	1.73445	down	hsa_circRNA_103200	hsa_circ_0003630	circBase	chr22	-	31843411	31846346	exonic	NM_019843	EIF4ENIF1	AGGTGGACAGAACCAGAGATGGATTCAGAAACAGCGAAACCTTGAAAGCCATTTGATGTC	88	101	137	5.85439	6.19684	7.1009	hsa-miR-485-5p	hsa-miR-22-3p	hsa-miR-216a-5p	hsa-miR-582-3p	hsa-miR-196b-5p
ASCRP3002350	1.82009	down	hsa_circRNA_103570	hsa_circ_0008439	circBase	chr3	+	197592293	197593090	exonic	NM_032773	LRCH3	AGGTGTCAGGGCAGAAACCAACAAAGAGTGATGACAGACCTAATGCTCTATTAAGTTCAC	233	208	340	7.27011	7.5776	8.69066	hsa-miR-29a-5p	hsa-miR-518c-5p	hsa-miR-214-3p	hsa-miR-16-5p	hsa-miR-503-5p
ASCRP3002395	2.26244	down	hsa_circRNA_104346	hsa_circ_0001696	circBase	chr7	-	35707043	35712888	exonic	NM_022373	HERPUD2	AGTCACCAGTTTCCATATGTAATGCAAGGTTGACGAAGGATCAGAGATTGGTGTATTCGG	282.5	343	401	7.5083	8.40435	8.96801	hsa-miR-2113	hsa-miR-218-5p	hsa-miR-636	hsa-miR-346	hsa-miR-511-5p
ASCRP3002403	1.77163	down	hsa_circRNA_101436	hsa_circ_0000567	circBase	chr14	-	99924615	99932150	exonic	NM_032233	SETD3	AGTCATCCAGTCAGAAAAATGGGTAAGAAGAGTCGAGTAAAAACTCAGAAATCTGGCACT	247	216.5	337	7.33037	7.64281	8.66808	hsa-miR-548c-5p	hsa-miR-653-3p	hsa-miR-548d-5p	hsa-miR-570-5p	hsa-miR-559
ASCRP3002407	1.5305	down	hsa_circRNA_100513	hsa_circ_0017310	circBase	chr1	+	246754813	246755243	exonic	NM_152609	CNST	AGTCCAAGAAGCAAAAAAGGGACTGCTAAGAAGATACCACCAGACATGGAAGGTCTTTAA	108	134	121	6.22765	6.76517	6.91814	hsa-miR-335-3p	hsa-miR-215-3p	hsa-miR-1301-3p	hsa-miR-19b-2-5p	hsa-miR-19b-1-5p
ASCRP3002419	1.79686	down	hsa_circRNA_101317	hsa_circ_0004137	circBase	chr14	-	23375403	23378804	exonic	NM_018107	RBM23	AGTCCTCCACTTGCCACTGGGATGAGCAACAAAGGAAAGAAGTTAAAAAGGATTATCCTA	828	657	641	8.80501	9.43598	9.86499	hsa-miR-138-5p	hsa-miR-422a	hsa-miR-378d	hsa-miR-378a-3p	hsa-miR-877-3p
ASCRP3002478	2.16977	down	hsa_circRNA_002106	hsa_circ_0000053	circBase	chr1	-	36826821	36828257	exonic	ENST00000473733	STK40	AGTGGGATTTCTGGAAATAATGCAAAGAGAGCTGGACCATTCATCCTTGAGAACATCAGT	170.5	217	275	6.86704	7.64582	8.32334	hsa-miR-212-5p	hsa-miR-328-3p	hsa-miR-605-5p	hsa-miR-888-5p	hsa-miR-384
ASCRP3002547	1.57097	down	hsa_circRNA_080091	hsa_circ_0080091	circBase	chr7	+	44839300	44842716	exonic	uc003tlw.3	PPIA	ATAAACATCAAACATCTTTTCATTAGGTGGTGACTTCACACGCCATAATGGCACTGGTGG	144.5	140	190	6.68214	6.91814	7.74946	hsa-miR-510-5p	hsa-miR-6822-5p	hsa-miR-4776-3p	hsa-miR-1273h-5p	hsa-miR-509-5p
ASCRP3002561	1.57408	down	hsa_circRNA_086474	hsa_circ_0086474	circBase	chr9	-	19376253	19378916	exonic	NM_001010	RPS6	ATAAATAAGATCAGACTCTGGGTTATGTGGTCCGAATCAGTGGTGGGAACGACAAACAAG	132.5	143	165	6.55749	6.93297	7.49103	hsa-miR-6809-3p	hsa-miR-3937	hsa-miR-6832-5p	hsa-miR-103a-2-5p	hsa-miR-1248
ASCRP3002562	1.62126	down	hsa_circRNA_101397	hsa_circ_0032506	circBase	chr14	+	73637504	73640415	exonic	NM_000021	PSEN1	ATAAATACAGGTGCTATAAGAATGACAATAGAGAACGGCAGGAGCACAACGACAGACGGA	62	77	81	5.33771	5.74431	6.32533	hsa-miR-670-3p	hsa-miR-425-5p	hsa-miR-665	hsa-miR-433-3p	hsa-miR-513a-5p
ASCRP3002573	1.53972	down	hsa_circRNA_100357	hsa_circ_0014628	circBase	chr1	-	155742856	155753880	exonic	NM_032292	GON4L	ATAAGATCGTCTTCACCAAGGCTGAGGACAATTCCAAGATGAGATGGGATTCTCCAACAT	242	196	292.5	7.31761	7.45002	8.43055	hsa-miR-514a-5p	hsa-miR-603	hsa-miR-296-3p	hsa-miR-92a-1-5p	hsa-miR-330-5p
ASCRP3002577	2.56264	down	hsa_circRNA_002545	hsa_circ_0002545	circBase	chr10	-	126727565	126811437	sense overlapping	NM_001329	CTBP2	ATAAGCACAAAGTCAAGAGACAGCGATTGGACAGAATTTGTGAAGCCTTAGACCAGAACA	499.5	547	682	8.19958	9.13961	9.97481	hsa-miR-4739	hsa-miR-328-5p	hsa-miR-4685-5p	hsa-miR-4763-3p	hsa-miR-1273h-5p
ASCRP3002615	1.62913	down	hsa_circRNA_404962		25070500	chr12	+	9833518	9847565	sense overlapping	NM_013269	CLEC2D	ATACCAACAGGTTGTCTGCATTCAAAAGAGCATTCTATTAAAGCTACCTTAATTTGGCGC	95	131	106	5.99297	6.7214	6.67274	hsa-miR-4775	hsa-miR-3145-3p	hsa-miR-1273h-5p	hsa-miR-3916	hsa-miR-6780a-5p
ASCRP3002627	1.6039	down	hsa_circRNA_044684	hsa_circ_0044684	circBase	chr17	+	52990026	52993223	exonic	NM_005486	TOM1L1	ATACTCCTGGGTCTGAAAACCATGAAGACATAGAGCTTCTGCAGCTTATTGACATGTGTG	261	281.5	238.5	7.40462	8.06509	8.10733	hsa-miR-6079	hsa-miR-4314	hsa-miR-143-5p	hsa-miR-5089-5p	hsa-miR-26b-3p
ASCRP3002640	5.11573	down	hsa_circRNA_104645	hsa_circ_0001811	circBase	chr8	-	74585341	74601048	exonic	NM_014393	STAU2	ATAGAGCTAATTACAACTTTCGGGGCATGTACAATCAGAGATGTTCTCAGTGCAGCTGAG	608	666	2082	8.42741	9.45657	12.1081	hsa-miR-450a-1-3p	hsa-miR-654-3p	hsa-miR-103a-2-5p	hsa-miR-484	hsa-miR-657
ASCRP3002646	1.57537	down	hsa_circRNA_102298	hsa_circ_0046881	circBase	chr18	-	9588086	9588851	exonic	NM_005134	PPP4R1	ATAGCAATGATGATGTGAAAACAGAAGCTGTGGCTAACCAACTGTGAGAGCGGAGCTGAT	125	142.5	152	6.42594	6.89862	7.26465	hsa-miR-598-3p	hsa-miR-670-3p	hsa-miR-556-5p	hsa-miR-185-3p	hsa-miR-502-5p
ASCRP3002652	1.71154	down	hsa_circRNA_104820	hsa_circ_0005218	circBase	chr9	+	96233422	96259881	exonic	NM_014612	FAM120A	ATAGCTAAAGATGTTTTCCAGCATTCACAGGTTGCACAGAGCATTGAGGATCACCATCAG	183	160	282.5	6.9593	7.1044	8.36478	hsa-miR-409-3p	hsa-miR-153-3p	hsa-miR-9-5p	hsa-miR-152-3p	hsa-miR-148b-3p
ASCRP3002726	2.13445	down	hsa_circRNA_007211	hsa_circ_0007211	circBase	chr1	-	674213	678730	sense overlapping	uc001abm.2	AK310751	ATATTTGGAATTTTCGTATACGTGGATTCCAGAGGGGTGACAGCAAAACCTGGATCTACC	259	247.5	433.5	7.39465	7.83488	9.14216	hsa-miR-1273h-5p	hsa-miR-1285-3p	hsa-miR-6779-5p	hsa-miR-6780a-5p	hsa-miR-30b-3p
ASCRP3002779	1.96135	down	hsa_circRNA_000708	hsa_circ_0001431	circBase	chr4	-	103610730	103651893	sense overlapping	NM_005908	MANBA	ATCAGCTAAGTTGAAGAAGCATCTATCTGTAGGGAATCCAGAAGGAGCGTTCATGAAGGT	177	186	293	6.92706	7.35408	8.44373	hsa-miR-328-5p	hsa-miR-765	hsa-miR-335-5p	hsa-let-7e-5p	hsa-miR-612
ASCRP3002824	2.08921	down	hsa_circRNA_001185	hsa_circ_0001185	circBase	chr21	+	34804483	34805178	exonic	NM_005534	IFNGR2	ATCCCATTACAGATAGAAGAGGTCAAAGGCCCTTTCAGAAGCAACTCCATTTCATTGGAT	198	146	471	7.04828	6.93297	9.28949	hsa-miR-4727-5p	hsa-miR-122-5p	hsa-miR-378c	hsa-miR-127-5p	hsa-miR-378b
ASCRP3002861	1.63187	down	hsa_circRNA_100917	hsa_circ_0002264	circBase	chr11	-	85692787	85707972	exonic	NM_007166	PICALM	ATCGGAAATGGAACCACTAAGAACACATCAAAGCTGCCCAATGATCTGCTTGATTTGCAG	250	186.5	357	7.36506	7.3774	8.76577	hsa-miR-421	hsa-miR-545-3p	hsa-miR-890	hsa-miR-499a-3p	hsa-miR-196a-3p
ASCRP3002863	1.73995	down	hsa_circRNA_001742	hsa_circ_0001742	circBase	chr7	+	128845043	128846428	exonic	NM_005631	SMO	ATCGTGGGAGGCTACTTCCTCATCCGAGAATGAGGTGCAGAACATCAAGTTCAACAGTTC	148.5	175.5	186	6.6621	7.25917	7.66312	hsa-miR-4640-5p	hsa-miR-3157-5p	hsa-miR-1283	hsa-miR-6089	hsa-miR-4685-5p
ASCRP3002869	1.86074	down	hsa_circRNA_101901	hsa_circ_0000725	circBase	chr16	+	88008653	88052273	exonic	NM_017869	BANP	ATCTACGGCATCCGGTGTGACCAAAAGCCAGCCCCACTGTGAGTTGAACTCTTTCGTGTT	492.5	392.5	533	8.17857	8.6302	9.5187	hsa-miR-323a-5p	hsa-miR-141-5p	hsa-miR-432-3p	hsa-miR-219a-5p	hsa-miR-874-3p
ASCRP3002870	1.88578	down	hsa_circRNA_100873	hsa_circ_0003429	circBase	chr11	+	70200406	70208594	exonic	NM_003626	PPFIA1	ATCTAGAACGTTGCCACCTTCCAGAGAAGAGGTACGAGATGACAAGACAACCATAAAGTG	230	215	348	7.25445	7.6118	8.72743	hsa-miR-663a	hsa-miR-766-5p	hsa-miR-155-5p	hsa-miR-449b-3p	hsa-miR-494-5p
ASCRP3002882	1.75859	down	hsa_circRNA_403876		25242744	chr7	-	99001020	99002576	exonic	NM_014891	PDAP1	ATCTCTAGACTCAGATGAGAGTGAGGATGAAGAAGATGACTACCAGGAAGAAAGGGAGGC	102	127	145	6.10201	6.62847	7.20438	hsa-miR-4778-3p	hsa-miR-1184	hsa-miR-942-5p	hsa-miR-3127-5p	hsa-miR-5047
ASCRP3002887	1.56705	down	hsa_circRNA_103335	hsa_circ_0006084	circBase	chr3	+	44826336	44835918	exonic	NM_020242	KIF15	ATCTGAAAGGCAAAAAGATACCCATGCAGAAGGGATGAGATTGAAGGACCATCTGAATCT	52	72.5	58.5	4.86715	5.42982	5.60058	hsa-miR-651-3p	hsa-miR-627-3p	hsa-miR-455-3p	hsa-miR-524-5p	hsa-miR-520d-5p
ASCRP3002888	1.80911	down	hsa_circRNA_402150		25242744	chr2	+	1093881	1168869	exonic	NM_018968	SNTG2	ATCTGAACGGAAACTCCAGTACCACACGCAGAACTGTTACACTCCGCAGACAGCCAGTTG	142	228	145	6.61626	7.7326	7.21048	hsa-miR-4667-5p	hsa-miR-153-5p	hsa-miR-490-3p	hsa-miR-6746-3p	hsa-miR-4685-3p
ASCRP3002893	2.83967	down	hsa_circRNA_102894	hsa_circ_0001092	circBase	chr2	+	202010100	202014558	exonic	NM_003879	CFLAR	ATCTGCCTGATAATCGATTGCATTGGCAATGAGACAGCTCCATAATGGGAGAAGTAAAGA	221	297	459	7.22341	8.19261	9.26567	hsa-miR-145-3p	hsa-miR-643	hsa-miR-653-3p	hsa-miR-876-5p	hsa-miR-561-3p
ASCRP3002900	2.02038	down	hsa_circRNA_004036	hsa_circ_0004036	circBase	chr9	+	100780570	100788733	intergenic			ATCTGGCTCACAAGCAGCCTTTACCTCCAGGGTTAGGAGTCCAGCACCTGAAGAATGATA	5184.5	2662	2497.5	11.0053	11.5363	12.5037	hsa-miR-5001-5p	hsa-miR-619-5p	hsa-miR-5787	hsa-miR-4763-5p	hsa-miR-4425
ASCRP3002917	1.72458	down	hsa_circRNA_100915	hsa_circ_0023904	circBase	chr11	-	85692787	85693046	exonic	NM_007166	PICALM	ATCTTGGCATCGGAAATGGAACCACTAAGAAGCTTTGATGAACTAGGTGGACTTCTCAAA	196	174	299.5	7.05914	7.21696	8.4738	hsa-miR-196a-3p	hsa-miR-152-5p	hsa-miR-182-5p	hsa-miR-656-5p	hsa-miR-659-3p
ASCRP3002926	1.50568	down	hsa_circRNA_100156	hsa_circ_0000048	circBase	chr1	-	33413822	33415375	exonic	NM_153341	RNF19B	ATGAAAGAGATCTCAGACTTGCATTACCTCAGTTATGCTGTTATTGCCTATGGCTGTGCC	105	104	145	6.14851	6.24042	7.23742	hsa-miR-217	hsa-miR-539-3p	hsa-miR-125b-2-3p	hsa-miR-642a-5p	hsa-miR-603
ASCRP3002949	1.53595	down	hsa_circRNA_007313	hsa_circ_0007313	circBase	chr8	-	141595217	141616013	intronic	ENST00000523609	AGO2	ATGAATTGGATATCAAGCCAGAGAAGTGCCCGAGGAGAGTTAACAGGTACTAACTGACTT	103	122	118	6.12458	6.6132	6.87423	hsa-miR-4739	hsa-miR-5787	hsa-miR-328-5p	hsa-miR-4685-5p	hsa-miR-4717-5p
ASCRP3002954	1.86451	down	hsa_circRNA_102315	hsa_circ_0000835	circBase	chr18	+	19345732	19359646	exonic	NM_020774	MIB1	ATGACATTGTAGTACAGTATCCAAGTGGCAATAGGCATCAAGCATGATGGAACCATGTGT	159	165.5	251	6.75296	7.13807	8.16544	hsa-miR-145-3p	hsa-miR-141-5p	hsa-miR-541-5p	hsa-miR-212-5p	hsa-miR-876-5p
ASCRP3002955	1.77742	down	hsa_circRNA_102646	hsa_circ_0008257	circBase	chr2	+	26486247	26500028	exonic	NM_000183	HADHB	ATGACCACAGCTGTCCAGACCAAAACGAAGAAGACGTTAGCCAAACCCAATATAAGGAAT	141	149.5	205	6.60148	7.00494	7.8576	hsa-miR-504-3p	hsa-miR-545-3p	hsa-miR-518e-3p	hsa-miR-891a-5p	hsa-miR-99a-5p
ASCRP3002980	1.67018	down	hsa_circRNA_007482	hsa_circ_0007482	circBase	chr9	+	137582757	137593179	exonic	NM_000093	COL5A1	ATGAGGAGGTGTTTGAGCTCAGCCAGCAGATCTCCTGAAGGTTCTAGATTTTCACAACTT	701	580.5	509	8.60154	9.23786	9.44523	hsa-miR-6746-5p	hsa-miR-639	hsa-miR-608	hsa-miR-8082	hsa-miR-4534
ASCRP3003010	2.31382	down	hsa_circRNA_100016	hsa_circ_0009360	circBase	chr1	-	1747194	1749314	exonic	NM_002074	GNB1	ATGCACTGGGGCACAGACTCCAGGACGCCAGGAAAGCATGTGCAGATGCAACTCTCTCTC	118	155.5	226.5	6.31631	7.04555	8.00762	hsa-miR-152-3p	hsa-miR-764	hsa-miR-148b-3p	hsa-miR-30c-1-3p	hsa-miR-148a-3p
ASCRP3003030	6.25668	down	hsa_circRNA_002172	hsa_circ_0000514	circBase	chr14	-	20811305	20811436	sense overlapping	NR_002312	RPPH1	ATGCCTCCTTTGCCGGAGCTTGGAACAGACTCACGGCCAGCGAAGTGAGTTCCCAGAGAA	7753	7450	14877	11.4992	12.8208	15.4684	hsa-miR-615-5p	hsa-miR-663a	hsa-miR-296-5p	hsa-miR-345-3p	hsa-miR-622
ASCRP3003035	1.63236	down	hsa_circRNA_040111	hsa_circ_0040111	circBase	chr16	-	70029971	70030371	exonic	NR_003610	PDXDC2P	ATGCGAGTACCTGAGGAAGGTATGATCTCGTGAAACCTTGAGAGAAACTGAATGAGGAAT	507	492	381	8.21402	8.96705	8.87492	hsa-miR-873-5p	hsa-miR-1301-3p	hsa-miR-6818-5p	hsa-miR-1184	hsa-miR-4448
ASCRP3003047	1.88897	down	hsa_circRNA_401844		25242744	chr17	-	57963443	57968289	exonic	uc010ddg.2	TUBD1	ATGCTTCTGTCAAAAACAAGGTTCTGGAAACAACTGGGCATATGGTGACTCACACAGTTC	73	136	81	5.66123	6.8489	6.30875	hsa-miR-3187-5p	hsa-miR-4666b	hsa-miR-450b-5p	hsa-miR-181b-3p	hsa-miR-6758-3p
ASCRP3003062	1.83027	down	hsa_circRNA_102610	hsa_circ_0000972	circBase	chr2	-	9048750	9098771	exonic	NM_138799	MBOAT2	ATGGACAATATTCTGCTGATTTTTCAGGGTCAACTTTGTAGTGTGCCAACTCTTTGCCTT	308.5	234	450	7.62099	7.76447	9.22164	hsa-miR-330-3p	hsa-miR-130b-3p	hsa-miR-130a-3p	hsa-miR-513a-3p	hsa-miR-136-5p
ASCRP3003063	1.77502	down	hsa_circRNA_102424	hsa_circ_0004720	circBase	chr19	+	5039846	5047680	exonic	NM_015015	KDM4B	ATGGACCTGTACAGCATCAACTACCTGCACTTTGGGGAGCCTAAGTCCTGATCATCCCCC	230	197.5	349	7.25917	7.44658	8.72743	hsa-miR-197-3p	hsa-miR-487a-3p	hsa-miR-524-5p	hsa-miR-154-3p	hsa-miR-323a-5p
ASCRP3003066	1.67539	down	hsa_circRNA_103191	hsa_circ_0003056	circBase	chr22	-	28306951	28310335	exonic	NM_012399	PITPNB	ATGGAGAAAAGGGACAGTATACGCACAAAATTTATCACCTAAAGAGCCGTGTGGTTTTGC	104	117	149	6.15189	6.51605	7.27672	hsa-miR-211-5p	hsa-miR-204-5p	hsa-miR-9-3p	hsa-miR-2113	hsa-miR-499a-5p
ASCRP3003095	1.6985	down	hsa_circRNA_000760	hsa_circ_0000760	circBase	chr17	+	36865777	36868169	sense overlapping	NM_005937	MLLT6	ATGGGGGGAGGTGGACAACGTCAAGTACTGCGGCTACTGCAAATACCACTTCAGCAAGAT	122	154	153	6.4126	7.04555	7.30816	hsa-miR-6882-3p	hsa-miR-4763-3p	hsa-miR-6829-3p	hsa-miR-6849-3p	hsa-miR-661
ASCRP3003103	1.52517	down	hsa_circRNA_103343	hsa_circ_0002569	circBase	chr3	-	47098310	47108608	exonic	NM_014159	SETD2	ATGGTGTGACATCACCTTATTCACAGACAACTCCACCAATTGTACAGGAGGTATATCGAA	462	318	438	8.11473	8.2772	9.17019	hsa-miR-222-3p	hsa-miR-197-5p	hsa-miR-330-5p	hsa-miR-152-5p	hsa-miR-486-3p
ASCRP3003138	2.63849	down	hsa_circRNA_103574	hsa_circ_0005873	circBase	chr3	+	197597030	197602646	exonic	uc003fyk.2	LRCH3	ATGTGGAAAATTTCCTAGAAGCTTGCAGAAAAATTGGTGTACCTCAGGTCATGCTTCACC	416	347	813.5	7.98976	8.44148	10.3375	hsa-miR-544a	hsa-miR-624-3p	hsa-miR-141-3p	hsa-miR-758-5p	hsa-miR-92b-5p
ASCRP3003159	1.94522	down	hsa_circRNA_102712	hsa_circ_0005542	circBase	chr2	-	45773870	45780869	exonic	NM_018079	SRBD1	ATGTTGTTTACTGGTGGAGACCACGTAGCTTTGCAAGGCCAGAGTTAATGAAGATCTTAT	154	207	201	6.71226	7.53448	7.80991	hsa-miR-545-3p	hsa-miR-15b-3p	hsa-miR-335-3p	hsa-miR-539-5p	hsa-miR-34b-5p
ASCRP3003198	3.25042	down	hsa_circRNA_102100	hsa_circ_0044226	circBase	chr17	-	45214517	45221348	exonic	NM_001256	CDC27	ATTATAATGCATGTACAACACCTCAGGTATTGAGCCCCACTATTACATCTCCCCCAAACG	18890	17654	9037.5	12.7536	13.8903	15.0182	hsa-miR-153-5p	hsa-miR-532-5p	hsa-miR-26a-1-3p	hsa-miR-373-5p	hsa-miR-503-3p
ASCRP3003214	1.67398	down	hsa_circRNA_104394	hsa_circ_0005588	circBase	chr7	+	73100965	73101425	exonic	NM_017528	WBSCR22	ATTCAAGCCAGGCACATTTGATGGTTGCATCAGCTCACGGATGATTGATATCCAGACCAG	126	141.5	158	6.3884	6.88597	7.3774	hsa-miR-214-3p	hsa-miR-761	hsa-miR-874-3p	hsa-miR-512-5p	hsa-miR-424-5p
ASCRP3003271	1.60079	down	hsa_circRNA_000317	hsa_circ_0000317	circBase	chr11	-	62288378	62288522	intronic	ENST00000257247	AHNAK	ATTGAAGGTCCTGAAGGGAAGCTCAAAGCTCCCAAAATCTCTATGCCTGACTTTGATTTG	395	299.5	412.5	7.92148	8.17233	9.0282	hsa-miR-659-5p	hsa-miR-3649	hsa-miR-365a-5p	hsa-miR-6509-5p	hsa-miR-6073
ASCRP3003272	1.63014	down	hsa_circRNA_004420	hsa_circ_0004420	circBase	chr2	-	85097348	85097909	exonic	NM_001080824	TRABD2A	ATTGAATGGGTTGAACTTTTCACAGCAAAGCGAGCTGAATTCCTTCTTGTGGACCATTAA	76	95	96	5.57306	6.07194	6.48418	hsa-miR-2682-3p	hsa-miR-1324	hsa-miR-6830-5p	hsa-miR-1273g-3p	hsa-miR-4524b-3p
ASCRP3003281	2.15627	down	hsa_circRNA_025196	hsa_circ_0025196	circBase	chr12	+	6646085	6647162	exonic	NM_002046	GAPDH	ATTGCCCTCAACGACCACTTTGTCAAGCTCATTTCCTGGCGAGATCCCTCCAAAATCAAG	2904.5	1845	1797	10.2637	10.9606	11.7839	hsa-miR-194-3p	hsa-miR-6755-3p	hsa-miR-936	hsa-miR-3972	hsa-miR-4529-5p
ASCRP3003291	2.3125	down	hsa_circRNA_103599	hsa_circ_0006681	circBase	chr4	+	6995910	7002978	exonic	NM_020773	TBC1D14	ATTGGCAACGAGTTAAATATCACCCACGGAATATGAAGACAAGGCTGGAAGACCTAGCAA	175	243	290	6.90114	7.81098	8.41019	hsa-miR-103a-2-5p	hsa-miR-23a-3p	hsa-miR-30c-1-3p	hsa-miR-23b-3p	hsa-miR-876-3p
ASCRP3003301	1.87177	down	hsa_circRNA_008603	hsa_circ_0008603	circBase	chr17	+	19554859	19575269	exonic	NM_000382	ALDH3A2	ATTGTAGCCGCTGTGCTTGTCAAGAGTGAATTCAATGTGTACAGTCAGGAAGTCATTACT	122	175	153	6.36526	7.22623	7.31309	hsa-miR-6072	hsa-miR-6891-3p	hsa-miR-6813-5p	hsa-miR-6878-3p	hsa-miR-141-5p
ASCRP3003334	1.78054	down	hsa_circRNA_407262		25070500	chrX	-	3735585	3747433	sense overlapping	NR_034031	LOC389906	ATTTCAACCAACAACTGTTGAAGAGGACGTGGCATTAAAACCAAGGGAAAGCAACTAGAA	130	205	142.5	6.52913	7.5185	7.20438	hsa-miR-574-5p	hsa-miR-5787	hsa-miR-6884-5p	hsa-miR-5001-5p	hsa-miR-1285-3p
ASCRP3003337	1.68137	down	hsa_circRNA_100725	hsa_circ_0020467	circBase	chr10	+	128904494	128926028	exonic	NM_001380	DOCK1	ATTTCCATGGGACGAGATTCTGAACTCATTGGGGCAGCACTGAAATACTTACCAACGATC	100	124	132	6.09147	6.6132	7.06902	hsa-miR-556-5p	hsa-miR-545-5p	hsa-miR-597-3p	hsa-let-7a-2-3p	hsa-miR-660-3p
ASCRP3003345	4.77526	down	hsa_circRNA_001588	hsa_circ_0001588	circBase	chr6	+	26204839	26205043	sense overlapping	NM_003545	HIST1H4E	ATTTCTGGTCTCATCTACGAGGAGACTCGCGGGATTTTTGCGGCTATTTTCGTTGGTGTG	3527	3889.5	4606	10.5222	11.9752	13.5803	hsa-miR-3121-5p	hsa-miR-514b-3p	hsa-miR-514a-3p	hsa-miR-4786-5p	hsa-miR-204-5p
ASCRP3003348	1.50865	down	hsa_circRNA_101553	hsa_circ_0000614	circBase	chr15	+	64410315	64411053	exonic	NM_003099	SNX1	ATTTGACAGTCGGTATAACTGATCCTGAGAAGATAGATGCCACAGTGGAGCTATCCTTGG	165.5	161	193	6.83633	7.09914	7.76004	hsa-miR-26b-3p	hsa-miR-22-5p	hsa-miR-644a	hsa-miR-765	hsa-miR-660-3p
ASCRP3003360	2.30102	down	hsa_circRNA_079926	hsa_circ_0079926	circBase	chr7	+	39821342	39829143	exonic	NR_026999	LINC00265	ATTTGGAATTTTCCTATACGTGGATTCCAGAGGGGTGACAGCGAAACTTGAAGCATATGT	267	276	463	7.44727	8.04361	9.25547	hsa-miR-1273h-5p	hsa-miR-6774-5p	hsa-miR-17-3p	hsa-miR-3689c	hsa-miR-3689b-3p
ASCRP3003414	1.57225	down	hsa_circRNA_101445	hsa_circ_0008995	circBase	chr14	+	103871412	103871604	exonic	NM_002376	MARK3	CAAAAGTAAAATTGGCAAGACATATCCTTACAGGCAGAGAGCACACGTCACATGGAGATG	119	121.5	162.5	6.34025	6.58154	7.40462	hsa-miR-19b-2-5p	hsa-miR-19a-5p	hsa-miR-452-3p	hsa-miR-450b-5p	hsa-miR-190a-5p
ASCRP3003425	1.74973	down	hsa_circRNA_100136	hsa_circ_0000045	circBase	chr1	-	31532050	31532424	exonic	NM_014676	PUM1	CAAACATCGATGGCCTACTGGGGATAACATTCATGCAGAACATCAGGTGTTGGTGGAATG	152	172	201	6.69728	7.21696	7.79185	hsa-miR-877-3p	hsa-miR-29b-1-5p	hsa-miR-191-3p	hsa-miR-627-3p	hsa-miR-1301-3p
ASCRP3003458	1.71715	down	hsa_circRNA_101835	hsa_circ_0005615	circBase	chr16	+	68155889	68157024	exonic	NM_004555	NFATC3	CAAAGCCTGGCCACACCCCTATATTTCGATCTTGAGCCAGATGATTGTGCATCCATTTAC	2247	1297	1176.5	9.95774	10.4475	11.028	hsa-miR-744-5p	hsa-miR-661	hsa-miR-9-5p	hsa-miR-377-5p	hsa-miR-205-5p
ASCRP3003467	1.5264	down	hsa_circRNA_104946	hsa_circ_0005871	circBase	chr9	+	134312006	134314448	exonic	NM_013318	PRRC2B	CAAAGTCATGGGCACAGCTGAATGGAAAGCCAGTAGGACACGAAGGTGTTCCAGTGCGAC	96.5	113	121	6.03575	6.36817	6.92359	hsa-miR-544a	hsa-miR-892a	hsa-miR-9-5p	hsa-miR-135b-5p	hsa-miR-221-5p
ASCRP3003479	1.5513	down	hsa_circRNA_101175	hsa_circ_0028899	circBase	chr12	+	120995084	120995485	exonic	NM_014868	RNF10	CAAATCCAAATGGATGAATGTAGACCATCCCATTCATCTAGGAGCGCATTTGTAGCCATG	96.5	94	153	6.03575	6.0467	7.29176	hsa-miR-374a-3p	hsa-miR-124-5p	hsa-miR-181d-5p	hsa-miR-181b-5p	hsa-miR-125b-1-3p
ASCRP3003501	1.55901	down	hsa_circRNA_101900	hsa_circ_0040809	circBase	chr16	+	88008653	88017865	exonic	NM_017869	BANP	CAACAAAGTGCGATGGTGACCAAAAGCCAGCCCCACTGTGAGTTGAACTCTTTCGTGTTG	382.5	291	390.5	7.88125	8.12273	8.92104	hsa-miR-432-3p	hsa-miR-219a-5p	hsa-miR-138-5p	hsa-miR-619-3p	hsa-miR-657
ASCRP3003522	2.28781	down	hsa_circRNA_002194	hsa_circ_0002194	circBase	chr4	-	37633006	37636745	exonic	NM_001085399	RELL1	CAACACCTGTGAAGAGAGAACGCAGTGGCACAGAGTAGCAGCCCCGTGACCCCCAGCACA	1034	671.5	1173.5	9.05444	9.47299	11.0238	hsa-miR-6833-3p	hsa-miR-3191-5p	hsa-miR-6873-3p	hsa-miR-4768-5p	hsa-miR-6840-3p
ASCRP3003551	1.50737	down	hsa_circRNA_103090	hsa_circ_0060909	circBase	chr20	-	50405399	50408891	exonic	NM_020436	SALL4	CAACATTTGTGGGCGAGCTTTTACCACCAAAGGCAACTTAAAGGTGCTCCAGTGAACCAC	114	107	165.5	6.30114	6.31857	7.46779	hsa-miR-608	hsa-miR-637	hsa-miR-550a-5p	hsa-miR-873-5p	hsa-miR-550a-3-5p
ASCRP3003554	1.62932	down	hsa_circRNA_100618	hsa_circ_0008662	circBase	chr10	-	74100546	74100928	exonic	NM_017626	DNAJB12	CAACCAGGGTGATCCATTGGCACAGCATATGCGGTACTCAGCAACCCGGAGAAGAGGAAG	67	84	83	5.30464	5.795	6.22282	hsa-miR-149-5p	hsa-miR-877-3p	hsa-miR-202-3p	hsa-miR-22-3p	hsa-miR-582-3p
ASCRP3003626	1.63332	down	hsa_circRNA_002922	hsa_circ_0002922	circBase	chr1	-	247318867	247323115	sense overlapping	NM_003431	ZNF124	CAAGACTTCTAACTCGGTTGCCTTTGAGGATGTGGCTGTGAACTTCACCCAGGAGGAGTG	372.5	336	361	7.85501	8.35985	8.76577	hsa-miR-3925-3p	hsa-miR-329-5p	hsa-miR-20b-3p	hsa-miR-6839-3p	hsa-miR-7851-3p
ASCRP3003627	1.84325	down	hsa_circRNA_034037	hsa_circ_0034037	circBase	chr15	-	20648623	20666595	exonic	NR_036432	HERC2P3	CAAGACTTTATGCGGACTGCTGCAAATCCTGACCAAGAAGGCGTCACCATACCAGATCTG	423	375	457	8.0174	8.55467	9.24462	hsa-miR-3909	hsa-miR-4695-5p	hsa-miR-214-3p	hsa-miR-298	hsa-miR-4459
ASCRP3003628	1.83104	down	hsa_circRNA_034095	hsa_circ_0034095	circBase	chr15	-	23316035	23333999	exonic	uc001yvr.2	HERC2P2	CAAGACTTTATGCGGACTGCTGCGAATCCTGACCAAGAAGGCGTCACCATACCAGATCTG	442.5	354	490.5	8.06441	8.49094	9.38321	hsa-miR-3909	hsa-miR-4695-5p	hsa-miR-214-3p	hsa-miR-298	hsa-miR-4459
ASCRP3003646	1.51766	down	hsa_circRNA_103412	hsa_circ_0004276	circBase	chr3	-	67546221	67559327	exonic	NM_003848	SUCLG2	CAAGCATTCAAATTGCTCACAGCTGATCCTAAGGCTGCAGATCAAATTACGAAGCTGTAT	225	229	215	7.22903	7.72892	7.93284	hsa-miR-330-3p	hsa-miR-29b-3p	hsa-miR-651-3p	hsa-miR-29c-3p	hsa-miR-29a-3p
ASCRP3003659	2.52155	down	hsa_circRNA_052372	hsa_circ_0052372	circBase	chr19	+	59058742	59058878	exonic	NM_005762	TRIM28	CAAGGACCACCAGGCCAGCCAAGTCTCGGGATGGTGAACGTACTGTCTATTGCAACGTAC	373	362.5	643	7.84458	8.49744	9.86035	hsa-miR-1256	hsa-miR-3936	hsa-miR-125a-3p	hsa-miR-4498	hsa-miR-3665
ASCRP3003718	1.5765	down	hsa_circRNA_060184	hsa_circ_0060184	circBase	chr20	+	35173261	35178226	exonic	NM_006097	MYL9	CAATAGAGGACTGAGCACTGCTGGAAGCCCCACCCACCAGAAGCCAAGATGTCCAGCAAG	1142	626	783	9.15044	9.35034	10.264	hsa-miR-326	hsa-miR-6848-5p	hsa-miR-6846-5p	hsa-miR-330-5p	hsa-miR-6796-5p
ASCRP3003727	1.6616	down	hsa_circRNA_104522	hsa_circ_0082950	circBase	chr7	-	151174418	151188100	exonic	NM_005614	RHEB	CAATCAAAAGGGAAATCCTCATTGACGATTCAATTTGTTGAAGGCCAATTTGTGGACTCC	120.5	138	165	6.38193	6.79037	7.43863	hsa-miR-584-5p	hsa-miR-136-5p	hsa-miR-380-3p	hsa-miR-194-5p	hsa-miR-26a-2-3p
ASCRP3003730	1.81426	down	hsa_circRNA_405627		25070500	chr17	-	73170846	73177283	exonic	NM_006937	SUMO2	CAATCAATGAAACAGACACACCTGCACAGGAAGGAGTCAAGACTGAGAACAACGATCATA	244	253	299	7.31611	7.88125	8.46973	hsa-miR-607	hsa-miR-335-3p	hsa-miR-656-5p	hsa-miR-3619-3p	hsa-miR-4793-5p
ASCRP3003736	1.80048	down	hsa_circRNA_104664	hsa_circ_0006623	circBase	chr8	-	101718878	101719225	exonic	NM_002568	PABPC1	CAATCCTCAGCAACATCTTAATGCACAGCCACAAGTTACAATGCAACAGCATTCCAAAAT	207	220	260	7.10789	7.66609	8.24645	hsa-miR-1301-3p	hsa-miR-224-3p	hsa-miR-601	hsa-miR-29b-1-5p	hsa-miR-497-5p
ASCRP3003749	4.13963	down	hsa_circRNA_405965		25070500	chr2	-	135625089	135626611	exonic	ENST00000392929	CCNT2-AS1	CAATGAGAGAGAGAGAGAGGGTTACTTTGATGAGTGAGCAGATACCAGCAATCACAGGAA	90.5	251	245	5.93913	7.86123	8.11603	hsa-miR-4298	hsa-miR-3714	hsa-miR-6072	hsa-miR-6768-3p	hsa-miR-519d-5p
ASCRP3003753	1.60462	down	hsa_circRNA_102260	hsa_circ_0007781	circBase	chr17	+	80842020	80858607	exonic	NM_005993	TBCD	CAATGATAGACCACCTGGTTACCATGAAGATCAGCCACTGGGATGGTGCACTGGTGATTG	126	123.5	188	6.44193	6.57399	7.67435	hsa-miR-510-5p	hsa-miR-604	hsa-miR-339-5p	hsa-miR-146b-3p	hsa-miR-1468-3p
ASCRP3003754	1.59242	down	hsa_circRNA_102255	hsa_circ_0046523	circBase	chr17	+	80828099	80858607	exonic	NM_005993	TBCD	CAATGATAGACCACCTGGTTACCATGAAGATCAGCCACTGGGATGGTTGTCGCCGTGATC	133	131	187.5	6.50683	6.7157	7.64041	hsa-miR-510-5p	hsa-miR-604	hsa-miR-339-5p	hsa-miR-146b-3p	hsa-miR-148a-3p
ASCRP3003770	2.24911	down	hsa_circRNA_405432		25070500	chr16	+	3361752	3373013	sense overlapping	NM_153028	ZNF75A	CAATGTAGAAAATGCTGGAATTTTTCCTTGGAACTGGACTGTGATGAGAGGTTGCAGTCC	911	804	846	8.91893	9.77647	10.4001	hsa-miR-6778-5p	hsa-miR-3192-5p	hsa-miR-7851-3p	hsa-miR-1273h-5p	hsa-miR-4739
ASCRP3003780	1.63319	down	hsa_circRNA_102183	hsa_circ_0004392	circBase	chr17	+	65924470	65925603	exonic	NM_004459	BPTF	CAATTAGGCCCAATACCTCAGGCTCTGGAGGAACCACAAGCAATTCACAAAAACGACTGG	183.5	176	238	6.96315	7.25366	8.08802	hsa-miR-218-1-3p	hsa-miR-758-3p	hsa-miR-218-5p	hsa-miR-486-5p	hsa-miR-202-3p
ASCRP3003833	1.5486	down	hsa_circRNA_092520	hsa_circ_0001240	circBase	chr22	-	42807412	42807742	exonic	NM_145912	NFAM1	CACACTCCACGGTGAGAGGCAGCGGCACCTTCATCCTGGTCAGAGGAGGACAGTCAGTGA	445	354.5	387.5	8.08094	8.49744	8.92636	hsa-miR-122-5p	hsa-miR-8073	hsa-miR-7113-5p	hsa-miR-4435	hsa-miR-455-3p
ASCRP3003841	2.55353	down	hsa_circRNA_405296		25070500	chr15	+	22872398	22877969	sense overlapping	NM_052903	TUBGCP5	CACAGACGCACACCATCATGCCCAGAATGGAATCTATAGAGAAAATGGAATCTGATTTTA	5576	3573.5	3374	11.0982	11.8805	13.0208	hsa-miR-619-5p	hsa-miR-5787	hsa-miR-1303	hsa-miR-5001-5p	hsa-miR-4425
ASCRP3003910	3.81201	down	hsa_circRNA_102788	hsa_circ_0055864	circBase	chr2	+	101554214	101582228	exonic	NM_002518	NPAS2	CACCAGCACCGCATTAGATGGCTTCATTATCGCAGTGACAACAGACGGCAGCATCATCTA	120	580	157	6.37688	9.24035	7.37451	hsa-miR-640	hsa-miR-520f-5p	hsa-miR-541-5p	hsa-miR-590-3p	hsa-miR-28-5p
ASCRP3003911	1.65408	down	hsa_circRNA_040097	hsa_circ_0040097	circBase	chr16	+	69874028	69876023	exonic	NM_007014	WWP2	CACCAGCCCCCCAGCACAAACTGCTTTGGTGGAAGATCCCGTGGAGAACATGCAGCTGAC	3569.5	2112	1466	10.541	11.1632	11.3709	hsa-miR-3616-3p	hsa-miR-3714	hsa-miR-6876-3p	hsa-miR-6882-3p	hsa-miR-671-3p
ASCRP3003936	1.77697	down	hsa_circRNA_103180	hsa_circ_0007312	circBase	chr22	+	24698162	24709434	exonic	NM_015330	SPECC1L	CACCGTGGAGAACAAATCCAAGATTAGCACAGATTTGCTTGTAAATGCATCACGAAGAGG	75	98	105	5.58814	6.12974	6.70537	hsa-miR-19a-5p	hsa-miR-19b-1-5p	hsa-miR-19b-2-5p	hsa-miR-329-5p	hsa-miR-764
ASCRP3003944	1.55181	down	hsa_circRNA_102526	hsa_circ_0006211	circBase	chr19	+	34922765	34957919	exonic	NM_005499	UBA2	CACCTCCACAGGTTGCCAAGGAAAGTGTACTGCAGTTTTACCCGAAAGCTAATATCGTTG	392	285	405	7.91277	8.10187	8.99159	hsa-miR-215-3p	hsa-miR-597-3p	hsa-miR-561-3p	hsa-miR-329-5p	hsa-miR-29b-2-5p
ASCRP3003947	2.00151	down	hsa_circRNA_026646	hsa_circ_0026646	circBase	chr12	+	53854798	53858636	exonic	NM_005016	PCBP2	CACCTCTAGAGAGTACAGGGGCTCAGGTCCAGGTGGCAGGGGATATGCTACCCAACTCAA	228	248	329.5	7.2418	7.84876	8.63701	hsa-miR-1228-5p	hsa-miR-7110-5p	hsa-miR-4804-5p	hsa-miR-6731-5p	hsa-miR-608
ASCRP3003950	2.1154	down	hsa_circRNA_001432	hsa_circ_0001432	circBase	chr4	-	103635594	103647840	exonic	NM_005908	MANBA	CACCTGAACTACTTCACATTTTCCCCAATATATGGATTCTTACTACAGATTTAATGACCT	456	406.5	583	8.09815	8.67191	9.68625	hsa-miR-1290	hsa-miR-145-5p	hsa-miR-5195-3p	hsa-miR-1251-3p	hsa-miR-4469
ASCRP3003965	1.69689	down	hsa_circRNA_405794		25070500	chr19	+	47767862	47768203	sense overlapping	NM_015603	CCDC9	CACGAGCGGCAGTGGGAGGAGCGGCGCAGGCAGAACATTGAGAAGATGAATGAGGAGATG	94	117	131	6.06118	6.54724	7.1009	hsa-miR-3940-5p	hsa-miR-4279	hsa-miR-1909-3p	hsa-miR-4692	hsa-miR-4507
ASCRP3004001	2.10499	down	hsa_circRNA_066874	hsa_circ_0066874	circBase	chr3	+	119219541	119236162	exonic	NM_016589	TIMMDC1	CACTCCATGAGCTAAAACTGGAAGAGTGTGAACAGCAGAGAATTTCAAAGGACCTTGCTA	106	135	196.5	6.19848	6.79037	7.7542	hsa-miR-3194-5p	hsa-miR-504-3p	hsa-miR-4650-5p	hsa-miR-6811-5p	hsa-miR-200c-5p
ASCRP3004003	1.80852	down	hsa_circRNA_102400	hsa_circ_0004667	circBase	chr19	+	1036128	1036561	exonic	NM_004368	CNN2	CACTCGACCATCAGCCTCCAGATGGGCACGAACAAGTGTGCCAGCCAGGCCAAGACTAAG	502	382	535	8.2057	8.59627	9.52475	hsa-miR-892b	hsa-miR-328-5p	hsa-miR-449c-5p	hsa-miR-578	hsa-miR-323a-5p
ASCRP3004023	2.06087	down	hsa_circRNA_021412	hsa_circ_0021412	circBase	chr11	-	18010143	18029623	exonic	NM_012139	SERGEF	CACTGCCATCTGGAGTGGATGGACACACCTGGTTGCTCAGACAGGGTGCAAATAGCTATG	197	264	264	7.05191	7.93873	8.25159	hsa-miR-6845-3p	hsa-miR-495-5p	hsa-miR-660-3p	hsa-miR-4717-5p	hsa-miR-1972
ASCRP3004024	1.84814	down	hsa_circRNA_104812	hsa_circ_0007351	circBase	chr9	-	88307603	88327481	exonic	NM_015239	AGTPBP1	CACTGCCCGATATGTTACATCAAAAATTCTTCATCTGGCTCAGAGTCAAGATTATCTGCA	254.5	265	313	7.37632	7.96278	8.56201	hsa-miR-145-5p	hsa-miR-34a-5p	hsa-miR-449b-5p	hsa-miR-449a	hsa-miR-219a-1-3p
ASCRP3004089	1.50753	down	hsa_circRNA_405629		25070500	chr17	-	73826108	73827429	exonic	NM_199242	UNC13D	CAGAAGCACAAGAAGGACCTTCACCCATTGTTTGATGAGACCTTTGAATTCCTCCTGACC	153	151	178	6.7214	7.02308	7.6041	hsa-miR-3135b	hsa-miR-4518	hsa-miR-6736-3p	hsa-miR-637	hsa-miR-4731-5p
ASCRP3004131	2.58219	down	hsa_circRNA_100017	hsa_circ_0000008	circBase	chr1	-	1747194	1756938	exonic	NM_002074	GNB1	CAGACTCCAGATCTCACATTCTTGAAGGTGGCATTGAAGAGCACTAAGATCGGAAGATGA	224.5	239	495.5	7.25445	7.83198	9.41412	hsa-miR-660-3p	hsa-miR-152-3p	hsa-miR-764	hsa-miR-148b-3p	hsa-miR-30c-1-3p
ASCRP3004137	1.59532	down	hsa_circRNA_403471		25242744	chr5	+	142393644	142437312	exonic	NM_015071	ARHGAP26	CAGAGAAAAATCGGCAGATGTTACAGCTGCTCATGAACCACTTGGCAAAGTCTACAACTC	119	116.5	176	6.35501	6.50551	7.5522	hsa-miR-6824-3p	hsa-miR-514a-5p	hsa-miR-4793-3p	hsa-miR-7703	hsa-miR-5000-3p
ASCRP3004154	1.65994	down	hsa_circRNA_103622	hsa_circ_0002590	circBase	chr4	+	39739039	39776553	exonic	NM_005339	UBE2K	CAGAGCCAGATGATCCACAGGATGCTGTAGTAGCAAATCAGACGAGCAAAAATCAAATTA	53	81	57	5.04951	5.84186	5.71943	hsa-miR-1301-3p	hsa-miR-22-3p	hsa-miR-651-5p	hsa-miR-452-3p	hsa-miR-149-5p
ASCRP3004169	2.03389	down	hsa_circRNA_092388	hsa_circ_0000315	circBase	chr11	+	61912498	61913166	sense overlapping	NM_020238	INCENP	CAGAGGAGAAGGCCAAGAAAAAGGCGGCGGCCAAGAAGATGGAGGAGGCCGAGCAGCTGC	119	207	146	6.34025	7.5185	7.21048	hsa-miR-4685-5p	hsa-miR-6754-3p	hsa-miR-7113-5p	hsa-miR-6740-3p	hsa-miR-6791-3p
ASCRP3004214	1.52074	down	hsa_circRNA_083757	hsa_circ_0083757	circBase	chr8	-	27151596	27156076	exonic	NM_171982	TRIM35	CAGATGGAGATGAAGGAGGACGACGTTTCTTTTCTCATGGCCAAGTGCAGGAACATGGAG	87	92	126	5.83135	5.91342	6.95881	hsa-miR-7156-3p	hsa-miR-1976	hsa-miR-4279	hsa-miR-21-5p	hsa-miR-4268
ASCRP3004249	2.55542	down	hsa_circRNA_100634	hsa_circ_0006649	circBase	chr10	-	79613111	79614128	exonic	NM_004747	DLG5	CAGCAGCAGCAGGCCCTACCACAGGCTGAATCCTGACTATGAGAGGCTGAAGATCCAGTG	211	290	377	7.14063	8.13111	8.85727	hsa-miR-218-2-3p	hsa-miR-574-5p	hsa-miR-544a	hsa-miR-1224-3p	hsa-miR-19b-1-5p
ASCRP3004253	1.7488	down	hsa_circRNA_091692	hsa_circ_0091692	circBase	chrX	-	149940277	149984551	exonic	NM_001242614	CD99L2	CAGCAGGTCAAGAGCCATGGGACCACACCACCACCACCACAACCAATAGGCCAGGAACCA	1246.5	755	894	9.26097	9.67556	10.4591	hsa-miR-4529-5p	hsa-miR-876-3p	hsa-miR-4480	hsa-miR-6764-3p	hsa-miR-4685-5p
ASCRP3004285	1.57825	down	hsa_circRNA_102471	hsa_circ_0000907	circBase	chr19	+	17212469	17213367	exonic	NM_004145	MYO9B	CAGCGGCGTCGAGAGGACCATCCTGGGTGCTGGCCCTGTGCTGGAGCTCCAGGACACGCG	665	407.5	594	8.53082	8.67839	9.6999	hsa-miR-636	hsa-miR-637	hsa-miR-634	hsa-miR-597-3p	hsa-miR-15a-5p
ASCRP3004329	1.61949	down	hsa_circRNA_104997	hsa_circ_0090518	circBase	chrX	+	48666439	48666733	exonic	NM_006044	HDAC6	CAGGACCCCAGGCCTCCTGGACATCACGCCCAGCACAGTCTTATGGATGGCTATTGCATG	2408	1321	1149.5	10.0357	10.4754	10.9872	hsa-miR-892a	hsa-miR-493-3p	hsa-miR-380-3p
ASCRP3004336	1.78553	down	hsa_circRNA_092408	hsa_circ_0000552	circBase	chr14	+	71880664	71948928	intronic	ENST00000553453	SIPA1L1	CAGGAGAGAAAGCAGGCACAGAGAGTAGGTTTTGAGAGATTACCTGAAGTTGCACTCAAA	131	160	175	6.48418	7.09914	7.54192	hsa-miR-619-5p	hsa-miR-1285-3p	hsa-miR-5787	hsa-miR-1244	hsa-miR-1273g-3p
ASCRP3004350	1.81982	down	hsa_circRNA_004203	hsa_circ_0004203	circBase	chr16	+	89291126	89292039	exonic	NR_037705	ZNF778	CAGGATAGATCTTGGTTCAGAGCATCAAATGAGACACAGACGGACATCACCTGTTCCAAC	130.5	139	211	6.4761	6.77728	7.90251	hsa-miR-5002-5p	hsa-miR-3074-5p	hsa-miR-520d-3p	hsa-miR-6752-3p	hsa-miR-18a-3p
ASCRP3004383	1.64323	down	hsa_circRNA_402482		25242744	chr2	-	224744840	224746789	exonic	NM_020830	WDFY1	CAGGGGACTGATGGTGACCTGTGGGACCGACCGCATTGTAAAGCATCACTGCAGGAAATG	268	288.5	260	7.45208	8.10951	8.22772	hsa-miR-378c	hsa-miR-378a-3p	hsa-miR-6861-5p	hsa-miR-4325	hsa-miR-378f
ASCRP3004391	1.79798	down	hsa_circRNA_000923	hsa_circ_0001249	circBase	chr22	+	46686867	46687003	intronic	ENST00000381031	TTC38	CAGGGTTACCCAAACTGAGCTGTACAGGTTCTGTGGTACTCATGAAACAGGTGGCAGCCC	243.5	267	283.5	7.32438	7.96928	8.37224	hsa-miR-649	hsa-miR-500a-3p	hsa-miR-191-3p	hsa-let-7a-2-3p	hsa-miR-497-3p
ASCRP3004413	1.92228	down	hsa_circRNA_103027	hsa_circ_0001140	circBase	chr20	+	32659871	32666359	exonic	NM_007367	RALY	CAGTAAGCAGGTGGGCACCATGTCCTTGAAGCTTCAGGCAAGCAATGTAACCAACAAGAA	144	176	211	6.62968	7.25917	7.88583	hsa-miR-1301-3p	hsa-miR-129-2-3p	hsa-miR-635	hsa-miR-185-3p	hsa-miR-382-5p
ASCRP3004417	1.68588	down	hsa_circRNA_036506	hsa_circ_0036506	circBase	chr15	+	80352271	80415142	exonic	NM_001242913	ZFAND6	CAGTACATCTGTGGACAAAGCAGTACCTGAAACAGAAGATGTGCAGGGCCGGAAGCGGAG	174	190	212	6.89307	7.39893	7.8942	hsa-miR-26a-2-3p	hsa-miR-4743-3p	hsa-miR-10b-3p	hsa-miR-526b-5p	hsa-miR-4679
ASCRP3004427	1.58664	down	hsa_circRNA_102476	hsa_circ_0007396	circBase	chr19	+	17270204	17273932	exonic	NM_004145	MYO9B	CAGTATTACTTCAACCAGCACATCTTCAAGCTGGAGCAGGTGAAGCGAGAAATCTTGGTG	238	203	290	7.2833	7.48164	8.41689	hsa-miR-767-3p	hsa-miR-877-3p	hsa-miR-573	hsa-miR-1301-3p	hsa-miR-34c-5p
ASCRP3004439	2.4557	down	hsa_circRNA_000937	hsa_circ_0000937	circBase	chr19	+	41916541	41929074	exonic	NM_000709	BCKDHA	CAGTCCCGCAGGAAGCACCCCCCCAGGCAGCAGCAGCAGTTTTCATCTCTGGATGACAAG	11272	7009	5384	12.0518	12.7561	13.9398	hsa-miR-608	hsa-miR-6888-5p	hsa-miR-1273f	hsa-miR-3675-5p	hsa-miR-6072
ASCRP3004456	2.25685	down	hsa_circRNA_103682	hsa_circ_0006618	circBase	chr4	-	83799882	83803093	exonic	NM_016211	SEC31A	CAGTGAGAGCCTTGGATGTGAACATTTTCCAGCAGGATGAAGTTAAAGGAAGTAGATCGT	200	262.5	316	7.08372	7.94801	8.56804	hsa-miR-612	hsa-miR-376b-3p	hsa-miR-376a-3p	hsa-miR-608	hsa-miR-508-5p
ASCRP3004483	1.54128	down	hsa_circRNA_083026	hsa_circ_0083026	circBase	chr7	-	151927007	151933018	exonic	NM_170606	KMT2C	CAGTGTTACCATCCATACTGTGTCAGTATTAAGGGCCGTGGGTCTGGATTTCCAGGAAAG	679	514	475	8.56169	9.03165	9.33999	hsa-miR-548s	hsa-miR-1237-3p	hsa-miR-212-5p	hsa-miR-1910-5p	hsa-miR-4435
ASCRP3004489	2.13234	down	hsa_circRNA_100019	hsa_circ_0009362	circBase	chr1	-	1756835	1770677	exonic	NM_002074	GNB1	CAGTTACGGCAGGAGGCCGAGCAACTTAAGAACCAGATTCGAACAAATTTACATGTATTG	201	216.5	337	7.06094	7.64281	8.66393	hsa-miR-141-5p	hsa-miR-582-3p	hsa-miR-484	hsa-miR-660-3p	hsa-miR-22-5p
ASCRP3004499	1.51505	down	hsa_circRNA_015374	hsa_circ_0015374	circBase	chr1	-	176085759	176118210	exonic	NM_022457	RFWD2	CAGTTCTCAGGAATCACATGCAGCCCAACTACAGATTCTTATGGAATTCCTCAAGGTTGC	92	111	113	5.94694	6.35648	6.73614	hsa-miR-490-3p	hsa-miR-4693-5p	hsa-miR-4420	hsa-miR-3660	hsa-miR-6873-3p
ASCRP3004521	4.43152	down	hsa_circRNA_103559	hsa_circ_0005051	circBase	chr3	-	196118683	196120490	exonic	NM_015562	UBXN7	CATAAAGGCAGCTTTGAAACACTCCTAAAAGACGACGGCCTGCACGTTCAATTTTTGATG	815.5	993	1826	8.78375	10.0587	11.8044	hsa-miR-551b-5p	hsa-miR-30a-3p	hsa-miR-136-5p	hsa-miR-30d-3p	hsa-miR-30e-3p
ASCRP3004526	2.00217	down	hsa_circRNA_104442	hsa_circ_0006501	circBase	chr7	+	101870646	101870949	exonic	NM_181552	CUX1	CATAACCAAGCGGGTGAAGGAGGTGCTGACGGACAACAACCTCGAAAGCACTCCAAAGAC	206.5	208	341.5	7.11137	7.54514	8.68073	hsa-miR-653-3p	hsa-miR-412-3p	hsa-miR-637	hsa-miR-885-3p	hsa-miR-423-3p
ASCRP3004561	1.94923	down	hsa_circRNA_405882		25070500	chr2	-	55832281	55832783	intronic	ENST00000272313	SMEK2	CATAGTGTTTTTAGTGTTTAAAAATGTGTGAGCCTTCGCACCTGGCCAGAACTGAAGGAT	1084	698.5	965	9.11011	9.56006	10.586	hsa-miR-2054	hsa-miR-8084	hsa-miR-6508-5p	hsa-miR-3662	hsa-miR-3646
ASCRP3004606	1.51747	down	hsa_circRNA_101033	hsa_circ_0000384	circBase	chr12	+	27867712	27877119	exonic	NM_021821	MRPS35	CATCAGGACCATCTGTTCGGAACCCCAGAGCACGAGTAGTAGTCTTAAGACGGAAAGAAC	214	264	179.5	7.16931	7.94313	7.59884	hsa-miR-302c-3p	hsa-miR-302b-3p	hsa-miR-520d-3p	hsa-miR-515-3p	hsa-miR-130a-5p
ASCRP3004608	1.55986	down	hsa_circRNA_102567	hsa_circ_0000940	circBase	chr19	+	45766370	45766625	exonic	NM_031417	MARK4	CATCATGAAGGGCCTAAACCACCCCAACATCGGTTGCCATCAAGATTATCGACAAAACCC	180.5	171.5	218	6.94278	7.21696	7.95142	hsa-miR-433-3p	hsa-miR-365b-5p	hsa-miR-365a-5p	hsa-miR-619-5p	hsa-miR-337-5p
ASCRP3004620	2.1003	down	hsa_circRNA_406718		25070500	chr5	-	176954915	176958522	intronic	ENST00000508298	FAM193B	CATCCACGTCTCCAACTGCTACTGGACACCTCCTTGTGGACGTCCCACAGCCACCCGCTG	1055	1019	764	9.07821	10.0945	10.2031	hsa-miR-4739	hsa-miR-6780a-5p	hsa-miR-1249-5p	hsa-miR-6778-5p	hsa-miR-6750-5p
ASCRP3004648	1.91058	down	hsa_circRNA_101836	hsa_circ_0000711	circBase	chr16	+	68155889	68160513	exonic	NM_004555	NFATC3	CATCTACTGGGGGACATCCTGTTGTGAAGATCTTGAGCCAGATGATTGTGCATCCATTTA	1760.5	1183	1071	9.6433	10.3097	10.8449	hsa-miR-744-5p	hsa-miR-576-3p	hsa-miR-661	hsa-miR-9-5p	hsa-miR-377-5p
ASCRP3004652	1.6769	down	hsa_circRNA_103210	hsa_circ_0004470	circBase	chr22	-	36737414	36745300	exonic	NM_002473	MYH9	CATCTATGCCATCACAGACACCGCCTACAGGAGTATGATGCAAGGTCCTGGCTATAAGTC	262	216	352	7.42994	7.62405	8.72743	hsa-miR-877-3p	hsa-miR-412-3p	hsa-miR-1224-3p	hsa-miR-506-3p	hsa-miR-485-5p
ASCRP3004691	1.52439	down	hsa_circRNA_006004	hsa_circ_0006004	circBase	chr2	-	33810309	33810378	sense overlapping	NM_015475	FAM98A	CATGAACAAGGAGGCGGGAGAGGTGGACGTGGTGGCTATGAACATTCCTCATACGGAGGA	82	107.5	92	5.75103	6.30875	6.40977	hsa-miR-6791-3p	hsa-miR-6878-3p	hsa-miR-6829-3p	hsa-miR-6781-3p	hsa-miR-5193
ASCRP3004695	1.68652	down	hsa_circRNA_062683	hsa_circ_0062683	circBase	chr22	-	26936754	26940641	exonic	NM_003595	TPST2	CATGAAGACCTCATTGGCAAGCCCGGTGGTGTCTCCCTGTCCAAGGCTCTGCCAGCAGAC	57531.5	35079	17314.5	14.4633	14.814	15.6207	hsa-miR-3065-3p	hsa-miR-4722-3p	hsa-miR-766-3p	hsa-miR-3972	hsa-miR-593-5p
ASCRP3004696	1.52794	down	hsa_circRNA_000773	hsa_circ_0000773	circBase	chr17	-	42163939	42165064	exonic	NM_005474	HDAC5	CATGAAGAGCCCCCCAGACCAGCCCGTCAAGCACCTCTTCACCACAGATCCTCACCAAGA	5006	2350.5	1824	10.9542	11.3339	11.7976	hsa-miR-5193	hsa-miR-4667-3p	hsa-miR-4268	hsa-miR-6764-5p	hsa-miR-6881-3p
ASCRP3004705	1.77675	down	hsa_circRNA_102399	hsa_circ_0004891	circBase	chr19	+	1032390	1032695	exonic	NM_004368	CNN2	CATGACGCAGGTGCAGGTGTCTCTTCTCGCCCTGGCGGGGAAGACTCATGAACAAGCTAC	597.5	482	539	8.41196	8.93658	9.54581	hsa-miR-329-5p	hsa-miR-500a-3p	hsa-miR-591	hsa-miR-138-5p	hsa-miR-431-3p
ASCRP3004714	1.55529	down	hsa_circRNA_008868	hsa_circ_0008868	circBase	chr13	+	53196123	53201713	exonic	NM_001011724	HNRNPA1L2	CATGAGGAAGAGTCAGGGGCACAGAGAGATGGAGAGAGACCTAGTTAGGACAAAAAATAA	89	125.5	90	5.87092	6.60643	6.40977	hsa-miR-942-5p	hsa-miR-22-3p	hsa-miR-1264	hsa-miR-7158-5p	hsa-miR-2113
ASCRP3004718	1.5133	down	hsa_circRNA_103145	hsa_circ_0005037	circBase	chr21	+	46548316	46554747	exonic	NR_027673	ADARB1	CATGAGTGATGAAGATCCCGAGGATGAAGACGCCTTGCCAGCCAGAGTGGAGCCTTTCAG	168.5	161	200	6.85307	7.09914	7.80239	hsa-miR-329-3p	hsa-miR-362-3p	hsa-miR-516b-3p	hsa-miR-516a-3p	hsa-miR-150-3p
ASCRP3004722	2.9125	down	hsa_circRNA_100191	hsa_circ_0012077	circBase	chr1	+	44054401	44054671	exonic	NM_002840	PTPRF	CATGATCGAGGCCACAGCCCAGGTCACAGTGAAAGTGCGCCGCGTGGCTCCTCGTTTCTC	1710	1275	1923.5	9.61751	10.4129	11.9067	hsa-miR-647	hsa-miR-588	hsa-miR-660-3p	hsa-miR-661	hsa-miR-552-3p
ASCRP3004752	1.5718	down	hsa_circRNA_000458	hsa_circ_0000458	circBase	chr12	+	124071293	124074996	exonic	NM_006815	TMED2	CATGGAAGTCCGGGAGAGAATACACAGAGCCAATTACAGGACCAGATAACAAAGGAATTT	116	123	158	6.31631	6.58154	7.35592	hsa-miR-3607-5p	hsa-miR-4768-5p	hsa-miR-6833-3p	hsa-miR-567	hsa-miR-6888-3p
ASCRP3004761	2.0027	down	hsa_circRNA_103099	hsa_circ_0061052	circBase	chr20	+	60861638	60864386	exonic	NM_014835	OSBPL2	CATGGAGAATGGCAACATGGGATGAAGACTCCGGGAAGGCTGACAGCGACGTGGCTGACG	69	77	125.5	5.22978	5.53985	6.92359	hsa-miR-214-5p	hsa-miR-128-3p	hsa-miR-612	hsa-miR-105-3p	hsa-miR-216a-3p
ASCRP3004792	5.23984	down	hsa_circRNA_089762	hsa_circ_0089762	circBase	chrM	-	7586	7982	exonic	uc022bqs.1	JA760602	CATGTGCCATGTCGCCTGGTTCTAGGAATAATGGGGGAAGTATGTAGGAGTTGAAGATTA	1026	1281	2385	9.04877	10.4373	12.4393	hsa-miR-554	hsa-miR-3129-3p	hsa-miR-4540	hsa-miR-7975	hsa-miR-335-3p
ASCRP3004795	1.7827	down	hsa_circRNA_407285		25070500	chrX	+	47056423	47058174	intronic	ENST00000335972	UBA1	CATGTGCTCCAGGGTCAGTCAGAGAGTCAGTAAATGGAAAATATGGTTCACCTTTGTCTC	320	350	310	7.66372	8.45713	8.53844	hsa-miR-6757-5p	hsa-miR-4518	hsa-miR-1915-3p	hsa-miR-4747-5p	hsa-miR-1912
ASCRP3004798	1.54312	down	hsa_circRNA_101645	hsa_circ_0036763	circBase	chr15	+	90760670	90763123	exonic	NM_020210	SEMA4B	CATGTGTACCTACATCGCTCTGAAGAGCGGCCATTCCTCAGATTCGAAGCTGAACACATC	88	91.5	127	5.89131	6.02471	7.00961	hsa-miR-552-3p	hsa-miR-134-5p	hsa-miR-377-5p	hsa-miR-106b-3p	hsa-miR-662
ASCRP3004815	1.71226	down	hsa_circRNA_401697		25242744	chr17	-	4200011	4210418	exonic	NM_003342	UBE2G1	CATTACAGAAATCTGGCACCCAAATGAACTCAACAAAAATCCAGTGGAAGGCTTTTCTGC	117	117	194	6.34025	6.48283	7.74946	hsa-miR-617	hsa-miR-516b-5p	hsa-miR-548a-5p	hsa-miR-3153	hsa-miR-3591-3p
ASCRP3004816	2.20812	down	hsa_circRNA_101318	hsa_circ_0031241	circBase	chr14	-	23375403	23380612	exonic	NM_018107	RBM23	CATTACAGGAGTCCTCCACTTGCCACTGGATCTGACAGGATGGCATCTGATGACTTTGAC	592	497	723	8.39545	8.98199	10.0945	hsa-miR-138-5p	hsa-miR-877-3p	hsa-miR-135b-5p	hsa-miR-135a-5p	hsa-miR-422a
ASCRP3004819	2.38469	down	hsa_circRNA_008362	hsa_circ_0008362	circBase	chr10	-	103427642	103436193	exonic	NM_022039	FBXW4	CATTACTCAGGATGACCAGTGTCCCAGTGAAGGAACGAGTGAAGGTGTCTCAGAACTGGA	302	384	426	7.59977	8.60587	9.10127	hsa-miR-6826-3p	hsa-miR-660-3p	hsa-miR-217	hsa-miR-1298-3p	hsa-miR-4753-5p
ASCRP3004820	1.80179	down	hsa_circRNA_100665	hsa_circ_0019589	circBase	chr10	-	103427642	103433430	exonic	NM_022039	FBXW4	CATTACTCAGTCAGATGCCCTGGATGCAGCTAGAGGATGATTCTCTGTACATATCCCAGG	342	310	393	7.74162	8.2508	8.9313	hsa-miR-660-3p	hsa-miR-571	hsa-miR-184	hsa-miR-324-3p	hsa-miR-619-5p
ASCRP3004828	2.45248	down	hsa_circRNA_075896	hsa_circ_0075896	circBase	chr6	-	26851121	26853222	exonic	NR_003504	GUSBP2	CATTATTCAGAGCGCGTATGGAGTGGAAACGCTTATAGGGTTTCACCAGGATGGTGATTG	1813	1305	1589	9.6896	10.4563	11.5114	hsa-miR-6780a-5p	hsa-miR-371a-5p	hsa-miR-6779-5p	hsa-miR-1273h-5p	hsa-miR-6854-3p
ASCRP3004829	2.59037	down	hsa_circRNA_072025	hsa_circ_0072025	circBase	chr5	+	21495206	21497305	exonic	NR_027028	GUSBP1	CATTATTCAGAGCGTGTATGGAGTGGAAACGCTTGTAGGGTTTCACCAGGATGGTGATTG	2534.5	1638	2109	10.0978	10.8017	12.1403	hsa-miR-485-3p	hsa-miR-371a-5p	hsa-miR-7156-5p	hsa-miR-6779-5p	hsa-miR-1273h-5p
ASCRP3004844	5.45583	down	hsa_circRNA_405040		25070500	chr12	+	94562928	94580249	exonic	NM_005761	PLXNC1	CATTCGCTACAAAGAAAGAAGGGGATCAACCTGAAAGAGTCCAACCAATCGCATCATCTA	1585	1847	3247.5	9.53289	10.9764	12.985	hsa-miR-6507-5p	hsa-miR-5571-5p	hsa-miR-3927-3p	hsa-miR-3190-5p	hsa-miR-4529-5p
ASCRP3004864	3.23271	down	hsa_circRNA_103560	hsa_circ_0001380	circBase	chr3	-	196118683	196129890	exonic	NM_015562	UBXN7	CATTGATTTGATGCATAAAGGCAGCTTTGAAACAAGAAGAAGTTCGTGCCCCAATTCCTC	412	486.5	836	7.97836	8.96091	10.3813	hsa-miR-551b-5p	hsa-miR-218-2-3p	hsa-miR-30a-3p	hsa-miR-136-5p	hsa-miR-30d-3p
ASCRP3004874	1.58099	down	hsa_circRNA_102960	hsa_circ_0001118	circBase	chr2	-	240929490	240946787	exonic	NM_004544	NDUFA10	CATTGGAGCTCATCAGACTGACCGTGTCTTACATCAGTTCAGAGAGTGAAAAATGTGAGG	167	188	181	6.84158	7.38749	7.61733	hsa-miR-622	hsa-miR-93-5p	hsa-miR-556-5p	hsa-miR-526b-3p	hsa-miR-503-3p
ASCRP3004883	6.38197	down	hsa_circRNA_044235	hsa_circ_0044235	circBase	chr17	-	45247282	45259003	exonic	NM_001256	CDC27	CATTGTTGGGACATGTATATTGGCTGCTATATGGCAAGCACTAAACCACTATGCTTACCG	559	1247	1676	8.32541	10.3697	11.6291	hsa-miR-544a	hsa-miR-3127-3p	hsa-miR-892a	hsa-miR-135b-5p	hsa-miR-135a-5p
ASCRP3004884	8.94989	down	hsa_circRNA_102101	hsa_circ_0044234	circBase	chr17	-	45247282	45249430	exonic	NM_001256	CDC27	CATTGTTGGGACATGTATATTGTACACTCAGAAGAAGCCTTGTTTTTACTGGCAACCTGT	1283	2607	4104	9.29467	11.4992	13.4139	hsa-miR-892a	hsa-miR-135b-5p	hsa-miR-135a-5p	hsa-miR-802	hsa-miR-338-5p
ASCRP3004889	1.5124	down	hsa_circRNA_032969	hsa_circ_0032969	circBase	chr14	-	92264128	92268765	exonic	NM_152332	TC2N	CATTTCAAATCTTCAGCCAAGGAAGGTTCCAACGATCTGCCAGAGCATCTTTTGGAGATC	140	164.5	146	6.60148	7.15167	7.24497	hsa-miR-7157-3p	hsa-miR-3653-5p	hsa-miR-203a-3p	hsa-miR-3616-5p	hsa-miR-6889-5p
ASCRP3004929	1.52523	down	hsa_circRNA_044287	hsa_circ_0044287	circBase	chr17	+	45734225	45736026	exonic	NM_002265	KPNB1	CCAAAGCAAACTTTGATAAAGAGGTTTTGCAGACATTGGGTACAGAAACTTACCGGCCTA	73	88	91	5.55015	5.87092	6.44745	hsa-miR-588	hsa-miR-5691	hsa-miR-760	hsa-miR-4701-5p	hsa-miR-645
ASCRP3004939	2.26657	down	hsa_circRNA_406430		25070500	chr4	-	769578	770220	intronic	ENST00000503571	RP11-440L14.1	CCAACATTAAAAAAAAGGCTGGGTGAGCCACTGCCCCCGGCATTCCTGATTTTTAATAAG	4404	2456	2514	10.7894	11.4155	12.5243	hsa-miR-4799-3p	hsa-miR-654-3p	hsa-miR-6506-5p	hsa-miR-4652-3p	hsa-miR-6823-5p
ASCRP3004955	1.561	down	hsa_circRNA_405520		25070500	chr17	-	975853	986867	exonic	NM_001092	ABR	CCAAGGGGGAGGCCAGCCAGCTCGGTGTGTACAAAGCGTTTGTCGATAACTATAAAGTCG	280	284	253	7.50665	8.09111	8.20712	hsa-miR-2355-3p	hsa-miR-6876-3p	hsa-miR-5572	hsa-miR-5586-3p	hsa-miR-1236-5p
ASCRP3004966	2.1031	down	hsa_circRNA_044837	hsa_circ_0044837	circBase	chr17	+	57409052	57430887	exonic	NM_001005404	YPEL2	CCAATCATGATGAACTAATTTCCAAGGCCGCGGCGGTGGCGGAGACTGTGGCTTTAAGAG	101	174	141	6.12458	7.24339	7.15082	hsa-miR-6812-5p	hsa-miR-5787	hsa-miR-6819-5p	hsa-miR-4632-5p	hsa-miR-608
ASCRP3005001	1.7469	down	hsa_circRNA_050545	hsa_circ_0050545	circBase	chr19	+	34935904	34957919	exonic	NM_005499	UBA2	CCACCTCCACAGGGGAACCAACGGAAGCCGAAGCCAGAGCTAGAGCATCTAATGAAGATG	353	280	433	7.78968	8.04361	9.14535	hsa-miR-6817-5p	hsa-miR-3170	hsa-miR-4769-3p	hsa-miR-4686	hsa-miR-513b-3p
ASCRP3005021	1.54951	down	hsa_circRNA_100526	hsa_circ_0004277	circBase	chr10	+	1125950	1126416	exonic	NM_014023	WDR37	CCACTTACAAGGCTTCCACCAGCAAGTACGTAGAGAAATCGACACTCTTAATGAACGTTT	152	144.5	197.5	6.70479	6.91316	7.76004	hsa-miR-138-5p	hsa-miR-328-3p	hsa-miR-892b	hsa-miR-571	hsa-miR-30c-1-3p
ASCRP3005064	1.59075	down	hsa_circRNA_003940	hsa_circ_0003940	circBase	chr1	+	27267947	27268309	exonic	NM_006600	NUDC	CCAGGGAAGCAGCTTATCACACAGACTTTCAGCCACCACAATCAGCTGGCACAGAAGACC	183	162.5	241	6.9593	7.13807	8.11992	hsa-miR-6743-3p	hsa-miR-2682-3p	hsa-miR-103a-2-5p	hsa-miR-877-3p	hsa-miR-7155-5p
ASCRP3005075	3.69166	down	hsa_circRNA_003608	hsa_circ_0003608	circBase	chr1	-	155644800	155649303	exonic	NM_018253	YY1AP1	CCAGTAGCACCAGGATATGTCTTTTCCAAGATGAGATGGGATTCTCCAACATGGAAGATG	349	430	917	7.75002	8.7695	10.4991	hsa-miR-6868-3p	hsa-miR-6855-5p	hsa-miR-942-5p	hsa-miR-1244	hsa-miR-6071
ASCRP3005092	2.05643	down	hsa_circRNA_101985	hsa_circ_0007456	circBase	chr17	+	11984672	12016677	exonic	NM_003010	MAP2K4	CCATACATGGCAAGAGAGACTGAGAACACACAGCATTGAGTCATCAGGAAAACTGAAGAT	119	149	211	6.37688	6.93984	7.8942	hsa-miR-382-5p	hsa-miR-140-5p	hsa-miR-499a-5p	hsa-miR-27b-3p	hsa-miR-27a-3p
ASCRP3005100	1.55684	down	hsa_circRNA_406276		25070500	chr3	-	48585964	48587667	exonic	uc003ctw.3	PFKFB4	CCATCCACCGCTAAAAAGTGTCCATCATTCCAATATTCCTCAATAGTGTGCATGACCAAC	454.5	326.5	434	8.08847	8.30882	9.14535	hsa-miR-541-3p	hsa-miR-4495	hsa-miR-4668-5p	hsa-miR-193a-3p	hsa-miR-3120-5p
ASCRP3005108	1.60948	down	hsa_circRNA_100477	hsa_circ_0016867	circBase	chr1	+	230798886	230807386	exonic	NM_007357	COG2	CCATCTCCAGAGCCTTAGATCGTCTGTCAGTGAAGGAATTCGGGCAGTTGATGAACGAAT	214	215	237.5	7.15715	7.61457	8.07292	hsa-miR-134-5p	hsa-miR-495-3p	hsa-miR-582-3p	hsa-miR-584-5p	hsa-miR-185-3p
ASCRP3005117	1.53778	down	hsa_circRNA_101751	hsa_circ_0038409	circBase	chr16	-	21436299	21436699	exonic	uc002diu.1	LOC100271836	CCATGCGAGTACCTGAGGAAGGTATGATCTCGTGAAATCTTGAGAGAAACTGAATGACGA	516	476.5	363	8.23652	8.92216	8.79259	hsa-miR-873-5p	hsa-miR-1301-3p	hsa-miR-433-3p	hsa-miR-1298-5p	hsa-miR-181b-3p
ASCRP3005120	1.53776	down	hsa_circRNA_104996	hsa_circ_0006364	circBase	chrX	+	47705503	47755339	exonic	NM_007137	ZNF81	CCATGGACATTGGAAGGGGAAGCCCCACATCAGAGCTGTTCAGAGTTCTTGGAGTCTCTG	96	115	112	5.99297	6.42104	6.80657	hsa-miR-769-3p	hsa-miR-331-3p	hsa-miR-628-5p	hsa-miR-181a-2-3p	hsa-miR-483-3p
ASCRP3005129	1.95602	down	hsa_circRNA_080319	hsa_circ_0080319	circBase	chr7	-	65432717	65435353	exonic	NM_000181	GUSB	CCATTATTCAGAGCGAGTATGGAGCAGAAACGATTGCAGGGTTTCACCAGGATGGTGATC	922	706	775	8.92673	9.55367	10.2356	hsa-miR-371a-5p	hsa-miR-7156-5p	hsa-miR-6780b-3p	hsa-miR-764	hsa-miR-4288
ASCRP3005165	2.0156	down	hsa_circRNA_061170	hsa_circ_0061170	circBase	chr20	+	62303908	62305446	exonic	NM_016434	RTEL1	CCCAGCCCAGAGCCGCAGAGCACACAACATTGACCTGAAGGGGACAGTCGTGATCTTTGA	689	663.5	605	8.5794	9.45383	9.72739	hsa-miR-191-3p	hsa-miR-6862-3p	hsa-miR-6792-3p	hsa-miR-6766-5p	hsa-miR-4786-3p
ASCRP3005166	1.65974	down	hsa_circRNA_029696	hsa_circ_0029696	circBase	chr13	-	21735928	21746820	exonic	NM_145061	SKA3	CCCAGCCCCATCATCCAGCAGTTGGAAAAAAGTGACTTTGAAGATTATCCAATGAGAATT	5999	3787.5	1919	11.1863	11.9468	11.8878	hsa-miR-6855-5p	hsa-miR-153-5p	hsa-miR-335-3p	hsa-miR-135b-5p	hsa-miR-8063
ASCRP3005177	2.13145	down	hsa_circRNA_103681	hsa_circ_0001421	circBase	chr4	-	83799882	83803090	exonic	NM_014933	SEC31A	CCCAGTGAGAGCCTTGGATGTGAACATTTTCCAGGATGAAGTTAAAGGAAGTAGATCGTA	214	271	298	7.14743	7.9881	8.49044	hsa-miR-612	hsa-miR-376b-3p	hsa-miR-376a-3p	hsa-miR-608	hsa-miR-508-5p
ASCRP3005181	1.52929	down	hsa_circRNA_000787	hsa_circ_0000787	circBase	chr17	-	54978779	54981849	exonic	NM_005082	TRIM25	CCCAGTTCAGATGACTGCAAACAGAAAGGTGGAGCAGCTACAACAAGAATACACGGAAAT	73.5	84	93	5.55015	5.84186	6.48418	hsa-miR-7107-3p	hsa-miR-4778-3p	hsa-miR-4279	hsa-miR-323a-5p	hsa-miR-877-3p
ASCRP3005182	1.70285	down	hsa_circRNA_100518	hsa_circ_0008225	circBase	chr10	+	225933	267296	exonic	NM_006624	ZMYND11	CCCAGTTTGCAGGCTAAAGAAGTAAACAGGTCATGGCACGTTTAACAAAAAGACGACAGG	64	94	70	5.30464	6.12974	6.01545	hsa-miR-216a-5p	hsa-miR-208a-5p	hsa-miR-889-5p	hsa-miR-370-5p	hsa-miR-221-5p
ASCRP3005203	1.57924	down	hsa_circRNA_086760	hsa_circ_0086760	circBase	chr9	-	34613547	34614765	exonic	uc003zuw.1	DCTN3	CCCCCAATCAGTGTTCTTATTTCAGTGACAATAAACCATAGAGATGACCGTTCCTGAGCA	103	140.5	104	6.09147	6.85722	6.64418	hsa-miR-6856-5p	hsa-miR-6780a-3p	hsa-miR-6072	hsa-miR-1296-5p	hsa-miR-6893-3p
ASCRP3005204	1.82089	down	hsa_circRNA_404577		25070500	chr1	+	150244686	150246573	exonic	NM_001301039	C1orf54	CCCCCAGTTATGCTCCAGACAGACAGAAGAAAGGGATTCTTTTCAGTCTAGAAAAATGCT	407	456.5	364	7.96423	8.86516	8.79259	hsa-miR-5196-3p	hsa-miR-6830-3p	hsa-miR-6873-3p	hsa-miR-6865-5p	hsa-miR-4753-3p
ASCRP3005206	1.90959	down	hsa_circRNA_000625	hsa_circ_0000625	circBase	chr15	+	72190367	72190535	antisense	NM_006901	MYO9A	CCCCCGCTGTGTCTTCATTTTCCAATAGTTTGTTTCTTTGGATACTTGTCTTTTCTAACT	9626	6521	2961.5	11.7976	12.6227	12.839	hsa-miR-1248	hsa-miR-3664-3p	hsa-miR-4445-5p	hsa-miR-5584-5p	hsa-miR-6806-3p
ASCRP3005272	1.85645	down	hsa_circRNA_082317	hsa_circ_0082317	circBase	chr7	-	129519407	129520811	exonic	NM_003344	UBE2H	CCCTTTCAAATCTCCATCTATAGCATCGAGAGTAAACATGAGGTTACGATCCTGGGAGGA	252	318.5	263	7.36506	8.27293	8.24229	hsa-miR-488-3p	hsa-miR-203a-5p	hsa-miR-664a-3p	hsa-miR-203b-5p	hsa-miR-6837-3p
ASCRP3005294	1.60662	down	hsa_circRNA_104984	hsa_circ_0090031	circBase	chrX	-	19475030	19482524	exonic	NM_001001671	MAP3K15	CCGATCAGCATAACATTAAATTCCACTATGCGTTTGCACTGAATAGGCATCCAGTGGAAA	121	185	112	6.38193	7.37451	6.75741	hsa-miR-569	hsa-miR-194-3p	hsa-miR-199b-5p	hsa-miR-16-1-3p	hsa-miR-199a-5p
ASCRP3005305	1.93272	down	hsa_circRNA_102915	hsa_circ_0058213	circBase	chr2	+	219103386	219110269	exonic	NM_005731	ARPC2	CCGCTGTGGGTGACAACATTGGCTACATTACCTTTGGATACAATGTCTCTTTGCTATATG	104	139.5	158	6.21637	6.91316	7.42085	hsa-miR-216a-3p	hsa-miR-362-5p	hsa-miR-892a	hsa-miR-505-3p	hsa-miR-26b-3p
ASCRP3005312	1.69874	down	hsa_circRNA_053000	hsa_circ_0053000	circBase	chr2	+	25037244	25038625	exonic	NM_024322	CENPO	CCGGCTTCAGGTGAAAGCATGTATTGCCAATGTAGAACCCAACCAAACAGTGGAGATCAA	499	426	437	8.19384	8.74883	9.16779	hsa-miR-8052	hsa-miR-3136-5p	hsa-miR-4681	hsa-miR-3607-3p	hsa-miR-1236-3p
ASCRP3005319	1.6568	down	hsa_circRNA_401357		25242744	chr15	-	26825465	26866681	exonic	NM_000814	GABRB3	CCGTCTGGTCTCGAGGAATGTTGTCTTCGCCACAGGATTATACCTTAACCATGTATTTTC	379	427.5	290	7.87076	8.77266	8.42566	hsa-miR-3670	hsa-miR-6760-3p	hsa-miR-135a-5p	hsa-miR-500a-5p	hsa-miR-5696
ASCRP3005344	1.54657	down	hsa_circRNA_052577	hsa_circ_0052577	circBase	chr2	+	10101174	10126410	exonic	NM_198182	GRHL1	CCTACTGCCAGATCAAGGTCTTCTGTGACAAGAAACAGCATACCAATTGTGACAGAGCAG	109	123	130	6.19848	6.6132	7.0419	hsa-miR-3140-3p	hsa-miR-4756-3p	hsa-miR-6776-3p	hsa-miR-5187-5p	hsa-miR-4271
ASCRP3005345	1.86268	down	hsa_circRNA_009012	hsa_circ_0009012	circBase	chr7	-	73114707	73115261	sense overlapping	NM_004603	STX1A	CCTAGAAGCCACCCAAACTGCCACTCCACTCCAGCCTCAGGGTGCTTTCCTGAAGTCCTG	7554	3450	3002	11.4731	11.8521	12.8889	hsa-miR-6883-5p	hsa-miR-762	hsa-miR-6756-5p	hsa-miR-4763-3p	hsa-miR-6785-5p
ASCRP3005368	1.58804	down	hsa_circRNA_401351		25242744	chr15	+	25328542	25339121	exonic	uc001yxh.1	SNURF-SNRPN	CCTCAGGATGGTGGTGTTGGCATGAGGAAAGGAGGTATCTTCGAGGGACAATCTTCTTCT	261	434	153	7.39465	8.78116	7.34264	hsa-miR-3675-3p	hsa-miR-4641	hsa-miR-4713-5p	hsa-miR-3922-3p	hsa-miR-519e-5p
ASCRP3005432	1.52342	down	hsa_circRNA_100367	hsa_circ_0014879	circBase	chr1	-	160206924	160231148	exonic	NM_015726	DCAF8	CCTGAGACAAGACCGCCCAGCGTCTCCTTCAGTGAATCTACAGACCTATTTTCTCAGGAG	10113	4434	3085	11.8958	12.0843	12.922	hsa-miR-877-3p	hsa-miR-412-3p	hsa-miR-452-3p	hsa-miR-647	hsa-miR-2113
ASCRP3005436	1.82087	down	hsa_circRNA_000320	hsa_circ_0000320	circBase	chr11	-	62297840	62298224	intronic	ENST00000257247	AHNAK	CCTGAGGTAGAAGGTGAAATGAAAGTGCCAGATGTTGAAATCAAAGGACCCAAAATGGAC	176	206.5	230	6.91116	7.52308	8.02849	hsa-miR-635	hsa-miR-6774-5p	hsa-miR-3189-3p	hsa-miR-4260	hsa-miR-1298-3p
ASCRP3005457	1.52621	down	hsa_circRNA_078336	hsa_circ_0078336	circBase	chr6	-	154520801	154535410	exonic	NM_015553	IPCEF1	CCTGCTGGATCAAAGATCATGGACAAAGGTGGTTAAATAAACTTGGATCGGCTGTAATCC	129	148	151.5	6.48418	6.91814	7.27011	hsa-miR-3916	hsa-miR-3619-5p	hsa-miR-4314	hsa-miR-5589-5p	hsa-miR-6837-3p
ASCRP3005486	2.19607	down	hsa_circRNA_406442		25070500	chr4	+	3237505	3237844	intronic	ENST00000355072	HTT	CCTGTGTACAAAGCACTGTCTACAGAGCCTATTGGGTTGTATAGAGGTGAGCATGTACAC	706	719	647.5	8.60726	9.59933	9.88503	hsa-miR-623	hsa-miR-6720-5p	hsa-miR-6852-5p	hsa-miR-4780	hsa-miR-6791-5p
ASCRP3005502	1.57793	down	hsa_circRNA_100178	hsa_circ_0008844	circBase	chr1	+	40422758	40424497	exonic	NM_032793	MFSD2A	CCTTATGCCCTGAAAGAACCGAAAAAGAAGAAACAACAGTTGTCTGTTTGCAACAAGCTT	86	114.5	95	5.82075	6.47339	6.48418	hsa-miR-367-5p	hsa-miR-484	hsa-miR-100-3p	hsa-miR-516b-5p	hsa-miR-152-3p
ASCRP3005558	2.36385	down	hsa_circRNA_404473		25070500	chr1	-	33399168	33400014	antisense	TCONS_00001982	XLOC_000133	CGAACACAAATAATGCATTAGAAAACCACCTCGCCCGGCCCTCAGATTGCATTTAAAGAG	9488	4905	4929	11.7723	12.2758	13.7511	hsa-miR-5584-5p	hsa-miR-499b-5p	hsa-miR-3064-5p	hsa-miR-519b-3p	hsa-miR-597-3p
ASCRP3005562	1.55281	down	hsa_circRNA_104101	hsa_circ_0001599	circBase	chr6	-	35586872	35610620	exonic	NM_004117	FKBP5	CGAAGGAGCAACAGTAGAAAGTTCTCTACTTAAAAGACAATGACTACTGATGAAGGTGCC	91	108	109	5.91143	6.35648	6.73614	hsa-miR-1468-5p	hsa-miR-642a-5p	hsa-miR-561-5p	hsa-miR-29b-1-5p	hsa-miR-708-5p
ASCRP3005568	6.71075	down	hsa_circRNA_006853	hsa_circ_0006853	circBase	chr14	-	20811282	20811360	sense overlapping	NR_002312	RPPH1	CGAAGTGAGTTCAATGGCTGAGGTGAGGGGCCCGGCGGATGCCTCCTTTGCCGGAGCTTG	6424.5	7429	10858.5	11.2545	12.7896	15.2124	hsa-miR-7974	hsa-miR-3680-5p	hsa-miR-6750-3p	hsa-miR-627-5p	hsa-miR-6753-3p
ASCRP3005577	1.71315	down	hsa_circRNA_005147	hsa_circ_0005147	circBase	chr15	-	25650607	25660989	sense overlapping	NM_000462	UBE3A	CGACATTGAAGCTAGCCGAATAGGGGAGGTATGGTGTCAAGAAAACATAGTCACCATTAT	97	125	126.5	6.06118	6.64658	7.02907	hsa-miR-2054	hsa-miR-329-5p	hsa-miR-4775	hsa-miR-7851-3p	hsa-miR-548u
ASCRP3005578	1.66986	down	hsa_circRNA_406333		25070500	chr3	-	121354581	121356103	exonic	NM_005335	HCLS1	CGACCACAGCTTATAAGAAGACGACGCCCATAGAAGCCGATTACTCTCGTGGCTTTGGTG	201	177.5	278	7.07527	7.28561	8.3444	hsa-miR-6868-3p	hsa-miR-193b-3p	hsa-miR-193a-3p	hsa-miR-5706	hsa-miR-330-5p
ASCRP3005588	1.51795	down	hsa_circRNA_101481	hsa_circ_0004942	circBase	chr15	-	41036244	41037457	exonic	NM_018145	RMDN3	CGAGAAGAAGTCATATGCCCTAGATGTTACACAACAGCCAATGCGGAGTCTGACAATGAG	113	118	156	6.30114	6.46389	7.34264	hsa-miR-877-3p	hsa-miR-15b-5p	hsa-miR-637	hsa-miR-501-5p	hsa-miR-766-3p
ASCRP3005597	1.56643	down	hsa_circRNA_001950	hsa_circ_0000273	circBase	chr11	-	3177371	3177731	intronic	ENST00000263650	OSBPL5	CGAGATGGGGCCTGGCGGGCTTTGGGCTTTACTATATATGGATGGATCCATAAACACATG	179	204	180	6.91814	7.5139	7.61733	hsa-miR-651-3p	hsa-miR-383-5p	hsa-miR-340-5p	hsa-miR-129-5p	hsa-miR-33b-3p
ASCRP3005600	1.90877	down	hsa_circRNA_000944	hsa_circ_0000944	circBase	chr19	+	47767859	47768203	exonic	NM_015603	CCDC9	CGAGCGGCAGGAGTGGGAGGAGCGGCGCAGGCAGAACATTGAGAAGATGAATGAGGAGAT	126	164	187	6.4598	7.12177	7.66312	hsa-miR-4279	hsa-miR-4717-5p	hsa-miR-361-3p	hsa-miR-6792-3p	hsa-miR-3922-5p
ASCRP3005602	1.83199	down	hsa_circRNA_005044	hsa_circ_0005044	circBase	chr11	+	36415395	36424928	intronic	ENST00000389693	PRR5L	CGAGCTCTATGCCCTGAACGAAAACATCAGAAGAGGCAATTCGGACATAAAGAGAAACAT	440	585.5	324	8.05495	9.25705	8.59969	hsa-miR-665	hsa-miR-1285-3p	hsa-miR-6511a-5p	hsa-miR-4739	hsa-miR-6848-5p
ASCRP3005603	1.6767	down	hsa_circRNA_405646		25070500	chr17	+	81042813	81043199	exonic	NM_001004431	METRNL	CGAGCTGTCTGCGGGCTGACGCACGAGGCACACAGGAAGGAGGTGGAGCAGGTGTATCTG	59	75.5	68.5	5.01289	5.56038	5.95665	hsa-miR-6804-3p	hsa-miR-6850-3p	hsa-miR-3147	hsa-miR-6735-3p	hsa-miR-6893-3p
ASCRP3005605	1.80055	down	hsa_circRNA_092500	hsa_circ_0001108	circBase	chr2	+	231226328	231307814	sense overlapping	NM_003113	SP100	CGAGGGCCTCCGTGATCGTGATCTCATCACAAATAAAATGTTTGAACAATCCAAGACAAA	260	340	235.5	7.41452	8.43194	8.09398	hsa-miR-3916	hsa-miR-3662	hsa-miR-5584-5p	hsa-miR-4644	hsa-miR-1277-5p
ASCRP3005615	1.65573	down	hsa_circRNA_104077	hsa_circ_0001581	circBase	chr6	+	18215237	18218116	exonic	NM_153042	KDM1B	CGATATCATTGCTGAAGACATTCAAGGAACCGTCTTTTTCGCTGGTGAGAAGAAGCACAG	224	203	290	7.22903	7.50599	8.40701	hsa-miR-1323	hsa-miR-769-3p	hsa-miR-33b-5p	hsa-miR-660-3p	hsa-miR-193a-5p
ASCRP3005632	1.81017	down	hsa_circRNA_102761	hsa_circ_0009043	circBase	chr2	-	72945231	72960247	exonic	NM_015189	EXOC6B	CGCAAACATTCAGACAAAATTGGAGAGACTGCCATGAAGCAAAATCAAGTGACGGATACT	72	101	97	5.47916	6.15189	6.51868	hsa-miR-7-5p	hsa-miR-152-3p	hsa-miR-450a-2-3p	hsa-miR-30d-3p	hsa-miR-331-5p
ASCRP3005653	1.63426	down	hsa_circRNA_401635		25242744	chr16	-	69404385	69406258	exonic	NM_005652	TERF2	CGCCGAGCCCTACCTCCTCACGGCTGTCATTATTTGTATCAAAAACAAAGAATTTGAAAA	3259	1766	1437	10.4181	10.8967	11.3568	hsa-miR-148a-5p	hsa-miR-5706	hsa-miR-8057	hsa-miR-506-5p	hsa-miR-7843-3p
ASCRP3005704	1.5381	down	hsa_circRNA_002988	hsa_circ_0002988	circBase	chr16	+	11214471	11220003	exonic	NM_015226	CLEC16A	CGGTGGACAAGGTGCCAGATAACAGCGACTTGATTGCATGTACAGTGATCACCAAGGATG	165	170	183.5	6.78384	7.18592	7.62405	hsa-miR-1254	hsa-miR-3116	hsa-miR-6756-5p	hsa-miR-5001-5p	hsa-miR-7847-3p
ASCRP3005731	2.30327	down	hsa_circRNA_102021	hsa_circ_0000754	circBase	chr17	-	28011580	28030080	exonic	NM_033389	SSH2	CGTCCTAGGAATGGATTTCTCCTCTAATGACAGCATCAGCGAGAGCTTTCTAACTGTCAA	350	341	542.5	7.77164	8.39241	9.55822	hsa-miR-620	hsa-miR-200c-5p	hsa-miR-510-3p	hsa-miR-539-5p	hsa-miR-497-3p
ASCRP3005741	2.9063	down	hsa_circRNA_406829		25070500	chr6	-	111057235	111067404	intronic	ENST00000460913	CDK19	CGTGAACTACCACGCCTGGCTGAGATGAAGATTTTAAAGGGGAATCAGAAAAGATGAAAA	5637.5	4540.5	3634	11.1145	12.1348	13.1725	hsa-miR-3662	hsa-miR-3145-3p	hsa-miR-4739	hsa-miR-3163	hsa-miR-3187-5p
ASCRP3005743	1.75362	down	hsa_circRNA_101776	hsa_circ_0038704	circBase	chr16	+	27224905	27226329	exonic	NM_024773	KDM8	CGTGAATGAGAAAGCAAGGGCGGACCATGGTTTGATTCCAGATGTGAAGTTAGAAAAAAC	179.5	230	195.5	6.92706	7.74162	7.73317	hsa-miR-92b-5p	hsa-miR-544a	hsa-miR-450b-3p	hsa-miR-149-3p	hsa-miR-670-5p
ASCRP3005780	1.88052	down	hsa_circRNA_406380		25070500	chr3	-	149367114	149367436	intronic	ENST00000360632	WWTR1	CTAAAAGATCTTTAGCCACCACTGCACCCGGCGGTCATATGGATTTCTTTCAGCTTATTC	1344	822	1019	9.34582	9.79486	10.7191	hsa-miR-183-5p	hsa-miR-2113	hsa-miR-33a-3p	hsa-miR-1291	hsa-miR-191-3p
ASCRP3005789	1.62374	down	hsa_circRNA_405743		25070500	chr19	-	15421611	15421841	intronic	ENST00000360016	BRD4	CTAAAGGACTGCATGAGCCCCTGCTCCTGGCCATCTTGCTTACTTTTTGAACACATGTTA	6361	2670.5	2307	11.2365	11.5492	12.3224	hsa-miR-6765-3p	hsa-miR-412-3p	hsa-miR-647	hsa-miR-4766-5p	hsa-miR-2113
ASCRP3005811	2.13878	down	hsa_circRNA_000858	hsa_circ_0000858	circBase	chr18	+	76799640	76799724	intergenic			CTAAGGTTCTTGTGGATGGTACTCTATGCTAAGGTTCTCGTGGCTGCTACCCTATGCTAA	1346	991	1068	9.34822	10.0563	10.8337	hsa-miR-5092	hsa-miR-548b-3p	hsa-miR-770-5p	hsa-miR-374c-3p	hsa-miR-6516-5p
ASCRP3005856	1.74326	down	hsa_circRNA_103455	hsa_circ_0001333	circBase	chr3	-	125032151	125050082	exonic	NM_021964	ZNF148	CTACAGTATGCACTTAATGTCCCTGATAGAGGGAGGAATCAGCAGCTTGGAAATTCAAGC	158	170.5	212	6.74961	7.21696	7.88583	hsa-miR-500a-5p	hsa-miR-591	hsa-miR-7-5p	hsa-miR-614	hsa-miR-660-5p
ASCRP3005891	1.50908	down	hsa_circRNA_100899	hsa_circ_0023736	circBase	chr11	-	77632385	77633517	exonic	NM_033547	INTS4	CTACCTCCGAGACAGTCTTTCTCATCTTGTTCCTGCCTTGAGGGTGCTTGAAGTTTCTGG	1499	953.5	742	9.47037	9.99592	10.1322	hsa-miR-29c-3p	hsa-miR-29b-3p	hsa-miR-550a-5p	hsa-miR-550a-3-5p	hsa-miR-107
ASCRP3005930	2.49847	down	hsa_circRNA_101392	hsa_circ_0008521	circBase	chr14	+	73614502	73614802	exonic	NM_007318	PSEN1	CTACTTCCAGAATGCACAGATGTCTGAGGACAACCACCTGAGCAATACTACCTAATCTGG	159	200	344.5	6.77068	7.48164	8.70182	hsa-miR-452-5p	hsa-miR-616-3p	hsa-miR-429	hsa-miR-597-3p	hsa-miR-494-5p
ASCRP3005942	1.62169	down	hsa_circRNA_101663	hsa_circ_0037100	circBase	chr15	-	101929668	101970268	exonic	NM_002570	PCSK6	CTAGAAGCAAAGATTCCTACGCCAGCTACGACGTGAACGGCAATGATTATGACCCATCTC	595	471	468	8.40612	8.91208	9.29515	hsa-miR-93-3p	hsa-miR-650	hsa-miR-575	hsa-miR-361-3p	hsa-miR-219a-2-3p
ASCRP3005965	1.85798	down	hsa_circRNA_404644		25070500	chr1	+	204534337	204539874	exonic	uc001hbc.3	MDM4	CTAGGGGACCCAGGCTTAGGCAGATACTCCAATATTTCTGACACATACATACACGGAAAA	92	112	143	5.91143	6.39984	7.21048	hsa-miR-6884-5p	hsa-miR-485-5p	hsa-miR-30b-3p	hsa-miR-6779-5p	hsa-miR-4505
ASCRP3005967	1.58529	down	hsa_circRNA_405273		25070500	chr14	+	86494712	86508177	intronic	NR_110155	LOC101928767	CTAGTAACAAACATCAGACAGCAGGCCCTATACATCAAAAGGTGAAGCTGGGTCATGAAG	102	147	105	6.13916	6.94571	6.6621	hsa-miR-3145-3p	hsa-miR-1277-5p	hsa-miR-153-5p	hsa-miR-335-3p	hsa-miR-329-5p
ASCRP3005993	1.56165	down	hsa_circRNA_001722	hsa_circ_0001722	circBase	chr7	+	90376995	90419967	exonic	NM_012395	CDK14	CTATCAGGGAAGCCAACAAGTCCCAAATTTGGAAAAGCTGACTCATATGAAAAGCTGGAA	76	86	102	5.58814	5.84186	6.62055	hsa-miR-211-5p	hsa-miR-204-5p	hsa-miR-5006-3p	hsa-miR-3137	hsa-miR-6875-3p
ASCRP3005999	1.56634	down	hsa_circRNA_003910	hsa_circ_0003910	circBase	chr3	-	3819408	3830758	exonic	ENST00000470751	SUMF1	CTATCTCAAGTATCTACTGCAAAACCAAGCAAACGTGCCTGAGAAGAAAACAGAACTGCC	91.5	80	165	5.90342	5.65885	7.44278	hsa-miR-708-5p	hsa-miR-3614-3p	hsa-miR-3928-3p	hsa-miR-6855-5p	hsa-miR-4699-5p
ASCRP3006003	1.51374	down	hsa_circRNA_100193	hsa_circ_0006595	circBase	chr1	+	44386075	44386600	exonic	NM_006279	ST3GAL3	CTATGAGACCGTTCGCATGGCAGCCATCAAAGAGAGTGCATCGGATGGCTTCTGGAAATC	84	100	104.5	5.83135	6.19684	6.6621	hsa-miR-216a-5p	hsa-miR-635	hsa-miR-660-3p	hsa-miR-342-5p	hsa-miR-20b-3p
ASCRP3006031	2.0387	down	hsa_circRNA_011222	hsa_circ_0011222	circBase	chr1	-	31414844	31423108	exonic	NM_014676	PUM1	CTATTTTAGAGGAGCTTCACCAGCACACAGAGCAGCTTGTACAGTTTGGCAGTCTTGAAC	252	239	403	7.35555	7.79348	8.97292	hsa-miR-1261	hsa-miR-1265	hsa-miR-3692-5p	hsa-miR-5706	hsa-miR-1204
ASCRP3006058	1.54103	down	hsa_circRNA_103382	hsa_circ_0007083	circBase	chr3	+	50289531	50290616	exonic	NM_002070	GNAI2	CTCAAGGGAATACCAGCTCAACGACTCAGCTGCCTAGTGCTGGGGAGTCAGGGAAGAGCA	181	149	255	6.95252	6.94571	8.20712	hsa-miR-182-5p	hsa-miR-330-3p	hsa-miR-34c-5p	hsa-miR-518c-5p	hsa-miR-623
ASCRP3006064	1.85468	down	hsa_circRNA_100278	hsa_circ_0013181	circBase	chr1	+	93300335	93303190	exonic	NM_000969	RPL5	CTCAATACATAAAGAACAGCGTAACTCCAGACATGATTGCTTATGCCCGTATAGAGGGGG	274	295	320	7.48601	8.15809	8.59627	hsa-miR-502-5p	hsa-miR-125a-3p	hsa-miR-506-3p	hsa-miR-380-3p	hsa-miR-33a-3p
ASCRP3006085	1.87826	down	hsa_circRNA_007333	hsa_circ_0007333	circBase	chr2	-	223084858	223097002	exonic	NM_181457	PAX3	CTCACCTCAGCCTCAGCACCCCAATCAGATGAAGGCTCTGATATTGACTCTGAACCAGAT	8137	4136	3045	11.5595	12.0322	12.9055	hsa-miR-6797-5p	hsa-miR-3940-5p	hsa-miR-4326	hsa-miR-6876-3p	hsa-miR-766-5p
ASCRP3006108	1.75634	down	hsa_circRNA_001470	hsa_circ_0001470	circBase	chr5	-	32135677	32143986	exonic	NM_022130	GOLPH3	CTCAGCCTCCAGAAACGGTCCAGAACTGGATTGAATTACTTAGTGGGTTACACATCATTT	936	769	635	8.95208	9.70509	9.8242	hsa-miR-3667-3p	hsa-miR-1245b-3p	hsa-miR-4443	hsa-miR-4682	hsa-miR-7109-3p
ASCRP3006109	1.93184	down	hsa_circRNA_400043	hsa_circ_0092303	circBase	chr19	-	3620270	3620690	intronic	ENST00000221899	CACTIN	CTCAGCCTCCTGTGCCTGCAGAGCCCACTGGGCAGGGCCCTCCCTTTCCAGGGCCTGGAG	96137	61488.5	30047.5	15.1862	15.6423	16.6301	hsa-miR-661	hsa-miR-328-3p	hsa-miR-149-3p	hsa-miR-617	hsa-miR-874-3p
ASCRP3006114	1.68886	down	hsa_circRNA_102072	hsa_circ_0043785	circBase	chr17	-	40375399	40384155	exonic	NM_012448	STAT5B	CTCAGGAGTACTTCATCATCCAGTACCAGGAGAGCCTGAGGATCCAAGATTGTAAACCAT	75.5	97.5	102	5.62758	6.14001	6.62725	hsa-miR-516b-5p	hsa-miR-520d-3p	hsa-miR-597-3p	hsa-miR-1301-3p	hsa-miR-103a-2-5p
ASCRP3006148	8.35307	down	hsa_circRNA_104293	hsa_circ_0079262	circBase	chr7	-	5545042	5545261	exonic	NM_024963	FBXL18	CTCATCCACACCGTGTTGCTGCAAAAGGACTATCAGGACATATCCAATGATGATGATGAC	448.5	1417	1696	8.07069	10.6137	11.6523	hsa-miR-652-5p	hsa-miR-346	hsa-miR-124-3p	hsa-miR-510-5p	hsa-miR-497-5p
ASCRP3006156	2.00943	down	hsa_circRNA_103881	hsa_circ_0072876	circBase	chr5	-	70493472	70500177	exonic	uc010iyn.3	GUSBP9	CTCATCTGGAATTTTGCCGATTTCATGACTAACCAGTGATGGTGATTGCTCACACCAAAG	772	669	688	8.72231	9.4696	9.9886	hsa-miR-133a-3p	hsa-miR-133b	hsa-miR-371a-5p	hsa-miR-181b-3p	hsa-miR-632
ASCRP3006157	2.02521	down	hsa_circRNA_103871	hsa_circ_0004837	circBase	chr5	+	69206201	69216694	exonic	uc011crf.1	SMA4	CTCATCTGGAATTTTGCCGATTTCATGACTAACCAGTGGCTGGTGAATTACCAGATCTCC	718	628	671	8.63398	9.36035	9.94377	hsa-miR-92a-2-5p	hsa-miR-377-5p	hsa-miR-30b-3p	hsa-miR-494-5p	hsa-miR-371a-5p
ASCRP3006179	1.93681	down	hsa_circRNA_405769		25070500	chr19	+	36254973	36255266	intronic	ENST00000301165	C19orf55	CTCCAACCATGATTTGTCCATGAAAGCCACCACGCCCGCCTCTGTGCTTCTCTTTTTTTG	27169	13274	11677	13.4049	13.4645	15.2526	hsa-miR-216a-3p	hsa-miR-3619-3p	hsa-miR-1199-5p	hsa-miR-6852-5p	hsa-miR-27b-3p
ASCRP3006185	1.50934	down	hsa_circRNA_103188	hsa_circ_0062682	circBase	chr22	-	26936754	26937684	exonic	NM_003595	TPST2	CTCCACCATGAAGACCTCATTGGCAAGCCCGGTGGTGTCTCCCTGTCCAAATGTGAGCCT	48100	21957	13833.5	14.1961	14.1644	15.4158	hsa-miR-593-5p	hsa-miR-770-5p	hsa-miR-370-3p	hsa-miR-637	hsa-miR-383-3p
[truncated: 482 more rows]

## Sheet: up_Test_vs_T274
# Fold Change cut-off: 1.5 # Condition pairs: Test_vs_T274 # Column A: probeID it represents probe name. # Column B: Fold change, positive value indicates up-regulation and negative value indicates down-regulation. # Column C: FC (abs), Absolute Fold change between two samples. # Column D: Log Fold change, log2 value of absolute fold change. Positive value indicates up-regulation and negative val…
[truncated: 1,283 more rows]

[truncated: 1 more sheets: down_Test_vs_T274]
